# Supplementary material for: Crystal structure of cis,fac-{N,N-bis­[(pyridin-2-yl)meth­yl]methyl­amine-κ3 N,N′,N′′}di­chlorido­(dimethyl sulfoxide-κS)ruthenium(II)
Source: Acta Crystallogr E Crystallogr Commun. 2015 Aug 22;71(Pt 9):m169–70. doi: 10.1107/S2056989015014875 (PMC4555425; doi:10.1107/S2056989015014875)
Supplement: Supplementary file 1 [file e-71-0m169-sup1.cif]

##############################################################################
#                                                                            #
# This CIF contains the data in a paper accepted for publication in          #
# Acta Crystallographica Section E. It conforms to the requirements of       #
# Notes for Authors for Acta Crystallographica Section E, and has been       #
# peer reviewed under the auspices of the IUCr Commission on Journals.       #
#                                                                            #
# Full details of the Crystallographic Information File format               #
# are given in the paper "The Crystallographic Information File (CIF):       #
# a New Standard Archive File for Crystallography" by S. R. Hall, F. H.      #
# Allen and I. D. Brown [Acta Cryst. (1991), A47, 655-685].                  #
#                                                                            #
# The current version of the core CIF dictionary is obtainable from          #
# ftp://ftp.iucr.org/pub/cif_core.dic.                                       #
#                                                                            #
# Software is freely available for graphical display of the structure(s)     #
# in this CIF. For information consult the CIF software page                 #
# http://www.iucr.org/resources/cif/software.                                #
#                                                                            #
# This file may be used for bona fide research purposes within the           #
# scientific community so long as proper attribution is given to the journal # 
# article from which it was obtained.                                        #
#                                                                            #
##############################################################################
data_New_Global_Publ_Block
_journal_date_recd_electronic     2015-07-28
_journal_date_accepted     2015-08-08
_journal_name_full     'Acta Crystallographica, Section E'
_journal_year     2015
_journal_volume     71
_journal_issue      9
_journal_page_first     m169
_journal_page_last     m170
_journal_paper_category     HM
_journal_paper_doi     10.1107/S2056989015014875
_journal_coeditor_code     ZQ2232
_publ_contact_author_name     'Elliott Hulley'
_publ_contact_author_address
;
1000 E University Ave
Dept. 3838
Laramie, WY 82071
USA
;
_publ_contact_author_email     ehulley@uwyo.edu
_publ_contact_author_fax     3077662807
_publ_contact_author_phone     3077665671
_publ_section_title
;\
Crystal structure of
<i>cis</i>,<i>fac</i>-{<i>N</i>,<i>N</i>-bis[(pyridin-2-yl)methyl]\
methylamine-\k^3^<i>N</i>,<i>N</i>',<i>N</i>''}dichlorido(dimethyl
sulfoxide-\k<i>S</i>)ruthenium(II)
;
_publ_section_title_footnote     .
loop_
    _publ_author_name
    _publ_author_footnote
    _publ_author_address
    'Trotter, Kasey' .
;
1000 E University Ave
Dept. 3838
Laramie, WY 82071
USA
;
    'Arulsamy, Navamoney' .
;
1000 E University Ave
Dept. 3838
Laramie, WY 82071
USA
;
    'Hulley, Elliott' .
;
1000 E University Ave
Dept. 3838
Laramie, WY 82071
USA
;
_publ_section_synopsis
;
The metal center in the title complex is in a distorted-octahedral geometry
with the tridentate <i>N</i>,<i>N</i>-bis[(pyridin-2-yl)methyl]methylamine
ligand coordinating in a facial mode.
;
data_I
_database_code_depnum_ccdc_archive     'CCDC 1417672'
_chemical_name_systematic     ?
_chemical_name_common
;\
<i>cis</i>,<i>fac</i>-{<i>N</i>,<i>N</i>-Bis\
[(pyridin-2-yl)methyl]methylamine-\k^3^<i>N</i>,<i>N</i>',<i>N</i>''}\
dichlorido(dimethyl sulfoxide-\k<i>S</i>)ruthenium(II)
;
_chemical_formula_moiety     'C15 H21 Cl2 N3 O Ru S'
_chemical_formula_sum     'C15 H21 Cl2 N3 O Ru S'
_chemical_formula_structural     ?
_chemical_formula_analytical     ?
_chemical_formula_iupac     '[Ru Cl2 (C13 H15 N3) (C2 H6 O S)]'
_chemical_formula_weight     463.38
_chemical_melting_point     ?
_symmetry_cell_setting     monoclinic
_symmetry_space_group_name_H-M     'C 2/c'
_shelx_space_group_comment
;
The symmetry employed for this shelxl refinement is uniquely defined
by the following loop, which should always be used as a source of
symmetry information in preference to the above space-group names.
They are only intended as comments.
;
_space_group_crystal_system     monoclinic
_space_group_name_H-M_alt     'C 2/c'
_space_group_name_Hall     '-C 2yc'
loop_
    _space_group_symop_operation_xyz
    'x, y, z'
    '-x, y, -z+1/2'
    'x+1/2, y+1/2, z'
    '-x+1/2, y+1/2, -z+1/2'
    '-x, -y, -z'
    'x, -y, z-1/2'
    '-x+1/2, -y+1/2, -z'
    'x+1/2, -y+1/2, z-1/2'
_cell_length_a     14.6117(3)
_cell_length_b     9.3345(2)
_cell_length_c     27.3451(7)
_cell_angle_alpha     90
_cell_angle_beta     102.7340(10)
_cell_angle_gamma     90
_cell_volume     3637.94(14)
_cell_formula_units_Z     8
_cell_measurement_reflns_used     4846
_cell_measurement_theta_min     2.61
_cell_measurement_theta_max     29.00
_cell_measurement_temperature     150(2)
_exptl_crystal_description     rectangular
_exptl_crystal_colour     yellow
_exptl_crystal_size_max     0.214
_exptl_crystal_size_mid     0.165
_exptl_crystal_size_min     0.114
_exptl_crystal_density_diffrn     1.692
_exptl_crystal_density_meas     ?
_exptl_crystal_density_method     ?
_exptl_crystal_F_000     1872
_exptl_absorpt_coefficient_mu     1.277
_exptl_absorpt_correction_type     multi-scan
_exptl_absorpt_process_details
;
(SAINT; Bruker, 2009)
;
_shelx_estimated_absorpt_T_min     0.772
_shelx_estimated_absorpt_T_max     0.868
_exptl_absorpt_correction_T_min     0.6471
_exptl_absorpt_correction_T_max     0.7469
_diffrn_ambient_temperature     150(2)
_diffrn_radiation_type     MoK\a
_diffrn_radiation_wavelength     0.71073
_diffrn_measurement_device_type     'Bruker APEXII CCD'
_diffrn_measurement_method     '\f and \w scans'
_diffrn_detector_area_resol_mean     ?
_diffrn_reflns_number     33234
_diffrn_reflns_av_R_equivalents     0.0678
_diffrn_reflns_theta_min     2.608
_diffrn_reflns_theta_max     33.726
_diffrn_reflns_theta_full     25.242
_diffrn_measured_fraction_theta_max     0.999
_diffrn_measured_fraction_theta_full     0.998
_diffrn_reflns_limit_h_min     -19
_diffrn_reflns_limit_h_max     22
_diffrn_reflns_limit_k_min     -14
_diffrn_reflns_limit_k_max     14
_diffrn_reflns_limit_l_min     -42
_diffrn_reflns_limit_l_max     42
_refine_special_details     ?
_reflns_number_total     7273
_reflns_number_gt     5265
_reflns_threshold_expression     'I > 2\s(I)'
_refine_ls_structure_factor_coef     Fsqd
_refine_ls_matrix_type     full
_refine_ls_R_factor_all     0.0660
_refine_ls_R_factor_gt     0.0389
_refine_ls_wR_factor_gt     0.0748
_refine_ls_wR_factor_ref     0.0847
_refine_ls_goodness_of_fit_ref     1.008
_refine_ls_restrained_S_all     1.008
_refine_ls_number_reflns     7273
_refine_ls_number_parameters     292
_refine_ls_number_restraints     0
_refine_ls_hydrogen_treatment     refall
_refine_ls_weighting_scheme     calc
_refine_ls_weighting_details
                      'w=1/[\s^2^(Fo^2^)+(0.0338P)^2^] where P=(Fo^2^+2Fc^2^)/3'
_atom_sites_solution_hydrogens     difmap
_atom_sites_solution_primary     ?
_atom_sites_solution_secondary     ?
_refine_ls_shift/su_max     0.002
_refine_ls_shift/su_mean     0.000
_refine_diff_density_max     1.125
_refine_diff_density_min     -0.916
_refine_ls_extinction_method     none
_refine_ls_extinction_coef     .
loop_
    _atom_type_symbol
    _atom_type_description
    _atom_type_scat_dispersion_real
    _atom_type_scat_dispersion_imag
    _atom_type_scat_source
    'C' 'C' 0.0033 0.0016
                         'International Tables Vol C Tables 4.2.6.8 and 6.1.1.4'
    'H' 'H' 0.0000 0.0000
                         'International Tables Vol C Tables 4.2.6.8 and 6.1.1.4'
    'N' 'N' 0.0061 0.0033
                         'International Tables Vol C Tables 4.2.6.8 and 6.1.1.4'
    'O' 'O' 0.0106 0.0060
                         'International Tables Vol C Tables 4.2.6.8 and 6.1.1.4'
    'S' 'S' 0.1246 0.1234
                         'International Tables Vol C Tables 4.2.6.8 and 6.1.1.4'
    'Cl' 'Cl' 0.1484 0.1585
                         'International Tables Vol C Tables 4.2.6.8 and 6.1.1.4'
    'Ru' 'Ru' -1.2594 0.8363
                         'International Tables Vol C Tables 4.2.6.8 and 6.1.1.4'
_computing_data_collection
;
APEX2 (Bruker, 2009)
;
_computing_cell_refinement
;
SAINT (Bruker, 2009)
;
_computing_data_reduction
;
SAINT (Bruker, 2009)
;
_computing_structure_solution
;
SHELXS97 (Sheldrick, 2008)
;
_computing_structure_refinement
;
SHELXL2014 (Sheldrick, 2015)
;
_computing_molecular_graphics
;
SHELXTL (Sheldrick, 2008)
;
_computing_publication_material
;
SHELXTL (Sheldrick, 2008)
;
loop_
    _atom_site_type_symbol
    _atom_site_label
    _atom_site_fract_x
    _atom_site_fract_y
    _atom_site_fract_z
    _atom_site_U_iso_or_equiv
    _atom_site_adp_type
    _atom_site_calc_flag
    _atom_site_occupancy
    _atom_site_disorder_assembly
    _atom_site_disorder_group
    Ru Ru1 0.67345(2) 0.51144(2) 0.37644(2) 0.01639(5) Uani d 1 . .
    Cl Cl1 0.54447(4) 0.65278(5) 0.33000(2) 0.02026(11) Uani d 1 . .
    Cl Cl2 0.77049(4) 0.72523(6) 0.39465(2) 0.02641(13) Uani d 1 . .
    N N1 0.78992(14) 0.3807(2) 0.40882(7) 0.0224(4) Uani d 1 . .
    N N2 0.72321(14) 0.47141(18) 0.31136(7) 0.0169(3) Uani d 1 . .
    N N3 0.61032(14) 0.31637(19) 0.35845(7) 0.0195(4) Uani d 1 . .
    S S1 0.61157(5) 0.53018(6) 0.44340(2) 0.02421(13) Uani d 1 . .
    O O1 0.64939(15) 0.4440(2) 0.48897(7) 0.0394(5) Uani d 1 . .
    C C14 0.4890(2) 0.4893(3) 0.42722(10) 0.0321(6) Uani d 1 . .
    H H14A 0.459(3) 0.515(3) 0.4517(13) 0.045(10) Uiso d 1 . .
    H H14B 0.461(2) 0.541(3) 0.3971(12) 0.038(8) Uiso d 1 . .
    H H14C 0.485(2) 0.388(4) 0.4213(11) 0.042(9) Uiso d 1 . .
    C C15 0.6052(2) 0.7116(3) 0.46376(11) 0.0346(6) Uani d 1 . .
    H H15A 0.571(2) 0.713(3) 0.4902(11) 0.037(8) Uiso d 1 . .
    H H15B 0.673(3) 0.748(4) 0.4742(12) 0.063(11) Uiso d 1 . .
    H H15C 0.576(2) 0.775(3) 0.4363(10) 0.033(8) Uiso d 1 . .
    C C1 0.8474(2) 0.4251(3) 0.45892(9) 0.0308(6) Uani d 1 . .
    H H1A 0.8987(18) 0.356(3) 0.4712(9) 0.018(6) Uiso d 1 . .
    H H1B 0.873(2) 0.523(3) 0.4570(11) 0.033(8) Uiso d 1 . .
    H H1C 0.805(2) 0.427(3) 0.4826(10) 0.028(7) Uiso d 1 . .
    C C2 0.85411(17) 0.3835(3) 0.37313(8) 0.0235(5) Uani d 1 . .
    H H2A 0.8994(19) 0.303(3) 0.3795(9) 0.027(7) Uiso d 1 . .
    H H2B 0.891(2) 0.477(3) 0.3815(11) 0.030(8) Uiso d 1 . .
    C C3 0.80268(16) 0.3934(2) 0.31945(8) 0.0181(4) Uani d 1 . .
    C C4 0.83608(18) 0.3340(2) 0.28026(9) 0.0221(5) Uani d 1 . .
    H H4 0.892(2) 0.283(3) 0.2870(9) 0.025(7) Uiso d 1 . .
    C C5 0.78772(18) 0.3565(2) 0.23159(9) 0.0230(5) Uani d 1 . .
    H H5 0.8051(18) 0.312(3) 0.2059(9) 0.022(7) Uiso d 1 . .
    C C6 0.70671(17) 0.4370(3) 0.22333(8) 0.0220(5) Uani d 1 . .
    H H6 0.6718(19) 0.455(3) 0.1914(10) 0.024(7) Uiso d 1 . .
    C C7 0.67585(17) 0.4919(2) 0.26393(8) 0.0189(4) Uani d 1 . .
    H H7 0.617(2) 0.545(3) 0.2603(10) 0.027(7) Uiso d 1 . .
    C C8 0.7522(2) 0.2349(3) 0.41426(10) 0.0293(6) Uani d 1 . .
    H H8A 0.736(2) 0.230(3) 0.4470(11) 0.041(9) Uiso d 1 . .
    H H8B 0.795(2) 0.167(3) 0.4131(10) 0.027(7) Uiso d 1 . .
    C C9 0.66441(17) 0.2018(2) 0.37632(8) 0.0231(5) Uani d 1 . .
    C C10 0.6356(2) 0.0633(3) 0.36206(11) 0.0315(6) Uani d 1 . .
    H H10 0.674(2) -0.012(3) 0.3745(10) 0.028(8) Uiso d 1 . .
    C C11 0.5508(2) 0.0411(3) 0.33028(12) 0.0355(7) Uani d 1 . .
    H H11 0.532(2) -0.043(4) 0.3154(12) 0.046(9) Uiso d 1 . .
    C C12 0.4947(2) 0.1582(3) 0.31229(11) 0.0318(6) Uani d 1 . .
    H H12 0.4356(19) 0.140(3) 0.2891(10) 0.024(7) Uiso d 1 . .
    C C13 0.52796(18) 0.2934(3) 0.32657(9) 0.0240(5) Uani d 1 . .
    H H13 0.499(2) 0.370(3) 0.3156(10) 0.029(7) Uiso d 1 . .
loop_
    _atom_site_aniso_label
    _atom_site_aniso_U_11
    _atom_site_aniso_U_22
    _atom_site_aniso_U_33
    _atom_site_aniso_U_12
    _atom_site_aniso_U_13
    _atom_site_aniso_U_23
    Ru1 0.01879(10) 0.01715(8) 0.01358(7) 0.00499(7) 0.00432(6) 0.00194(6)
    Cl1 0.0204(3) 0.0194(2) 0.0211(2) 0.0071(2) 0.0046(2) 0.00371(18)
    Cl2 0.0289(3) 0.0227(3) 0.0249(3) -0.0001(2) 0.0002(2) -0.0007(2)
    N1 0.0228(11) 0.0253(9) 0.0193(8) 0.0090(8) 0.0051(7) 0.0030(7)
    N2 0.0187(9) 0.0165(8) 0.0160(8) 0.0026(7) 0.0049(7) 0.0007(6)
    N3 0.0237(10) 0.0179(8) 0.0193(8) 0.0050(7) 0.0099(7) 0.0034(7)
    S1 0.0300(3) 0.0280(3) 0.0163(2) 0.0123(2) 0.0088(2) 0.0041(2)
    O1 0.0504(13) 0.0511(12) 0.0208(8) 0.0271(10) 0.0167(8) 0.0156(8)
    C14 0.0352(16) 0.0393(15) 0.0273(12) 0.0084(12) 0.0185(11) 0.0049(11)
    C15 0.0433(18) 0.0339(14) 0.0287(13) 0.0102(13) 0.0123(13) -0.0069(11)
    C1 0.0302(15) 0.0411(15) 0.0178(11) 0.0101(12) -0.0017(10) 0.0010(10)
    C2 0.0172(12) 0.0316(12) 0.0218(10) 0.0084(10) 0.0044(9) 0.0020(9)
    C3 0.0181(11) 0.0184(9) 0.0179(9) 0.0012(8) 0.0038(8) 0.0018(7)
    C4 0.0199(12) 0.0243(11) 0.0231(10) 0.0044(9) 0.0070(9) -0.0015(8)
    C5 0.0240(13) 0.0254(11) 0.0217(10) 0.0001(9) 0.0093(9) -0.0050(9)
    C6 0.0228(12) 0.0259(11) 0.0174(10) 0.0012(9) 0.0047(9) 0.0010(8)
    C7 0.0193(11) 0.0217(10) 0.0156(9) 0.0013(9) 0.0038(8) 0.0004(8)
    C8 0.0311(15) 0.0254(11) 0.0316(13) 0.0110(11) 0.0073(11) 0.0113(10)
    C9 0.0269(13) 0.0197(10) 0.0251(11) 0.0058(9) 0.0113(9) 0.0058(8)
    C10 0.0382(16) 0.0195(11) 0.0423(15) 0.0079(11) 0.0211(13) 0.0063(10)
    C11 0.0410(17) 0.0200(11) 0.0512(17) -0.0061(11) 0.0224(14) -0.0047(11)
    C12 0.0298(15) 0.0251(12) 0.0414(15) -0.0065(11) 0.0101(12) -0.0044(10)
    C13 0.0236(13) 0.0223(11) 0.0276(11) 0.0025(9) 0.0087(10) 0.0021(9)
_geom_special_details
;
All e.s.d.'s (except the e.s.d. in the dihedral angle between two l.s. planes)
are estimated using the full covariance matrix. The cell e.s.d.'s are taken
into account individually in the estimation of e.s.d.'s in distances, angles
and torsion angles; correlations between e.s.d.'s in cell parameters are only
used when they are defined by crystal symmetry. An approximate (isotropic)
treatment of cell e.s.d.'s is used for estimating e.s.d.'s involving l.s.
planes.
;
loop_
    _geom_bond_atom_site_label_1
    _geom_bond_atom_site_label_2
    _geom_bond_site_symmetry_2
    _geom_bond_distance
    _geom_bond_publ_flag
    Ru1 N3 . 2.0515(19) ?
    Ru1 N2 . 2.0989(18) ?
    Ru1 N1 . 2.1224(19) ?
    Ru1 S1 . 2.2207(6) ?
    Ru1 Cl1 . 2.4187(5) ?
    Ru1 Cl2 . 2.4352(6) ?
    N1 C8 . 1.489(3) ?
    N1 C2 . 1.495(3) ?
    N1 C1 . 1.499(3) ?
    N2 C7 . 1.342(3) ?
    N2 C3 . 1.347(3) ?
    N3 C13 . 1.339(3) ?
    N3 C9 . 1.355(3) ?
    S1 O1 . 1.4838(18) ?
    S1 C14 . 1.788(3) ?
    S1 C15 . 1.791(3) ?
    C14 H14A . 0.91(4) ?
    C14 H14B . 0.96(3) ?
    C14 H14C . 0.96(3) ?
    C15 H15A . 0.97(3) ?
    C15 H15B . 1.03(4) ?
    C15 H15C . 0.97(3) ?
    C1 H1A . 0.99(3) ?
    C1 H1B . 0.99(3) ?
    C1 H1C . 0.99(3) ?
    C2 C3 . 1.497(3) ?
    C2 H2A . 0.99(3) ?
    C2 H2B . 1.02(3) ?
    C3 C4 . 1.387(3) ?
    C4 C5 . 1.378(3) ?
    C4 H4 . 0.93(3) ?
    C5 C6 . 1.378(3) ?
    C5 H5 . 0.90(2) ?
    C6 C7 . 1.385(3) ?
    C6 H6 . 0.92(3) ?
    C7 H7 . 0.97(3) ?
    C8 C9 . 1.493(4) ?
    C8 H8A . 0.98(3) ?
    C8 H8B . 0.89(3) ?
    C9 C10 . 1.389(3) ?
    C10 C11 . 1.364(4) ?
    C10 H10 . 0.92(3) ?
    C11 C12 . 1.390(4) ?
    C11 H11 . 0.90(3) ?
    C12 C13 . 1.378(3) ?
    C12 H12 . 0.97(3) ?
    C13 H13 . 0.85(3) ?
loop_
    _geom_angle_atom_site_label_1
    _geom_angle_atom_site_label_2
    _geom_angle_atom_site_label_3
    _geom_angle_site_symmetry_1
    _geom_angle_site_symmetry_3
    _geom_angle
    _geom_angle_publ_flag
    N3 Ru1 N2 . . 81.96(7) ?
    N3 Ru1 N1 . . 82.34(8) ?
    N2 Ru1 N1 . . 81.70(7) ?
    N3 Ru1 S1 . . 91.40(5) ?
    N2 Ru1 S1 . . 173.35(5) ?
    N1 Ru1 S1 . . 97.82(5) ?
    N3 Ru1 Cl1 . . 95.80(5) ?
    N2 Ru1 Cl1 . . 91.57(5) ?
    N1 Ru1 Cl1 . . 173.20(5) ?
    S1 Ru1 Cl1 . . 88.75(2) ?
    N3 Ru1 Cl2 . . 170.84(6) ?
    N2 Ru1 Cl2 . . 91.40(5) ?
    N1 Ru1 Cl2 . . 90.49(6) ?
    S1 Ru1 Cl2 . . 95.24(2) ?
    Cl1 Ru1 Cl2 . . 90.66(2) ?
    C8 N1 C2 . . 112.4(2) ?
    C8 N1 C1 . . 107.8(2) ?
    C2 N1 C1 . . 106.6(2) ?
    C8 N1 Ru1 . . 106.67(15) ?
    C2 N1 Ru1 . . 106.15(13) ?
    C1 N1 Ru1 . . 117.32(15) ?
    C7 N2 C3 . . 118.54(19) ?
    C7 N2 Ru1 . . 126.34(16) ?
    C3 N2 Ru1 . . 113.84(14) ?
    C13 N3 C9 . . 118.5(2) ?
    C13 N3 Ru1 . . 126.20(16) ?
    C9 N3 Ru1 . . 114.71(16) ?
    O1 S1 C14 . . 105.03(13) ?
    O1 S1 C15 . . 106.66(13) ?
    C14 S1 C15 . . 99.25(15) ?
    O1 S1 Ru1 . . 120.38(8) ?
    C14 S1 Ru1 . . 110.28(9) ?
    C15 S1 Ru1 . . 112.91(11) ?
    S1 C14 H14A . . 112(2) ?
    S1 C14 H14B . . 108.9(19) ?
    H14A C14 H14B . . 108(3) ?
    S1 C14 H14C . . 105.6(19) ?
    H14A C14 H14C . . 112(3) ?
    H14B C14 H14C . . 111(3) ?
    S1 C15 H15A . . 108.2(18) ?
    S1 C15 H15B . . 107(2) ?
    H15A C15 H15B . . 115(3) ?
    S1 C15 H15C . . 112.1(17) ?
    H15A C15 H15C . . 111(2) ?
    H15B C15 H15C . . 104(3) ?
    N1 C1 H1A . . 111.2(14) ?
    N1 C1 H1B . . 110.4(18) ?
    H1A C1 H1B . . 110(2) ?
    N1 C1 H1C . . 107.1(17) ?
    H1A C1 H1C . . 109(2) ?
    H1B C1 H1C . . 109(2) ?
    N1 C2 C3 . . 112.92(19) ?
    N1 C2 H2A . . 111.3(15) ?
    C3 C2 H2A . . 113.0(15) ?
    N1 C2 H2B . . 104.0(17) ?
    C3 C2 H2B . . 107.0(17) ?
    H2A C2 H2B . . 108(2) ?
    N2 C3 C4 . . 121.8(2) ?
    N2 C3 C2 . . 114.98(19) ?
    C4 C3 C2 . . 123.2(2) ?
    C5 C4 C3 . . 119.5(2) ?
    C5 C4 H4 . . 120.7(16) ?
    C3 C4 H4 . . 119.8(16) ?
    C6 C5 C4 . . 118.7(2) ?
    C6 C5 H5 . . 120.2(17) ?
    C4 C5 H5 . . 120.8(16) ?
    C5 C6 C7 . . 119.3(2) ?
    C5 C6 H6 . . 122.0(17) ?
    C7 C6 H6 . . 118.6(17) ?
    N2 C7 C6 . . 122.2(2) ?
    N2 C7 H7 . . 115.1(16) ?
    C6 C7 H7 . . 122.7(16) ?
    N1 C8 C9 . . 113.56(19) ?
    N1 C8 H8A . . 108.0(18) ?
    C9 C8 H8A . . 106.0(18) ?
    N1 C8 H8B . . 111.6(18) ?
    C9 C8 H8B . . 109.2(18) ?
    H8A C8 H8B . . 108(2) ?
    N3 C9 C10 . . 121.1(2) ?
    N3 C9 C8 . . 115.5(2) ?
    C10 C9 C8 . . 123.2(2) ?
    C11 C10 C9 . . 119.8(2) ?
    C11 C10 H10 . . 121.3(18) ?
    C9 C10 H10 . . 118.9(18) ?
    C10 C11 C12 . . 119.3(2) ?
    C10 C11 H11 . . 124(2) ?
    C12 C11 H11 . . 115(2) ?
    C13 C12 C11 . . 118.4(3) ?
    C13 C12 H12 . . 123.9(16) ?
    C11 C12 H12 . . 117.6(16) ?
    N3 C13 C12 . . 122.8(2) ?
    N3 C13 H13 . . 113(2) ?
    C12 C13 H13 . . 124(2) ?
loop_
    _geom_torsion_atom_site_label_1
    _geom_torsion_atom_site_label_2
    _geom_torsion_atom_site_label_3
    _geom_torsion_atom_site_label_4
    _geom_torsion_site_symmetry_1
    _geom_torsion_site_symmetry_2
    _geom_torsion_site_symmetry_3
    _geom_torsion_site_symmetry_4
    _geom_torsion
    _geom_torsion_publ_flag
    N1 C8 C9 N3 . . . . -28.0(3) ?
    N1 C2 C3 N2 . . . . 34.3(3) ?
loop_
    _geom_hbond_atom_site_label_D
    _geom_hbond_atom_site_label_H
    _geom_hbond_atom_site_label_A
    _geom_hbond_site_symmetry_A
    _geom_hbond_distance_DH
    _geom_hbond_distance_HA
    _geom_hbond_distance_DA
    _geom_hbond_angle_DHA
    C14 H14A O1 5_666 0.91(4) 2.54(4) 3.431(3) 169(3)
    C4 H4 Cl1 3_545 0.93(3) 2.58(3) 3.487(2) 165(2)
    C1 H1C O1 . 0.99(3) 2.32(3) 3.182(4) 145(2)
_shelx_hkl_file
;
   2   0  -2  521.23   15.72
  -2   0   2  505.73   15.72
  -4   0   4    4.93    0.48
   4   0  -4    5.07    0.48
   6   0  -6   19.52    1.03
   8   0  -8   43.28    2.34
   8   0  -8   46.55    1.99
 -10   0  10   99.68    3.86
  10   0 -10  100.49    4.33
  10   0 -10   96.87    3.76
  12   0 -12   66.12    2.87
  12   0 -12   61.87    3.45
  14   0 -14   20.25    2.30
  14   0 -14   22.68    1.54
  16   0 -16    2.50    1.20
  18   0 -18    1.07    1.23
  20   0 -20    1.50    1.50
   1   1  -1    0.11    0.09
  -1   1   1    0.14    0.09
   1  -1  -1    0.15    0.10
  -1  -1   1    0.14    0.10
  -3   1   3   34.79    1.28
   3   1  -3   31.88    1.29
   3  -1  -3   32.80    1.22
   3  -1  -3   34.03    1.27
  -3  -1   3   32.15    1.28
   5   1  -5    2.16    0.41
   5  -1  -5    2.25    0.32
   5  -1  -5    2.38    0.39
   7   1  -7    2.44    0.60
   7   1  -7    2.57    0.52
   7  -1  -7    2.45    0.70
   7  -1  -7    2.39    0.32
   7  -1  -7    3.43    0.49
   9   1  -9    0.25    0.41
  -9   1   9   -0.40    0.35
   9   1  -9   -0.37    0.59
   9  -1  -9   -0.76    0.55
   9  -1  -9   -0.16    0.19
   9  -1  -9    0.18    0.33
  11   1 -11    2.49    0.98
  11   1 -11    2.86    0.67
 -11   1  11    1.22    0.50
  11  -1 -11    2.80    0.96
  11  -1 -11    1.99    0.55
  13   1 -13   21.14    1.50
  13   1 -13   22.36    2.29
  13  -1 -13   20.09    1.43
  13  -1 -13   20.37    2.17
  15   1 -15    0.23    0.87
  15  -1 -15    1.85    1.08
  17   1 -17    0.19    0.97
  17  -1 -17    1.03    1.10
  19   1 -19    0.95    1.24
  19  -1 -19   -0.11    1.12
  21   1 -21    1.46    1.41
  21  -1 -21    1.22    1.48
   0   2   0  279.22    8.89
   0  -2   0  276.64    8.79
   0  -2   0  279.57    8.73
   2   2  -2   35.02    1.47
  -2  -2   2   36.38    1.48
   2  -2  -2   38.60    1.46
   2  -2  -2   40.88    1.48
  -2  -2   2   35.66    1.36
   4   2  -4   36.62    1.63
   4  -2  -4   42.03    1.61
   4  -2  -4   40.72    1.62
  -4  -2   4   41.36    1.42
   6   2  -6   12.80    0.88
   6  -2  -6   11.64    0.77
   6  -2  -6   10.95    0.70
  -8   2   8  115.75    4.28
   8   2  -8  116.61    4.23
   8   2  -8  110.19    4.51
   8  -2  -8  111.23    4.49
   8  -2  -8  113.59    3.94
   8  -2  -8  119.22    4.14
  10   2 -10   64.17    3.25
 -10   2  10   62.18    2.85
  10   2 -10   69.04    2.89
  10  -2 -10   63.89    3.20
  10  -2 -10   67.15    2.74
  10  -2 -10   64.13    2.45
 -12   2  12    0.53    0.51
  12   2 -12    1.33    0.62
  12   2 -12    0.75    0.82
  12  -2 -12    0.83    0.42
  12  -2 -12    0.07    0.68
  14   2 -14    3.51    0.86
 -14   2  14    5.09    0.91
  14   2 -14    2.80    1.08
  14  -2 -14    2.14    1.09
  16   2 -16    5.12    1.54
  16  -2 -16    3.41    1.25
  18   2 -18    1.93    1.35
  18  -2 -18    2.10    1.30
  20   2 -20    6.18    1.92
  20  -2 -20    6.81    1.98
  -1  -3   1    4.24    0.50
   1  -3  -1    3.58    0.49
  -1  -3   1    3.97    0.57
  -1  -3   1    4.99    0.59
   1  -3  -1    3.92    0.52
   3   3  -3  119.36    4.15
   3  -3  -3  121.08    4.09
   3  -3  -3  117.14    4.07
  -3  -3   3  116.34    3.92
  -3  -3   3  116.52    4.12
   5   3  -5    1.72    0.42
  -5   3   5    3.07    0.62
  -5  -3   5    2.37    0.32
   5  -3  -5    2.26    0.42
  -5  -3   5    1.52    0.41
   5  -3  -5    2.20    0.43
  -7   3   7   32.87    1.78
   7   3  -7   31.48    1.79
   7   3  -7   32.56    1.69
  -7  -3   7   28.41    1.78
   7  -3  -7   30.85    1.84
   7  -3  -7   34.15    1.54
   7  -3  -7   35.87    1.61
  -7  -3   7   31.38    1.19
   9   3  -9   39.91    2.00
  -9   3   9   36.58    2.06
   9   3  -9   34.04    2.15
   9  -3  -9   36.37    2.24
   9  -3  -9   35.90    1.79
   9  -3  -9   37.11    1.72
 -11   3  11    1.73    0.72
  11   3 -11    1.55    0.67
  11   3 -11    2.93    0.94
  11  -3 -11    3.10    0.58
  11  -3 -11    3.86    0.70
  11  -3 -11    2.64    0.94
  13   3 -13   -0.02    0.78
  13   3 -13    0.56    0.54
 -13   3  13    0.31    0.54
  13  -3 -13   -0.58    0.76
  13  -3 -13    0.57    0.43
  15   3 -15    0.89    0.87
 -15   3  15    0.59    0.61
  15  -3 -15    0.75    1.03
  17   3 -17    1.28    1.25
  17  -3 -17    0.28    1.13
  19   3 -19    2.40    1.42
  19  -3 -19    1.96    1.35
  21   3 -21   -0.87    1.10
  21  -3 -21   -1.26    1.06
   0  -4   0  257.01    8.30
   0  -4   0  252.40    8.39
   0  -4   0  254.96    8.41
   2  -4  -2  127.73    4.39
  -2  -4   2  119.63    4.24
  -2  -4   2  130.38    4.47
  -2  -4   2  121.31    4.40
   2  -4  -2  117.35    4.32
   4   4  -4   12.14    0.96
  -4   4   4   12.05    0.97
   4  -4  -4   11.07    0.83
   4  -4  -4   12.39    0.91
  -4  -4   4   12.27    0.75
  -4  -4   4   10.83    0.90
   6   4  -6    6.46    0.84
  -6   4   6    9.82    1.14
   6  -4  -6    7.20    0.81
  -6  -4   6    6.66    0.55
  -6  -4   6    7.40    0.88
   6  -4  -6    7.63    0.83
   8   4  -8   32.18    1.88
   8   4  -8   34.00    2.01
  -8   4   8   39.71    2.17
  -8  -4   8   32.70    2.03
   8  -4  -8   37.26    1.82
   8  -4  -8   35.13    2.06
   8  -4  -8   35.18    1.76
  10   4 -10   25.62    1.97
 -10   4  10   30.14    2.02
  10   4 -10   33.21    1.95
  10  -4 -10   32.34    2.12
  10  -4 -10   29.27    1.61
  10  -4 -10   31.83    1.72
  12   4 -12    8.80    1.48
  12   4 -12    7.17    1.14
 -12   4  12    5.33    1.06
  12  -4 -12    8.85    1.44
  12  -4 -12    7.94    0.98
  14   4 -14    2.71    1.06
 -14   4  14    2.64    0.89
  14   4 -14    3.37    0.91
  14  -4 -14    4.25    1.18
 -16   4  16    1.40    0.71
  16   4 -16    0.80    1.06
  16  -4 -16    1.14    1.02
  18   4 -18    2.28    1.36
  18  -4 -18    6.18    1.70
  20   4 -20    6.67    1.84
  20  -4 -20    9.65    2.07
  -1   5   1    2.03    0.55
  -1  -5   1    2.93    0.57
   1  -5  -1    1.20    0.41
  -1  -5   1    1.44    0.42
   1  -5  -1    1.81    0.50
  -1  -5   1    1.13    0.41
  -3   5   3    0.47    0.42
  -3  -5   3    0.31    0.34
   3  -5  -3   -0.06    0.33
   3  -5  -3   -0.05    0.24
  -3  -5   3   -0.10    0.27
  -3  -5   3    0.23    0.39
  -5   5   5   42.06    2.22
   5   5  -5   43.14    2.16
  -5  -5   5   41.25    1.83
  -5  -5   5   45.06    2.17
   5  -5  -5   41.05    1.99
   5  -5  -5   42.41    2.03
   7   5  -7    2.29    0.66
  -7   5   7    2.40    0.81
   7   5  -7    2.21    0.67
   7  -5  -7    3.80    0.80
  -7  -5   7    2.97    0.73
   7  -5  -7    1.91    0.54
   7  -5  -7    2.06    0.57
  -7  -5   7    2.06    0.42
  -9   5   9   -0.33    0.57
   9   5  -9    0.98    0.64
   9   5  -9    0.76    0.57
   9  -5  -9    0.41    0.44
   9  -5  -9   -0.31    0.56
   9  -5  -9    0.39    0.39
  11   5 -11   -0.12    0.66
  11   5 -11    1.05    0.67
 -11   5  11    1.27    0.76
  11  -5 -11    1.44    0.82
  11  -5 -11    0.16    0.42
  11  -5 -11    1.06    0.47
  13   5 -13    2.19    0.96
 -13   5  13    3.82    1.06
  13   5 -13    2.33    0.86
  13  -5 -13    3.27    1.10
  13  -5 -13    2.54    1.04
  15   5 -15    8.60    1.60
  15   5 -15    7.11    1.93
 -15   5  15   10.71    1.54
  15  -5 -15   11.11    1.80
 -17   5  17    7.66    1.45
  17   5 -17    7.54    1.73
  17  -5 -17    6.89    1.62
  19   5 -19    1.42    1.22
  19  -5 -19    0.96    1.17
   0   6   0  137.82    5.01
   0  -6   0  136.03    5.21
   0  -6   0  140.36    5.22
   0  -6   0  143.88    5.13
  -2   6   2   90.90    3.61
   2   6  -2   85.69    3.34
  -2  -6   2   91.94    3.69
  -2  -6   2   90.91    3.49
   2  -6  -2   88.51    3.63
   2  -6  -2   84.86    3.56
  -2  -6   2   90.05    3.72
  -4   6   4   35.27    2.03
   4   6  -4   34.11    1.97
  -4  -6   4   32.44    1.71
   4  -6  -4   37.99    1.93
   4  -6  -4   33.36    1.89
  -4  -6   4   33.94    2.00
  -6   6   6    2.60    0.79
   6   6  -6    2.56    0.77
   6  -6  -6    2.62    0.65
   6  -6  -6    0.80    0.48
   6  -6  -6    1.18    0.49
  -6  -6   6    1.77    0.66
  -6  -6   6    2.66    0.53
   8   6  -8   78.80    3.69
  -8   6   8   86.61    3.92
   8   6  -8   79.86    3.51
   8  -6  -8   85.25    3.53
   8  -6  -8   83.18    3.55
   8  -6  -8   78.57    3.48
 -10   6  10   25.24    2.12
  10   6 -10   24.97    1.89
  10   6 -10   29.32    2.04
  10  -6 -10   26.50    1.91
  10  -6 -10   28.94    1.79
  10  -6 -10   26.20    1.70
  12   6 -12   17.02    1.94
  12   6 -12   20.66    1.77
 -12   6  12   15.68    1.94
  12  -6 -12   18.54    1.45
  12  -6 -12   17.89    1.46
  12  -6 -12   17.93    1.95
  14   6 -14   13.39    1.76
 -14   6  14   12.79    1.90
  14   6 -14   15.31    1.93
  14  -6 -14   10.20    1.68
  16   6 -16    1.47    1.04
 -16   6  16    0.72    0.85
  16  -6 -16    1.22    1.06
 -18   6  18    0.96    0.84
  18   6 -18    1.72    1.23
  18  -6 -18   -0.47    0.96
  -1   7   1   15.89    1.31
   1   7  -1   16.48    1.22
  -1  -7   1   16.86    1.65
   1  -7  -1   15.39    1.31
   1  -7  -1   15.92    1.31
  -1  -7   1   12.55    1.37
  -1  -7   1   15.86    1.26
   1  -7  -1   16.72    1.63
  -3   7   3    3.29    0.82
   3   7  -3    3.70    0.67
   3  -7  -3    3.21    0.79
   3  -7  -3    2.77    0.71
  -3  -7   3    3.24    0.76
  -3  -7   3    4.10    0.87
   3  -7  -3    3.85    0.77
  -3  -7   3    3.53    0.70
  -5   7   5    1.48    0.71
   5   7  -5    1.67    0.66
  -5  -7   5    1.88    0.70
  -5  -7   5    1.89    0.55
   5  -7  -5    0.90    0.52
   5  -7  -5    3.10    0.69
  -7   7   7   34.59    2.32
   7   7  -7   31.80    2.16
   7  -7  -7   30.89    1.91
  -7  -7   7   26.94    1.61
   7  -7  -7   31.80    1.91
  -7  -7   7   32.96    2.10
  -9   7   9    4.17    1.20
   9   7  -9    4.29    1.01
   9  -7  -9    4.92    0.91
   9  -7  -9    5.27    0.99
  11   7 -11    6.28    1.26
 -11   7  11    5.19    1.30
  11  -7 -11    4.27    0.92
  11  -7 -11    5.75    0.96
 -13   7  13    1.33    0.92
  13   7 -13    0.22    0.64
  13  -7 -13    0.86    0.66
 -15   7  15    0.49    0.74
 -17   7  17    0.72    0.79
 -19   7  19    1.05    0.82
   0   8   0   38.28    2.16
   0  -8   0   41.70    2.36
   0  -8   0   40.29    2.38
   0  -8   0   38.55    2.19
   2   8  -2    6.11    0.92
  -2   8   2    4.88    0.97
  -2  -8   2    6.85    0.99
  -2  -8   2    5.99    1.06
   2  -8  -2    4.44    0.97
  -2  -8   2    8.61    1.23
   2  -8  -2    6.55    1.02
   2  -8  -2    8.67    1.24
  -4   8   4    0.29    0.62
   4   8  -4    0.21    0.50
   4  -8  -4   -0.27    0.42
   4  -8  -4    0.05    0.46
   4  -8  -4   -0.01    0.40
  -4  -8   4    0.46    0.41
  -4  -8   4    0.06    0.55
  -6   8   6    2.33    0.91
   6   8  -6    1.03    0.62
  -6  -8   6    1.59    0.78
   6  -8  -6    0.05    0.48
   6  -8  -6    1.77    0.61
  -6  -8   6    1.13    0.53
  -8   8   8   10.55    1.62
   8   8  -8   12.01    1.57
   8  -8  -8   11.44    1.35
   8  -8  -8   13.40    1.57
 -10   8  10   20.62    2.42
  10   8 -10   20.62    2.17
  10  -8 -10   21.32    1.75
  10  -8 -10   21.78    1.67
  12   8 -12   16.57    1.99
 -12   8  12   12.14    1.90
  12  -8 -12   14.98    1.71
  14   8 -14    4.65    1.48
 -14   8  14    7.50    1.64
 -16   8  16    0.17    0.89
 -18   8  18    2.79    1.10
   1   9  -1   45.28    2.49
  -1   9   1   47.62    2.66
  -1  -9   1   48.87    2.84
   1  -9  -1   46.39    2.64
   1  -9  -1   46.36    2.72
  -1  -9   1   50.65    2.65
   1  -9  -1   48.44    2.71
  -1  -9   1   50.96    2.81
   3   9  -3   16.91    1.38
  -3   9   3   20.29    2.03
   3   9  -3   19.32    1.68
   3  -9  -3   18.40    1.59
   3  -9  -3   20.77    1.65
   3  -9  -3   17.31    1.53
  -3  -9   3   21.23    1.81
  -3  -9   3   19.85    1.54
  -3  -9   3   18.79    1.91
   5   9  -5    0.13    0.55
  -5   9   5    0.82    0.83
   5  -9  -5    0.26    0.51
  -5  -9   5   -0.74    0.36
   5  -9  -5   -0.19    0.47
   5  -9  -5    0.53    0.48
  -5  -9   5    0.34    0.64
  -7   9   7    7.81    1.53
   7   9  -7   11.17    1.60
   7  -9  -7    8.98    1.38
  -7  -9   7    9.87    1.60
   7  -9  -7    9.39    1.39
   7  -9  -7    9.99    1.36
  -9   9   9   11.58    1.81
   9   9  -9    9.24    1.53
   9  -9  -9    8.98    1.31
   9  -9  -9    9.11    1.29
   9  -9  -9    7.68    1.29
  11   9 -11    8.30    1.57
 -11   9  11    7.06    1.63
  11  -9 -11    8.69    1.39
  11  -9 -11    7.80    1.27
 -13   9  13    3.83    1.30
  13  -9 -13    3.65    1.05
 -15   9  15    0.72    0.86
 -17   9  17    0.20    0.96
   0  10   0    3.32    0.99
   0 -10   0    3.27    0.90
   0 -10   0    3.01    0.91
   0 -10   0    5.16    1.09
   2  10  -2    2.02    0.76
  -2  10   2    2.31    0.91
   2  10  -2    1.30    0.74
  -2 -10   2    1.81    0.82
   2 -10  -2    1.18    0.66
  -2 -10   2    1.85    0.70
  -2 -10   2    1.56    0.75
   2 -10  -2    1.40    0.62
   2 -10  -2    1.62    0.78
   4  10  -4    0.54    0.65
  -4  10   4    2.44    1.03
   4 -10  -4    0.81    0.57
  -4 -10   4    0.75    0.71
   4 -10  -4   -0.07    0.54
  -4 -10   4    0.64    0.57
   4 -10  -4    1.37    0.71
  -6  10   6    0.33    0.75
   6  10  -6   -0.62    0.57
   6 -10  -6   -0.21    0.40
   6 -10  -6    0.10    0.55
   6 -10  -6   -0.30    0.52
  -6 -10   6    0.07    0.52
   8  10  -8    1.16    0.87
  -8  10   8    1.60    1.12
   8 -10  -8    0.55    0.59
   8 -10  -8    0.66    0.63
   8 -10  -8    0.05    0.45
 -10  10  10    9.75    1.94
  10 -10 -10    9.68    1.54
  10 -10 -10   10.02    1.50
  10 -10 -10   10.27    1.52
 -12  10  12    2.97    1.30
  12 -10 -12    5.42    1.24
 -14  10  14    2.34    1.24
  -1  11   1    6.61    1.38
   1  11  -1    4.82    1.18
  -1 -11   1    8.87    1.48
   1 -11  -1    6.59    1.37
   1 -11  -1    3.86    1.01
   1 -11  -1    6.15    1.23
  -1 -11   1    7.16    1.28
  -1 -11   1    5.79    1.23
  -3  11   3    4.42    1.26
   3  11  -3    1.07    0.71
  -3 -11   3    1.81    0.81
  -3 -11   3    0.92    0.77
   3 -11  -3    2.13    0.81
   3 -11  -3    1.41    0.87
   3 -11  -3    2.75    0.91
  -5  11   5    8.72    1.62
   5  11  -5    7.08    1.47
   5 -11  -5    9.01    1.52
  -5 -11   5    6.83    1.50
   5 -11  -5    8.17    1.41
  -5 -11   5    8.91    1.34
   5 -11  -5    8.40    1.40
  -7  11   7   10.69    1.95
   7 -11  -7    7.34    1.37
  -7 -11   7    4.34    1.30
   7 -11  -7    6.43    1.33
   7 -11  -7    6.69    1.26
  -9  11   9   -0.03    1.05
   9 -11  -9    1.86    0.92
   9 -11  -9    0.48    0.77
 -11  11  11    1.27    1.16
  11 -11 -11   -0.53    0.66
 -13  11  13   -1.05    0.71
  13 -11 -13   -0.81    0.64
   0  12   0    1.95    1.04
   0 -12   0    2.93    1.00
   0 -12   0    1.67    0.93
  -2  12   2    2.99    1.23
  -2 -12   2    3.24    1.12
  -2 -12   2    3.22    1.00
   2 -12  -2    3.35    1.06
   2 -12  -2    2.30    1.01
  -4  12   4    2.04    1.21
   4 -12  -4    3.49    1.12
   4 -12  -4    3.41    1.16
  -4 -12   4    2.58    1.00
  -4 -12   4    1.42    0.78
  -6  12   6    0.69    1.11
  -6 -12   6    1.04    0.83
   6 -12  -6   -0.08    0.72
   6 -12  -6    0.68    0.71
  -8  12   8    2.38    1.33
   8 -12  -8    2.53    1.05
   8 -12  -8    1.52    0.93
 -10  12  10    1.28    1.12
  10 -12 -10    2.99    1.10
 -12  12  12    2.89    1.31
  12 -12 -12    2.53    1.03
  -1  13   1   10.39    1.80
   1 -13  -1    6.41    1.54
   1 -13  -1    8.67    1.58
  -1 -13   1    6.83    1.42
  -1 -13   1    8.06    1.65
  -3  13   3    7.41    1.72
   3 -13  -3    6.31    1.36
   3 -13  -3    5.17    1.26
  -3 -13   3    9.23    1.59
  -3 -13   3    8.04    1.64
  -5  13   5    0.41    1.10
   5 -13  -5   -0.29    0.68
  -5 -13   5   -0.26    0.67
   5 -13  -5    0.56    0.78
  -7  13   7    5.09    1.67
   7 -13  -7    3.27    1.02
   7 -13  -7    5.34    1.36
  -9  13   9    5.59    1.73
   9 -13  -9    3.30    1.25
   9 -13  -9    4.70    1.38
   0 -14   0    4.42    1.20
   0 -14   0    6.43    1.59
  -2  14   2    2.88    1.30
  -2 -14   2    2.97    1.23
   2 -14  -2    2.48    1.00
   2 -14  -2    3.62    1.26
  -2 -14   2    2.01    0.95
  -4  14   4    0.85    1.16
  -4 -14   4    0.99    0.85
   4 -14  -4    0.53    0.73
   4 -14  -4   -0.37    0.73
  -6  14   6   -0.40    0.94
   6 -14  -6   -0.67    0.75
  20   0 -19    0.45    1.24
  18   0 -17    0.06    1.03
  16   0 -15    0.21    0.96
  14   0 -13    0.42    0.88
  14   0 -13    1.05    0.49
  12   0 -11   -0.40    0.39
  12   0 -11   -0.71    0.74
  10   0  -9   -0.08    0.37
  10   0  -9    0.22    0.73
   8   0  -7   -0.03    0.31
   8   0  -7    0.61    0.52
   6   0  -5    0.16    0.26
   4   0  -3   -0.07    0.23
  -2   0   1    0.03    0.09
   2   0  -1    0.10    0.09
  -2   0   3   -0.32    0.09
   2   0  -3   -0.26    0.09
   4   0  -5   -0.21    0.21
  -4   0   5    0.12    0.21
   6   0  -7    0.19    0.26
   8   0  -9    0.05    0.14
   8   0  -9   -0.23    0.49
   8   0  -9   -0.15    0.28
  10   0 -11   -1.22    0.58
  10   0 -11   -0.14    0.36
  12   0 -13    1.22    0.90
  12   0 -13   -0.18    0.39
  14   0 -15   -0.23    0.88
  16   0 -17    0.99    1.08
  18   0 -19    0.24    1.13
  20   0 -21    1.61    1.37
  21   1 -20    3.31    1.65
  21  -1 -20    3.91    1.76
  19   1 -18    5.42    1.70
  19  -1 -18    4.19    1.59
  17   1 -16   28.82    3.14
  17  -1 -16   25.46    2.88
  15   1 -14    3.70    0.84
  15   1 -14    3.24    1.25
  15  -1 -14    2.50    1.11
  13   1 -12   11.87    1.68
  13   1 -12   11.76    1.30
  13  -1 -12   12.60    1.79
  13  -1 -12   12.94    1.32
  11   1 -10   37.24    2.44
  11   1 -10   42.20    2.14
  11  -1 -10   36.47    2.48
  11  -1 -10   46.76    2.14
   9   1  -8  200.05    6.66
  -9   1   8  187.60    6.54
   9   1  -8  188.20    7.00
   9  -1  -8  186.24    6.12
   9  -1  -8  197.14    6.57
   9  -1  -8  194.38    7.03
   7   1  -6   89.70    3.34
   7  -1  -6   92.10    3.30
   7  -1  -6   88.81    3.01
   7  -1  -6   89.31    3.78
   5   1  -4    4.65    0.56
   5  -1  -4    4.42    0.37
   5  -1  -4    3.44    0.44
  -3   1   2    0.61    0.22
   3   1  -2    0.14    0.22
   3  -1  -2    0.25    0.17
  -3  -1   2    0.08    0.20
   3  -1  -2    0.20    0.20
   1   1   0  199.26    6.33
   1   1   0  206.55    6.34
  -1   1   0  213.22    6.34
   1  -1   0  198.24    6.33
  -1  -1   0  197.66    6.33
   1   1  -2  320.35   10.78
  -1   1   2  374.22   10.77
  -1  -1   2  323.62   10.78
   1  -1  -2  368.20   10.86
   1  -1  -2  364.31   10.77
  -3   1   4    2.76    0.33
   3   1  -4    2.72    0.35
  -3  -1   4    3.74    0.39
   3  -1  -4    4.04    0.35
   3  -1  -4    3.98    0.36
   5   1  -6   16.79    0.91
   5  -1  -6   15.77    0.78
   5  -1  -6   17.27    0.86
   7   1  -8    8.45    1.01
   7   1  -8    9.64    0.79
   7  -1  -8    9.67    0.72
   7  -1  -8   11.27    1.24
  -7  -1   8    8.37    1.03
   7  -1  -8    8.62    0.57
   9   1 -10    3.47    0.86
  -9   1  10    2.58    0.58
   9   1 -10    3.79    0.65
   9  -1 -10    5.59    1.07
   9  -1 -10    4.52    0.46
   9  -1 -10    3.36    0.59
  11   1 -12   51.37    2.98
 -11   1  12   50.47    2.37
  11   1 -12   53.66    2.44
  11  -1 -12   52.13    2.35
  11  -1 -12   53.66    3.00
  13   1 -14   43.94    2.22
  13   1 -14   36.99    2.72
  13  -1 -14   42.55    2.13
  13  -1 -14   39.38    2.78
  15   1 -16   64.14    3.79
  15  -1 -16   60.26    3.76
  17   1 -18    4.25    1.50
  17  -1 -18    2.59    1.36
  19   1 -20    1.07    1.43
  19  -1 -20    2.21    1.45
  21   1 -22    7.60    2.11
  21  -1 -22    5.17    1.93
  20   2 -19    1.17    1.35
  20  -2 -19    1.53    1.36
  18   2 -17   -1.19    0.95
  18  -2 -17    0.55    1.14
  16   2 -15   -0.16    0.97
  16  -2 -15    1.48    1.02
 -14   2  13    1.10    0.54
  14   2 -13    0.25    0.53
  14   2 -13   -0.31    0.77
  14  -2 -13    0.29    0.42
  14  -2 -13    0.28    0.82
  12   2 -11   11.06    1.28
 -12   2  11   11.78    1.28
  12   2 -11   11.95    1.69
  12  -2 -11   12.00    1.17
  12  -2 -11    9.77    1.50
  10   2  -9    2.04    0.64
 -10   2   9    1.65    0.60
  10   2  -9    3.36    0.90
  10  -2  -9    2.50    0.42
  10  -2  -9    2.97    0.59
  10  -2  -9    2.32    0.85
   8   2  -7    3.68    0.85
  -8   2   7    2.91    0.68
   8   2  -7    4.73    0.75
   8  -2  -7    4.39    0.53
   8  -2  -7    5.32    0.95
   8  -2  -7    3.07    0.53
   6   2  -5    1.43    0.42
   6  -2  -5    1.69    0.37
   6  -2  -5    1.01    0.29
   4   2  -3    1.46    0.36
   4  -2  -3    1.63    0.34
  -4  -2   3    1.90    0.24
   4  -2  -3    2.10    0.35
   2   2  -1  311.37    9.94
  -2  -2   1  310.19    9.80
   2  -2  -1  322.97    9.88
   2  -2  -1  325.66    9.92
  -2  -2   1  304.55    9.92
   0   2   1    0.56    0.22
   0  -2  -1    0.57    0.20
   0  -2  -1    0.54    0.23
   0  -2   1    0.44    0.20
   0  -2   1    0.54    0.21
  -2  -2   3  135.21    4.48
  -2  -2   3  133.51    4.47
  -2  -2   3  129.70    4.34
   2  -2  -3  136.60    4.45
   2  -2  -3  141.33    4.44
   4   2  -5   -0.12    0.27
  -4  -2   5   -0.11    0.24
   4  -2  -5   -0.27    0.18
   4  -2  -5   -0.11    0.24
  -4  -2   5   -0.10    0.14
   6   2  -7    0.04    0.27
   6  -2  -7    0.73    0.28
   6  -2  -7    0.22    0.26
   8   2  -9    4.41    0.71
  -8   2   9    5.52    0.79
   8   2  -9    5.26    0.92
  -8  -2   9    5.81    1.00
   8  -2  -9    5.04    0.57
   8  -2  -9    3.65    0.83
   8  -2  -9    4.97    0.63
  10   2 -11   11.42    1.19
 -10   2  11   10.83    1.18
  10   2 -11   11.50    1.43
  10  -2 -11   10.05    0.76
  10  -2 -11   10.81    0.93
  10  -2 -11   11.94    1.49
 -12   2  13    2.95    0.74
  12   2 -13    3.53    1.09
  12   2 -13    3.40    0.79
  12  -2 -13    2.97    0.63
  12  -2 -13    2.21    0.92
  14   2 -15    7.78    1.52
  14   2 -15    6.77    1.04
 -14   2  15    8.92    1.19
  14  -2 -15   10.26    1.75
  16   2 -17    5.15    1.47
  16  -2 -17    4.94    1.41
  18   2 -19    1.54    1.28
  18  -2 -19    0.82    1.16
  20   2 -21    1.65    1.33
  20  -2 -21    0.45    1.25
  21   3 -20    2.68    1.51
  21  -3 -20    1.18    1.41
  19   3 -18   19.17    2.67
  19  -3 -18   20.39    2.75
  17   3 -16   36.20    3.04
  17  -3 -16   31.53    3.19
  15   3 -14   23.50    2.57
  15   3 -14   23.59    1.79
 -15   3  14   20.66    1.68
  15  -3 -14   18.56    2.25
 -13   3  12    1.32    0.67
  13   3 -12    1.09    0.68
  13   3 -12   -0.02    0.75
  13  -3 -12    2.10    1.00
  13  -3 -12    1.45    0.55
  11   3 -10    4.34    1.04
  11   3 -10    2.92    0.80
 -11   3  10    3.42    0.87
  11  -3 -10    3.72    0.71
  11  -3 -10    5.16    1.21
  11  -3 -10    4.43    0.63
   9   3  -8  189.68    7.23
  -9   3   8  208.15    7.15
   9   3  -8  200.79    7.03
   9  -3  -8  196.73    6.69
   9  -3  -8  203.17    7.30
   9  -3  -8  202.59    6.89
  -7   3   6  293.95    9.69
   7   3  -6  278.76    9.59
   7  -3  -6  293.53    9.75
   7  -3  -6  292.75    9.50
   7  -3  -6  288.53    9.39
  -7  -3   6  293.92    9.02
   5   3  -4   68.79    2.84
  -5   3   4   76.63    3.14
   5  -3  -4   75.78    2.81
  -5  -3   4   73.13    2.53
   5  -3  -4   75.23    2.76
   3   3  -2   99.50    3.64
   3  -3  -2  102.85    3.58
  -3  -3   2   96.96    3.44
   3  -3  -2  107.10    3.63
  -3  -3   2  105.06    3.67
   1  -3   0   59.99    2.26
  -1  -3   0   56.80    2.17
  -1  -3   0   60.44    2.29
  -1  -3   0   59.33    2.28
   1  -3   0   57.13    2.21
   1  -3  -2   20.15    1.00
  -1  -3   2   17.51    1.01
  -1  -3   2   15.59    0.95
   1  -3  -2   17.58    0.96
   3   3  -4    1.41    0.42
  -3  -3   4    1.87    0.33
   3  -3  -4    1.69    0.38
   3  -3  -4    2.05    0.40
  -3  -3   4    1.85    0.44
   5   3  -6   70.77    2.90
  -5   3   6   75.77    3.05
   5  -3  -6   79.91    2.89
  -5  -3   6   78.35    2.92
   5  -3  -6   78.75    2.87
  -5  -3   6   75.60    2.63
  -7   3   8   18.03    1.33
   7   3  -8   16.31    1.29
   7   3  -8   15.26    1.10
  -7  -3   8   17.60    0.76
   7  -3  -8   18.40    1.07
   7  -3  -8   19.59    1.42
   7  -3  -8   16.96    1.04
  -7  -3   8   16.10    1.35
   9   3 -10    0.58    0.52
  -9   3  10    1.53    0.64
   9   3 -10    1.00    0.74
   9  -3 -10    0.53    0.37
   9  -3 -10    1.10    0.43
   9  -3 -10    0.00    0.61
  -9  -3  10    1.06    0.69
 -11   3  12    0.97    0.62
  11   3 -12    0.59    0.77
  11   3 -12    0.53    0.52
  11  -3 -12    0.37    0.32
  11  -3 -12    0.38    0.40
  11  -3 -12    0.76    0.78
 -13   3  14   13.55    1.51
  13   3 -14   15.74    1.90
  13   3 -14   12.87    1.45
  13  -3 -14   12.43    1.74
  13  -3 -14   13.98    1.92
 -15   3  16   17.08    1.76
  15   3 -16   17.70    2.28
  15  -3 -16   16.00    2.19
  17   3 -18   18.20    2.59
  17  -3 -18   13.66    2.18
  19   3 -20    1.21    1.33
  19  -3 -20    0.62    1.14
  21   3 -22    6.44    1.96
  21  -3 -22    5.54    1.86
  20   4 -19    1.70    1.32
  20  -4 -19    0.82    1.17
  18   4 -17    3.37    1.40
  18  -4 -17    0.54    1.09
  16   4 -15    8.23    1.70
 -16   4  15    7.72    1.31
  16  -4 -15    8.07    1.67
  14   4 -13    1.87    0.98
  14   4 -13    0.58    0.63
 -14   4  13    1.39    0.73
  14  -4 -13    1.70    1.07
 -12   4  11    0.49    0.59
  12   4 -11    1.55    0.82
  12   4 -11    1.15    0.64
  12  -4 -11    1.16    0.85
  12  -4 -11    0.79    0.50
 -10   4   9    0.21    0.66
  10   4  -9    1.41    0.75
  10   4  -9    0.55    0.59
  10  -4  -9    0.35    0.38
  10  -4  -9    0.81    0.73
  10  -4  -9    1.16    0.49
  -8   4   7   15.06    1.47
   8   4  -7   14.71    1.27
   8   4  -7   16.78    1.35
   8  -4  -7   15.10    1.12
   8  -4  -7   15.41    1.48
   8  -4  -7   17.08    1.12
   6   4  -5    5.46    0.78
  -6   4   5    5.27    0.83
  -6  -4   5    6.32    0.58
   6  -4  -5    7.37    0.83
   6  -4  -5    4.28    0.65
   4   4  -3    0.35    0.36
  -4   4   3    0.00    0.37
   4  -4  -3   -0.05    0.26
  -4  -4   3   -0.03    0.23
  -4  -4   3    0.16    0.32
   4  -4  -3    0.50    0.31
  -2  -4   1   27.91    1.37
  -2  -4   1   29.28    1.50
   2  -4  -1   29.93    1.46
   2  -4  -1   30.79    1.48
  -2  -4   1   31.10    1.53
   0  -4   1    0.69    0.33
   0  -4  -1    0.34    0.30
   0  -4   1    0.24    0.29
   0  -4  -1    0.59    0.34
   0  -4  -1    0.71    0.34
   2  -4  -3    2.87    0.50
  -2  -4   3    3.28    0.50
   2  -4  -3    2.80    0.51
  -2  -4   3    3.49    0.62
  -2  -4   3    2.70    0.50
   4   4  -5   17.62    1.13
  -4   4   5   16.77    1.19
  -4  -4   5   14.25    0.88
   4  -4  -5   15.99    1.02
  -4  -4   5   18.52    1.13
   4  -4  -5   18.48    1.11
  -6   4   7   18.16    1.39
   6   4  -7   19.57    1.28
  -6  -4   7   16.62    0.91
   6  -4  -7   18.45    1.16
  -6  -4   7   18.63    1.22
   6  -4  -7   17.91    1.11
   8   4  -9    2.19    0.68
  -8   4   9    2.53    0.85
   8   4  -9    2.31    0.67
   8  -4  -9    3.16    0.60
   8  -4  -9    2.13    0.53
   8  -4  -9    2.19    0.76
  -8  -4   9    1.75    0.77
 -10   4  11    3.51    0.90
  10   4 -11    3.61    1.00
  10   4 -11    2.15    0.64
  10  -4 -11    2.53    0.60
  10  -4 -11    2.46    0.91
  10  -4 -11    3.31    0.63
  12   4 -13    0.70    0.85
 -12   4  13    1.33    0.73
  12   4 -13   -0.23    0.47
  12  -4 -13    1.26    0.51
  12  -4 -13    1.03    0.85
  14   4 -15    0.12    0.57
  14   4 -15   -0.38    0.76
 -14   4  15    0.43    0.65
  14  -4 -15   -0.17    0.74
 -16   4  17    0.94    0.73
  16   4 -17   -0.24    0.93
  16  -4 -17   -1.54    0.87
  18   4 -19   -0.42    1.04
  18  -4 -19    0.42    1.07
  20   4 -21    2.74    1.46
  20  -4 -21    1.39    1.33
  19   5 -18    7.73    1.91
  19  -5 -18    9.35    1.93
 -17   5  16   14.83    1.95
  17   5 -16   12.61    2.04
  17  -5 -16   15.46    2.20
  15   5 -14    7.22    1.28
 -15   5  14    8.34    1.47
  15   5 -14    9.76    1.67
  15  -5 -14   10.09    1.70
  13   5 -12   -0.41    0.55
  13   5 -12    0.49    0.75
 -13   5  12    0.91    0.77
  13  -5 -12   -0.23    0.35
  13  -5 -12   -0.30    0.77
 -11   5  10    8.09    1.36
  11   5 -10    9.16    1.36
  11   5 -10    7.33    1.12
  11  -5 -10    9.13    1.38
  11  -5 -10    9.15    1.13
  11  -5 -10    9.51    1.14
   9   5  -8   77.86    3.52
  -9   5   8   78.72    3.69
   9   5  -8   76.45    3.52
   9  -5  -8   77.82    3.54
   9  -5  -8   80.92    3.34
   9  -5  -8   81.47    3.32
   7   5  -6   28.01    1.75
   7   5  -6   30.85    1.95
  -7   5   6   29.40    1.89
   7  -5  -6   31.35    1.76
   7  -5  -6   28.67    1.64
  -7  -5   6   27.06    1.35
   7  -5  -6   28.98    1.65
  -5   5   4   13.04    1.29
   5   5  -4   13.60    1.18
   5  -5  -4   14.57    1.08
   5  -5  -4   13.95    1.07
  -5  -5   4   13.00    0.88
  -5  -5   4   11.53    1.23
   3   5  -2    0.00    0.35
  -3   5   2    0.08    0.36
   3  -5  -2   -0.10    0.30
  -3  -5   2    0.07    0.29
   3  -5  -2    0.01    0.29
  -3  -5   2    0.07    0.36
  -3  -5   2   -0.13    0.34
  -1   5   0   96.05    3.64
   1  -5   0   91.04    3.64
  -1  -5   0   99.61    3.80
  -1  -5   0  100.09    3.78
   1  -5   0   99.23    3.76
  -1  -5   0  100.19    3.67
  -1   5   2   75.36    2.99
  -1  -5   2   76.61    3.11
   1  -5  -2   80.32    3.09
   1  -5  -2   73.34    3.06
  -1  -5   2   76.19    2.97
  -1  -5   2   72.83    3.08
   1  -5  -2   76.60    3.02
  -3   5   4   57.24    2.53
   3  -5  -4   55.37    2.40
  -3  -5   4   55.61    2.51
  -3  -5   4   51.39    2.26
  -3  -5   4   56.31    2.51
   3  -5  -4   57.55    2.44
   5   5  -6   16.87    1.31
  -5   5   6   21.00    1.48
   5  -5  -6   14.53    1.16
   5  -5  -6   16.05    1.11
  -5  -5   6   19.56    1.31
  -5  -5   6   16.72    1.03
  -7   5   8   26.97    1.87
   7   5  -8   23.59    1.64
   7   5  -8   23.91    1.59
  -7  -5   8   26.16    1.25
  -7  -5   8   27.69    1.73
   7  -5  -8   22.81    1.43
   7  -5  -8   22.78    1.47
   7  -5  -8   25.72    1.65
  -7  -5   8   24.69    1.60
  -9   5  10    2.59    0.96
   9   5 -10    1.91    0.69
   9   5 -10    2.39    0.81
  -9  -5  10    3.44    0.89
   9  -5 -10    2.02    0.63
   9  -5 -10    1.41    0.76
   9  -5 -10    1.79    0.53
  11   5 -12    4.66    1.08
  11   5 -12    7.60    1.16
 -11   5  12    6.89    1.27
  11  -5 -12    5.74    0.90
  11  -5 -12    5.74    0.85
  11  -5 -12    4.21    1.08
  13   5 -14   34.65    2.28
  13   5 -14   36.82    2.60
 -13   5  14   32.06    2.39
  13  -5 -14   41.59    2.72
  15   5 -16   20.94    2.46
 -15   5  16   15.42    1.88
  15  -5 -16   14.89    2.06
  17   5 -18    4.94    1.62
 -17   5  18    2.10    0.93
  17  -5 -18    3.45    1.34
  19   5 -20    2.91    1.37
  19  -5 -20    1.39    1.26
  18   6 -17   -0.77    0.92
 -18   6  17    0.79    0.82
  18  -6 -17   -0.83    0.94
  16   6 -15   11.20    1.92
 -16   6  15   10.36    1.74
  16  -6 -15    7.59    1.66
  14   6 -13    7.57    1.38
 -14   6  13    9.36    1.66
  14   6 -13    9.12    1.57
  14  -6 -13    5.61    1.38
  12   6 -11    0.05    0.66
 -12   6  11    0.15    0.73
  12   6 -11    1.92    0.84
  12  -6 -11    1.36    0.76
  12  -6 -11    0.42    0.46
  12  -6 -11    0.80    0.52
  10   6  -9   15.70    1.73
  10   6  -9   15.88    1.65
 -10   6   9   14.17    1.75
  10  -6  -9   15.09    1.29
  10  -6  -9   16.21    1.56
  10  -6  -9   16.30    1.70
  -8   6   7    7.77    1.30
   8   6  -7    7.56    1.12
   8   6  -7    9.33    1.18
   8  -6  -7    7.77    1.06
   8  -6  -7   10.05    1.16
   8  -6  -7    9.26    1.22
   6   6  -5   21.41    1.62
  -6   6   5   19.65    1.66
  -6  -6   5   23.08    1.27
   6  -6  -5   22.41    1.48
   6  -6  -5   17.55    1.33
   6  -6  -5   19.80    1.35
  -6  -6   5   22.76    1.60
   4   6  -3    9.23    1.15
  -4   6   3    8.65    1.11
  -4  -6   3   10.12    1.20
   4  -6  -3    8.96    1.10
  -4  -6   3    7.86    0.87
   4  -6  -3    9.13    1.05
   2   6  -1    3.09    0.60
  -2   6   1    2.99    0.69
  -2  -6   1    4.08    0.81
  -2  -6   1    2.84    0.64
  -2  -6   1    3.75    0.72
   2  -6  -1    3.52    0.68
   2  -6  -1    2.32    0.58
   0   6   1   20.08    1.31
   0   6  -1   19.44    1.29
   0  -6  -1   20.71    1.31
   0  -6   1   20.57    1.41
   0  -6  -1   19.48    1.34
   0  -6   1   17.59    1.33
   0  -6  -1   21.03    1.40
   0  -6   1   19.45    1.32
  -2   6   3   22.59    1.51
   2   6  -3   22.00    1.28
   2  -6  -3   23.68    1.50
   2  -6  -3   24.44    1.48
  -2  -6   3   23.19    1.40
   2  -6  -3   25.89    1.54
  -2  -6   3   23.51    1.55
  -2  -6   3   21.04    1.37
  -2  -6   3   23.01    1.52
  -4   6   5    0.09    0.52
   4   6  -5    2.09    0.67
   4  -6  -5    1.55    0.53
  -4  -6   5    1.98    0.63
   4  -6  -5    1.25    0.47
  -4  -6   5    1.40    0.45
  -6   6   7   -0.33    0.60
   6   6  -7    0.37    0.46
  -6  -6   7    0.54    0.50
   6  -6  -7   -0.18    0.33
   6  -6  -7   -0.32    0.38
  -6  -6   7    0.04    0.33
   6  -6  -7    0.05    0.54
  -8   6   9    6.19    1.17
   8   6  -9    6.01    1.05
   8   6  -9    5.92    0.96
   8  -6  -9    3.97    0.74
   8  -6  -9    4.87    0.94
   8  -6  -9    5.40    0.94
  -8  -6   9    4.56    0.91
 -10   6  11   10.50    1.50
  10   6 -11    9.11    1.33
  10   6 -11   10.27    1.39
  10  -6 -11   10.63    1.23
  10  -6 -11    6.86    1.00
  10  -6 -11    9.52    1.31
 -12   6  13    5.83    1.27
  12   6 -13   10.07    1.41
  12   6 -13    9.16    1.43
  12  -6 -13    8.51    1.19
  12  -6 -13    8.91    1.39
  12  -6 -13    7.75    1.37
  14   6 -15    9.80    1.67
 -14   6  15    9.79    1.67
  14   6 -15    8.77    1.44
  14  -6 -15    6.15    1.41
  16   6 -17    2.94    1.22
 -16   6  17    0.79    0.80
  16  -6 -17    0.58    1.00
  18   6 -19    0.32    1.07
 -18   6  19    2.04    0.93
  18  -6 -19   -2.01    0.85
 -19   7  18    5.23    1.45
  19  -7 -18    3.33    1.41
 -17   7  16    2.34    1.04
  17  -7 -16    1.10    1.14
  15   7 -14    0.83    0.84
 -15   7  14    3.23    1.17
  15  -7 -14    0.12    0.93
  13   7 -12    3.44    1.04
 -13   7  12    0.95    0.97
  13  -7 -12    1.28    1.26
  13  -7 -12    1.04    0.62
  11   7 -10    8.40    1.40
 -11   7  10    8.62    1.54
  11  -7 -10    7.95    1.17
  11  -7 -10    3.99    1.17
  11  -7 -10    8.35    1.14
   9   7  -8   33.94    2.31
  -9   7   8   33.98    2.41
   9  -7  -8   36.95    2.17
   9  -7  -8   33.82    2.05
   7   7  -6   29.57    2.01
  -7   7   6   32.41    2.20
  -7  -7   6   26.36    1.55
   7  -7  -6   28.12    1.82
  -7  -7   6   29.64    2.04
   7  -7  -6   25.78    1.80
   5   7  -4   15.59    1.63
  -5   7   4   16.72    1.71
  -5  -7   4   14.48    1.16
   5  -7  -4   13.06    1.38
  -5  -7   4   16.36    1.66
   5  -7  -4   17.90    1.37
  -3   7   2    7.39    1.06
   3   7  -2    8.15    1.14
   3   7  -2    7.27    0.87
   3  -7  -2    8.03    1.11
  -3  -7   2    6.57    1.08
  -3  -7   2    6.99    0.95
   3  -7  -2    6.34    0.95
  -3  -7   2    5.74    1.02
  -1   7   0   29.91    1.82
   1   7   0   29.43    1.75
  -1  -7   0   32.50    2.01
   1  -7   0   31.33    1.89
   1  -7   0   32.76    1.99
  -1  -7   0   38.06    1.96
   1  -7   0   33.99    1.92
  -1  -7   0   33.72    2.00
   1   7  -2   43.10    2.15
  -1   7   2   48.44    2.33
   1  -7  -2   46.49    2.38
  -1  -7   2   40.81    2.19
   1  -7  -2   48.90    2.37
  -1  -7   2   43.46    2.37
  -1  -7   2   46.14    2.42
   1  -7  -2   44.05    2.37
   3   7  -4   75.05    3.14
  -3   7   4   78.61    3.55
   3  -7  -4   83.21    3.55
  -3  -7   4   81.69    3.61
  -3  -7   4   81.74    3.58
  -3  -7   4   78.32    3.32
   3  -7  -4   80.81    3.48
   3  -7  -4   81.24    3.47
   5   7  -6   67.55    3.18
  -5   7   6   61.58    3.16
  -5  -7   6   66.15    3.19
   5  -7  -6   68.19    3.00
  -5  -7   6   59.64    2.74
   5  -7  -6   60.10    2.96
   7   7  -8    4.20    0.94
  -7   7   8    5.30    1.21
  -7  -7   8    4.72    1.05
   7  -7  -8    4.53    0.92
   7  -7  -8    5.13    0.84
  -7  -7   8    7.28    1.25
   9   7 -10   16.69    1.83
  -9   7  10   19.08    2.04
   9  -7 -10   19.16    1.49
   9  -7 -10   17.19    1.48
  11   7 -12   23.03    1.96
 -11   7  12   20.12    2.19
  11  -7 -12   23.71    1.66
  11  -7 -12   20.88    1.67
  13   7 -14   15.24    1.91
 -13   7  14   16.02    2.01
 -15   7  16   29.09    2.99
 -17   7  18   13.27    2.05
 -18   8  17    1.71    1.04
 -16   8  15    1.33    0.97
 -14   8  13    0.04    0.90
  14   8 -13   -1.01    0.68
 -12   8  11    0.15    0.91
  12   8 -11   -0.80    0.72
  12  -8 -11    0.71    0.63
  12  -8 -11    0.53    0.59
  10   8  -9   11.78    1.64
 -10   8   9   14.59    2.02
  10  -8  -9   12.20    1.42
  10  -8  -9   13.26    1.61
   8   8  -7   12.83    1.69
  -8   8   7   12.38    1.75
   8  -8  -7   10.94    1.35
   8  -8  -7   12.20    1.53
  -6   8   5   20.74    2.10
   6   8  -5   18.95    1.94
  -6  -8   5   19.14    1.39
  -6  -8   5   15.53    1.80
   6  -8  -5   19.15    1.54
   6  -8  -5   20.37    1.62
  -4   8   3   19.82    1.72
   4   8  -3   24.24    1.79
  -4  -8   3   21.74    1.79
   4  -8  -3   20.43    1.63
   4  -8  -3   22.78    1.69
  -4  -8   3   18.39    1.43
   4  -8  -3   20.32    1.57
  -2   8   1   53.18    2.76
   2   8  -1   51.60    2.51
  -2  -8   1   52.85    2.85
  -2  -8   1   59.16    2.75
  -2  -8   1   52.01    2.79
   2  -8  -1   51.90    2.78
   2  -8  -1   55.93    2.82
   2  -8  -1   56.88    2.80
   0   8  -1   13.09    1.42
   0   8   1   14.08    1.43
   0  -8  -1   12.29    1.46
   0  -8   1   15.03    1.51
   0  -8   1   13.37    1.48
   0  -8  -1   12.11    1.32
   0  -8  -1   12.36    1.40
   0  -8   1   11.48    1.42
  -2   8   3   14.35    1.58
   2   8  -3   10.06    1.16
  -2  -8   3   16.05    1.65
  -2  -8   3   11.29    1.46
   2  -8  -3   13.45    1.48
   2  -8  -3   12.29    1.42
  -2  -8   3   15.49    1.50
   2  -8  -3   12.12    1.47
   4   8  -5    8.75    1.16
  -4   8   5    8.79    1.29
   4   8  -5    9.08    1.32
   4  -8  -5    8.22    1.20
   4  -8  -5    8.34    1.23
  -4  -8   5   10.32    1.40
   4  -8  -5   10.19    1.35
  -4  -8   5   10.35    1.16
  -6   8   7    0.11    0.65
   6   8  -7    0.33    0.65
  -6  -8   7    1.42    0.68
   6  -8  -7    0.96    0.54
   6  -8  -7    0.47    0.52
  -6  -8   7   -0.41    0.38
   6  -8  -7   -0.03    0.46
   8   8  -9    3.87    0.93
  -8   8   9    2.23    1.05
   8  -8  -9    2.69    0.71
  -8  -8   9    2.79    0.89
   8  -8  -9    0.84    0.56
   8  -8  -9    1.77    0.65
  10   8 -11   14.68    1.84
 -10   8  11   15.93    2.08
  10  -8 -11   12.79    1.46
  10  -8 -11   10.75    1.46
  12   8 -13    9.94    1.64
 -12   8  13    8.43    1.66
  12  -8 -13    8.77    1.35
 -14   8  15   12.48    2.00
  14   8 -15    6.79    1.65
 -16   8  17    7.59    1.58
 -18   8  19    1.09    0.96
 -17   9  16    4.73    1.40
 -15   9  14    5.18    1.49
 -13   9  12   -1.26    0.83
  13  -9 -12   -0.10    0.67
 -11   9  10    8.67    1.70
  11   9 -10    7.35    1.48
  11  -9 -10   10.34    1.54
  11  -9 -10   10.04    1.42
  -9   9   8   28.57    2.44
   9   9  -8   32.40    2.44
   9  -9  -8   28.17    2.12
   9  -9  -8   29.03    2.07
   7   9  -6    9.83    1.60
  -7   9   6    8.14    1.49
   7  -9  -6    9.50    1.33
   7  -9  -6    7.52    1.20
  -7  -9   6    8.76    1.54
   7  -9  -6    7.64    1.24
   5   9  -4    7.59    1.29
  -5   9   4    5.99    1.18
  -5  -9   4    7.85    1.39
   5  -9  -4   12.19    1.48
   5  -9  -4   10.69    1.43
  -5  -9   4   10.00    1.23
   5  -9  -4   11.81    1.47
   3   9  -2   13.64    1.45
   3   9  -2   16.46    1.76
  -3   9   2   18.35    1.91
   3  -9  -2   17.22    1.80
  -3  -9   2   14.60    1.73
  -3  -9   2   19.25    1.54
   3  -9  -2   18.05    1.91
   3  -9  -2   15.92    1.68
   1   9   0    3.18    0.91
  -1   9   0    2.81    0.84
   1  -9   0    1.52    0.68
   1  -9   0    1.92    0.75
  -1  -9   0    3.64    0.83
  -1  -9   0    3.36    0.90
   1  -9   0    2.75    0.81
  -1  -9   0    3.69    1.03
  -1   9   2   47.75    2.58
   1   9  -2   41.12    2.32
  -1  -9   2   46.54    2.72
  -1  -9   2   45.11    2.62
   1  -9  -2   37.69    2.36
  -1  -9   2   44.54    2.48
   1  -9  -2   42.48    2.55
   1  -9  -2   40.61    2.46
  -3   9   4   10.68    1.46
   3   9  -4    9.92    1.20
   3   9  -4    9.57    1.38
   3  -9  -4   11.33    1.50
  -3  -9   4    8.45    1.16
   3  -9  -4    9.39    1.34
   3  -9  -4    9.01    1.31
  -3  -9   4    8.70    1.37
  -3  -9   4   10.27    1.47
   5   9  -6    9.63    1.40
  -5   9   6    7.90    1.39
  -5  -9   6   10.91    1.30
  -5  -9   6   10.65    1.52
   5  -9  -6    8.29    1.28
   5  -9  -6    8.55    1.26
   5  -9  -6   11.31    1.45
   7   9  -8    1.18    0.66
  -7   9   8    1.05    0.97
   7  -9  -8    0.96    0.63
   7  -9  -8    0.01    0.56
  -7  -9   8    0.17    0.64
   7  -9  -8    0.23    0.50
  -9   9  10    1.72    1.10
   9   9 -10    1.17    0.85
   9  -9 -10    2.76    0.81
   9  -9 -10    2.46    0.82
   9  -9 -10    1.86    0.82
 -11   9  12    4.62    1.46
  11   9 -12    5.85    1.44
  11  -9 -12    4.23    1.01
 -13   9  14   11.98    2.12
  13  -9 -14   15.20    1.83
 -15   9  16    1.88    1.04
 -14  10  13    4.51    1.49
 -12  10  11    0.65    0.94
  12 -10 -11    1.01    0.84
 -10  10   9    3.95    1.36
  10 -10  -9    3.11    0.90
  10 -10  -9    5.55    1.23
  10 -10  -9    5.16    1.19
  -8  10   7    9.89    1.82
   8  10  -7   12.55    1.82
   8 -10  -7   10.18    1.56
   8 -10  -7   11.55    1.65
   8 -10  -7   10.78    1.55
  -6  10   5   10.36    1.65
   6  10  -5   10.19    1.64
   6 -10  -5   11.35    1.54
  -6 -10   5    7.40    1.41
   6 -10  -5    7.02    1.23
   6 -10  -5    8.09    1.32
  -4  10   3    1.77    0.88
   4  10  -3    2.40    0.94
   4 -10  -3    4.67    1.04
   4 -10  -3    2.95    0.83
  -4 -10   3    3.12    0.83
  -4 -10   3    2.16    0.93
   4 -10  -3    1.84    0.78
   2  10  -1    0.87    0.61
  -2  10   1    0.68    0.77
   2  10  -1    0.23    0.59
   2 -10  -1    0.85    0.58
  -2 -10   1    0.34    0.58
   2 -10  -1    1.37    0.76
   2 -10  -1    1.16    0.65
  -2 -10   1   -0.05    0.61
  -2 -10   1    0.24    0.56
   0  10  -1   12.26    1.55
   0  10   1    9.36    1.42
   0 -10  -1    8.20    1.30
   0 -10   1   11.70    1.47
   0 -10   1    9.68    1.43
   0 -10  -1    8.87    1.46
   0 -10   1    8.79    1.45
   0 -10  -1   12.70    1.63
  -2  10   3   15.62    1.83
   2  10  -3   13.96    1.56
  -2 -10   3   16.80    1.94
  -2 -10   3   16.67    1.77
  -2 -10   3   15.86    1.96
   2 -10  -3   16.30    1.75
   2 -10  -3   16.54    1.83
   2 -10  -3   14.73    1.79
   4  10  -5    6.17    1.25
  -4  10   5    0.98    0.95
  -4 -10   5    2.18    0.86
  -4 -10   5    1.78    0.75
   4 -10  -5    1.91    0.81
   4 -10  -5    2.52    0.83
   4 -10  -5    2.29    0.77
  -6  10   7    1.41    0.93
   6  10  -7    0.53    0.64
   6 -10  -7   -0.28    0.55
   6 -10  -7    0.54    0.55
  -6 -10   7    0.00    0.57
   6 -10  -7    0.51    0.57
   8  10  -9    3.44    1.05
  -8  10   9    1.14    1.10
   8 -10  -9    2.50    0.87
   8 -10  -9    2.68    0.89
   8 -10  -9    1.51    0.73
 -10  10  11   -0.16    0.90
  10 -10 -11    1.83    0.79
  10 -10 -11    0.28    0.69
 -12  10  13    7.94    1.82
  12 -10 -13    7.81    1.44
 -14  10  15    8.72    1.88
 -13  11  12    1.08    1.07
  13 -11 -12   -0.15    0.72
 -11  11  10   -1.06    0.88
  11 -11 -10    0.96    0.80
  -9  11   8    1.63    1.29
   9 -11  -8    2.29    0.94
   9 -11  -8    4.03    0.99
  -7  11   6    7.79    1.61
   7 -11  -6    7.19    1.30
   7 -11  -6    9.19    1.52
   7 -11  -6   11.12    1.68
  -5  11   4    2.77    1.16
   5  11  -4    5.72    1.32
   5 -11  -4    4.67    1.18
   5 -11  -4    4.47    1.09
   5 -11  -4    3.28    0.98
  -5 -11   4    2.95    1.06
  -5 -11   4    4.63    1.04
  -3  11   2   -0.20    0.81
   3  11  -2    0.91    0.65
   3 -11  -2   -0.23    0.58
   3 -11  -2   -0.46    0.48
  -3 -11   2   -0.56    0.62
   3 -11  -2   -0.72    0.42
  -3 -11   2   -0.19    0.56
   1  11   0    1.03    0.67
  -1  11   0    1.17    0.92
   1  11   0    2.65    0.96
   1 -11   0    3.69    1.10
  -1 -11   0    3.40    1.07
  -1 -11   0    1.48    0.85
   1 -11   0    1.39    0.75
  -1 -11   0    1.12    0.67
   1 -11   0    2.31    0.88
  -1  11   2    3.46    1.11
   1  11  -2    4.44    1.18
   1 -11  -2    4.21    1.05
   1 -11  -2    2.02    0.78
  -1 -11   2    3.77    1.05
   1 -11  -2    6.10    1.24
  -1 -11   2    3.10    0.97
  -1 -11   2    3.61    1.04
  -3  11   4   18.90    2.24
   3  11  -4   19.63    2.17
  -3 -11   4   14.57    1.97
  -3 -11   4   18.56    1.94
   3 -11  -4   16.17    2.03
   3 -11  -4   14.64    1.83
   3 -11  -4   16.70    1.97
  -5  11   6   26.41    2.75
   5  11  -6   24.84    2.54
   5 -11  -6   29.46    2.23
  -5 -11   6   29.71    2.11
  -5 -11   6   29.45    2.45
   5 -11  -6   26.65    2.23
   5 -11  -6   25.43    2.20
  -7  11   8    2.93    1.31
  -7 -11   8    1.33    0.95
   7 -11  -8    2.15    0.86
   7 -11  -8    2.24    0.79
   7 -11  -8    1.77    0.87
  -9  11  10    2.94    1.26
   9 -11 -10    3.04    1.01
   9 -11 -10    3.51    1.06
 -11  11  12    3.17    1.21
  11 -11 -12    1.57    0.86
 -13  11  14   -0.17    0.90
  13 -11 -14    0.55    0.81
 -12  12  11    0.00    0.91
  12 -12 -11    0.61    0.78
 -10  12   9    0.79    1.02
  10 -12  -9    0.85    0.85
  -8  12   7   28.19    3.14
   8 -12  -7   18.14    2.22
   8 -12  -7   19.70    2.38
  -6  12   5   22.28    2.72
  -6 -12   5   23.76    2.72
   6 -12  -5   23.10    2.49
   6 -12  -5   22.35    2.41
  -4  12   3    0.11    1.03
  -4 -12   3    2.71    1.04
   4 -12  -3    0.98    0.85
  -4 -12   3    0.93    0.72
   4 -12  -3    0.96    0.83
  -2  12   1    1.08    0.95
  -2 -12   1    1.06    0.78
   2 -12  -1    0.16    0.70
   2 -12  -1   -0.46    0.67
  -2 -12   1    1.24    0.95
   0  12   1   -0.06    0.85
   0  12  -1   -0.44    0.74
   0 -12  -1    0.51    0.73
   0 -12  -1   -0.31    0.63
   0 -12   1   -0.66    0.53
   0 -12   1   -0.40    0.53
  -2  12   3    0.56    0.98
  -2 -12   3    0.25    0.63
   2 -12  -3    0.29    0.59
   2 -12  -3    0.80    0.78
  -2 -12   3   -0.15    0.64
  -4  12   5    2.70    1.25
   4 -12  -5    6.71    1.34
  -4 -12   5    6.12    1.40
   4 -12  -5    5.14    1.21
  -4 -12   5    6.20    1.22
  -6  12   7    5.14    1.55
   6 -12  -7    2.10    0.95
  -6 -12   7    5.43    1.44
   6 -12  -7    3.60    1.07
  -8  12   9   -0.45    0.92
   8 -12  -9   -0.05    0.78
   8 -12  -9   -0.24    0.67
 -10  12  11    0.14    0.94
  10 -12 -11    0.14    0.81
 -12  12  13    2.32    1.23
  12 -12 -13    2.52    1.07
  -9  13   8    2.97    1.55
   9 -13  -8    2.24    1.00
   9 -13  -8    1.91    1.00
  -7  13   6    0.20    1.21
   7 -13  -6    0.69    0.76
   7 -13  -6   -0.23    0.72
  -5  13   4   -0.83    0.99
   5 -13  -4    0.34    0.80
  -5 -13   4    0.37    0.95
   5 -13  -4   -1.03    0.66
  -3  13   2   -0.09    0.96
   3 -13  -2    0.17    0.77
   3 -13  -2   -0.57    0.63
  -3 -13   2   -0.51    0.64
  -3 -13   2   -0.53    0.49
  -1  13   0    1.86    1.13
  -1 -13   0    0.15    0.85
   1 -13   0    2.68    1.08
  -1 -13   0    2.21    1.04
   1 -13   0    1.58    0.85
  -1  13   2   10.97    1.88
  -1 -13   2    5.59    1.27
   1 -13  -2    6.79    1.47
  -1 -13   2    8.56    1.70
   1 -13  -2    6.75    1.52
  -3  13   4   14.64    2.14
   3 -13  -4   13.35    2.00
   3 -13  -4   10.33    1.72
  -3 -13   4   11.36    1.71
  -3 -13   4   13.46    2.10
  -5  13   6    1.11    1.14
   5 -13  -6    1.37    0.90
   5 -13  -6    1.16    0.87
  -5 -13   6    0.66    0.91
  -7  13   8    0.45    1.09
   7 -13  -8    0.42    0.74
   7 -13  -8   -0.35    0.67
  -9  13  10    0.15    0.98
   9 -13 -10    1.52    0.97
  -6  14   5    3.58    1.45
   6 -14  -5    3.50    1.19
  -4  14   3   -1.54    0.87
  -4 -14   3    1.36    1.10
   4 -14  -3   -0.20    0.59
   4 -14  -3   -0.49    0.66
  -2  14   1   -0.12    1.02
   2 -14  -1    0.01    0.69
  -2 -14   1    1.45    1.04
   2 -14  -1   -0.01    0.82
  -2 -14   1   -0.25    0.63
   0 -14  -1    9.62    1.82
   0 -14   1    6.62    1.48
   0 -14   1    8.25    1.77
   0 -14  -1    7.92    1.51
  -2  14   3   15.44    2.27
  -2 -14   3   12.21    1.80
   2 -14  -3   10.27    1.79
   2 -14  -3   10.79    1.92
  -2 -14   3    9.35    1.85
  -4  14   5    0.76    1.07
  -4 -14   5    0.46    0.95
   4 -14  -5    0.66    0.94
   4 -14  -5    2.59    1.28
  22   0 -20    3.56    1.69
  20   0 -18    1.30    1.36
  18   0 -16    4.11    1.52
  16   0 -14   18.62    2.34
  14   0 -12   13.76    1.41
  14   0 -12   13.13    1.80
  12   0 -10    7.38    1.35
  12   0 -10    9.17    1.14
  10   0  -8   83.19    3.87
  10   0  -8   93.63    3.55
   8   0  -6   90.37    3.73
   8   0  -6   91.96    3.44
   6   0  -4   24.06    1.23
   4   0  -2   59.81    2.19
  -2   0   0  303.75    9.45
   2   0   0  305.94    9.45
   0   0  -2    4.35    0.21
  -2   0   4   77.94    2.50
   2   0  -4   78.66    2.50
  -4   0   6  304.52    9.62
   4   0  -6  313.11    9.63
   6   0  -8   73.73    2.52
   6   0  -8   78.63    2.74
   8   0 -10   34.11    1.54
   8   0 -10   32.56    1.22
  -8   0  10   30.74    2.00
   8   0 -10   32.31    1.97
  10   0 -12    3.81    0.98
  10   0 -12    5.54    0.74
  12   0 -14   42.28    2.07
  14   0 -16   51.43    3.35
  16   0 -18   35.22    3.01
  18   0 -20    0.18    1.14
  20   0 -22   -1.85    0.95
  21   1 -19    0.18    1.27
  21  -1 -19   -0.27    1.15
  19   1 -17    2.50    1.47
  19  -1 -17    0.86    1.26
  17   1 -15    7.70    1.74
  17  -1 -15    7.84    1.70
  15   1 -13    1.74    1.08
  15   1 -13    2.76    0.77
  15  -1 -13    2.05    1.12
  15  -1 -13    2.79    0.72
  13   1 -11    1.40    0.90
  13   1 -11    1.59    0.61
  13  -1 -11    2.11    0.64
  13  -1 -11   -0.10    0.83
  11   1  -9    2.67    0.66
  11   1  -9    0.97    0.73
  11  -1  -9    1.50    0.53
  11  -1  -9    1.18    0.80
   9   1  -7   -0.23    0.57
   9   1  -7    1.05    0.53
   9  -1  -7   -0.17    0.33
   9  -1  -7   -0.28    0.61
   9  -1  -7    0.07    0.18
   7   1  -5    7.44    0.79
   7  -1  -5    7.64    0.76
   7  -1  -5    6.87    0.46
   5   1  -3   78.60    2.85
   5  -1  -3   77.64    2.61
   5  -1  -3   77.07    2.80
   3   1  -1    6.58    0.50
  -3   1   1    6.02    0.49
   3  -1  -1    5.98    0.39
   3  -1  -1    5.87    0.44
  -1   1  -1    5.28    0.34
   1   1   1    4.63    0.33
   1  -1   1    5.45    0.33
   1  -1   1    4.94    0.34
  -1  -1  -1    4.59    0.32
  -1   1   3    5.81    0.31
   1   1  -3    4.65    0.31
   1  -1  -3    6.54    0.31
  -1  -1   3    5.45    0.33
   1  -1  -3    5.33    0.36
  -3   1   5    0.19    0.17
   3   1  -5    0.47    0.20
  -3  -1   5   -0.02    0.16
   3  -1  -5    0.17    0.16
   3  -1  -5    0.22    0.21
   5   1  -7    4.01    0.47
   5  -1  -7    3.67    0.42
   5  -1  -7    4.09    0.43
   7   1  -9    5.36    0.66
   7   1  -9    6.22    0.94
   7  -1  -9    4.96    0.83
   7  -1  -9    5.89    0.60
   7  -1  -9    4.58    0.48
  -7  -1   9    5.20    0.92
   9   1 -11    3.15    0.85
   9   1 -11    4.04    0.66
  -9   1  11    3.01    0.62
   9  -1 -11    2.59    0.52
   9  -1 -11    4.79    1.04
   9  -1 -11    3.14    0.42
  -9  -1  11    2.76    0.83
  11   1 -13    0.37    0.44
  11   1 -13    0.64    0.72
 -11   1  13    0.36    0.43
  11  -1 -13   -0.54    0.63
  11  -1 -13    0.24    0.36
  13   1 -15   22.42    2.33
 -13   1  15   18.89    1.38
  13   1 -15   19.38    1.37
  13  -1 -15   15.61    1.96
  15   1 -17    2.44    1.10
  15  -1 -17    3.81    1.32
  17   1 -19    0.41    1.06
  17  -1 -19   -0.62    1.02
  19   1 -21   -0.71    1.08
  19  -1 -21    0.68    1.33
  21   1 -23    2.40    1.57
  21  -1 -23    2.40    1.59
  20   2 -18   -1.01    1.11
  20  -2 -18    0.39    1.14
  18   2 -16   39.13    3.29
  18  -2 -16   43.83    3.47
  16   2 -14   32.43    2.76
  16  -2 -14   33.84    2.75
  14   2 -12   11.86    1.41
 -14   2  12   11.83    1.51
  14   2 -12   11.83    1.77
  14  -2 -12   10.22    1.22
  14  -2 -12   10.24    1.71
 -12   2  10    7.20    1.04
  12   2 -10    6.42    1.22
  12   2 -10    7.97    1.10
  12  -2 -10    8.96    1.09
  12  -2 -10    8.15    1.44
 -10   2   8    9.41    1.10
  10   2  -8    7.94    1.28
  10   2  -8    7.97    0.98
  10  -2  -8    6.73    0.66
  10  -2  -8    7.62    1.26
  10  -2  -8    9.02    0.97
   8   2  -6   40.91    2.02
  -8   2   6   44.76    2.06
   8   2  -6   42.52    2.21
   8  -2  -6   40.75    1.70
   8  -2  -6   41.36    2.24
   8  -2  -6   44.84    1.95
   6   2  -4  114.09    4.18
   6  -2  -4  118.75    4.13
   6  -2  -4  119.79    3.98
   4   2  -2  111.63    3.88
  -4  -2   2  108.31    3.58
   4  -2  -2  112.41    3.83
   4  -2  -2  113.63    3.75
   2   2   0   34.00    1.40
  -2  -2   0   32.78    1.29
   2  -2   0   35.91    1.37
   2  -2   0   34.49    1.41
  -2  -2   0   34.33    1.41
   0   2   2    4.39    0.40
   0  -2   2    3.82    0.41
   0  -2  -2    5.03    0.46
   0  -2   2    4.06    0.44
   0  -2  -2    4.44    0.45
  -2   2   4    4.45    0.43
  -2  -2   4    3.19    0.35
  -2  -2   4    3.81    0.44
  -2  -2   4    3.15    0.41
   2  -2  -4    3.45    0.43
   2  -2  -4    3.94    0.39
   4   2  -6   84.39    3.13
   4  -2  -6   90.70    3.06
   4  -2  -6   88.31    3.12
  -4  -2   6   91.94    2.94
   6   2  -8  268.05    9.05
  -6   2   8  283.66    9.49
   6  -2  -8  281.05    8.97
   6  -2  -8  287.83    8.97
   8   2 -10  178.79    6.17
   8   2 -10  178.12    6.59
  -8   2  10  173.88    6.28
   8  -2 -10  191.01    6.07
   8  -2 -10  178.72    5.97
   8  -2 -10  182.65    6.60
  -8  -2  10  173.79    6.67
  10   2 -12   -0.64    0.40
  10   2 -12   -0.02    0.69
 -10   2  12   -0.69    0.35
 -10  -2  12    0.48    0.75
  10  -2 -12   -0.09    0.66
  10  -2 -12   -0.04    0.31
  10  -2 -12   -0.24    0.24
 -12   2  14   13.58    1.42
  12   2 -14   12.26    1.27
  12   2 -14   16.29    2.04
  12  -2 -14   12.60    1.05
  12  -2 -14   15.02    1.87
 -14   2  16   25.19    1.74
  14   2 -16   23.61    2.46
  14  -2 -16   22.11    2.52
  16   2 -18   40.10    3.14
  16  -2 -18   38.58    3.10
  18   2 -20    5.33    1.65
  18  -2 -20    4.77    1.62
  20   2 -22   -0.34    1.16
  20  -2 -22   -0.65    1.13
  21   3 -19   -1.02    1.17
  21  -3 -19    0.48    1.32
  19   3 -17    0.55    1.14
  19  -3 -17    1.95    1.32
  17   3 -15    0.90    1.10
  17  -3 -15    0.68    1.04
  15   3 -13    2.66    1.14
 -15   3  13    3.21    0.85
  15   3 -13    3.86    0.94
  15  -3 -13    3.28    1.15
  13   3 -11    8.92    1.52
  13   3 -11    8.94    1.26
 -13   3  11    8.61    1.21
  13  -3 -11    8.41    1.42
  13  -3 -11    8.63    1.10
  11   3  -9    0.10    0.73
 -11   3   9    1.05    0.65
  11   3  -9    0.49    0.56
  11  -3  -9    0.50    0.34
  11  -3  -9    0.46    0.43
  11  -3  -9    0.34    0.77
   9   3  -7   14.03    1.47
  -9   3   7   12.19    1.28
   9   3  -7    9.66    1.17
   9  -3  -7   12.57    0.91
   9  -3  -7   13.11    1.04
   9  -3  -7   14.34    1.57
   7   3  -5    2.11    0.55
  -7   3   5    1.72    0.57
  -7  -3   5    1.52    0.25
   7  -3  -5    1.62    0.62
   7  -3  -5    1.06    0.38
   7  -3  -5    1.31    0.44
   5   3  -3   42.39    1.88
  -5  -3   3   41.47    1.57
   5  -3  -3   42.13    1.83
   5  -3  -3   41.51    1.76
   3   3  -1    1.61    0.40
   3  -3  -1    1.41    0.35
   3  -3  -1    2.16    0.43
  -3  -3   1    1.92    0.38
  -3  -3   1    2.21    0.46
  -1  -3  -1   60.74    2.39
  -1  -3  -1   60.32    2.36
  -1  -3  -1   61.38    2.29
   1  -3   1   64.50    2.39
   1  -3   1   61.89    2.31
   1  -3  -3    9.28    0.68
  -1  -3   3    8.46    0.63
  -1  -3   3    8.53    0.70
   1  -3  -3    8.06    0.67
   1  -3  -3    8.37    0.66
   3   3  -5    3.27    0.51
  -3  -3   5    3.90    0.57
  -3  -3   5    4.14    0.54
   3  -3  -5    4.96    0.59
  -3  -3   5    4.66    0.48
   3  -3  -5    4.68    0.54
   5   3  -7    4.10    0.59
  -5   3   7    4.12    0.72
  -5  -3   7    5.19    0.65
   5  -3  -7    3.55    0.48
  -5  -3   7    3.92    0.42
   5  -3  -7    4.61    0.60
   7   3  -9   29.42    1.55
   7   3  -9   25.13    1.65
  -7   3   9   26.12    1.63
  -7  -3   9   25.53    1.74
   7  -3  -9   27.79    1.36
  -7  -3   9   27.96    1.09
   7  -3  -9   27.60    1.71
   7  -3  -9   26.27    1.39
  -9   3  11    3.79    0.84
   9   3 -11    5.37    1.04
   9   3 -11    4.50    0.78
  -9  -3  11    5.49    1.12
   9  -3 -11    4.62    1.02
   9  -3 -11    4.85    0.67
   9  -3 -11    4.33    0.64
  11   3 -13    0.19    0.70
  11   3 -13    1.02    0.56
 -11   3  13    0.81    0.56
  11  -3 -13    1.20    0.82
  11  -3 -13    1.01    0.43
  11  -3 -13    1.48    0.50
 -13   3  15    2.42    0.77
  13   3 -15    3.79    0.83
  13   3 -15    5.44    1.34
  13  -3 -15    2.99    1.09
  15   3 -17   -0.14    0.76
 -15   3  17    0.05    0.50
  15  -3 -17    0.45    0.90
  17   3 -19    2.37    1.30
  17  -3 -19    3.30    1.41
  19   3 -21    1.15    1.16
  19  -3 -21    0.42    1.29
  20   4 -18    1.80    1.28
  20  -4 -18    0.61    1.18
  18   4 -16   27.59    3.15
  18  -4 -16   28.52    3.12
 -16   4  14   26.84    2.06
  16   4 -14   21.94    2.46
  16   4 -14   23.17    2.60
  16  -4 -14   24.80    2.69
 -14   4  12   40.18    2.54
  14   4 -12   43.49    2.55
  14   4 -12   37.61    2.75
  14  -4 -12   42.37    2.31
  14  -4 -12   41.78    2.86
  12   4 -10    3.24    1.01
  12   4 -10    2.85    0.83
 -12   4  10    3.72    0.91
  12  -4 -10    4.66    1.18
  12  -4 -10    3.35    0.72
  12  -4 -10    3.48    0.67
  10   4  -8   18.02    1.54
  10   4  -8   25.39    1.82
 -10   4   8   22.64    1.76
  10  -4  -8   21.61    1.78
  10  -4  -8   22.49    1.35
  10  -4  -8   22.74    1.46
  -8   4   6   54.40    2.68
   8   4  -6   53.13    2.60
   8   4  -6   58.28    2.69
  -8  -4   6   56.39    2.11
   8  -4  -6   58.28    2.52
   8  -4  -6   57.50    2.42
   8  -4  -6   54.84    2.69
   6   4  -4   22.66    1.39
  -6   4   4   22.43    1.40
   6  -4  -4   22.52    1.32
   6  -4  -4   21.59    1.25
  -6  -4   4   20.84    1.03
  -4   4   2  186.05    6.13
   4   4  -2  168.87    6.09
  -4  -4   2  174.92    6.10
   4  -4  -2  180.29    6.02
   4  -4  -2  176.57    6.06
  -4  -4   2  173.60    5.84
   2  -4   0  109.45    3.87
   2  -4   0  103.54    3.89
  -2  -4   0  111.89    3.96
  -2  -4   0  106.21    3.79
  -2  -4   0  106.80    3.94
   0  -4   2   45.71    1.89
   0  -4  -2   44.98    1.96
   0  -4  -2   45.41    1.97
   0  -4  -2   45.90    1.93
   0  -4   2   42.63    1.96
   2  -4  -4   37.10    1.66
   2  -4  -4   37.01    1.71
  -2  -4   4   39.31    1.78
  -2  -4   4   32.86    1.54
  -2  -4   4   36.57    1.74
   4   4  -6  118.31    4.43
   4  -4  -6  126.21    4.33
  -4  -4   6  118.59    4.41
   4  -4  -6  123.14    4.40
  -4  -4   6  121.33    4.17
  -6   4   8  156.19    5.69
   6   4  -8  150.90    5.51
   6  -4  -8  161.44    5.38
  -6  -4   8  148.64    5.09
   6  -4  -8  157.47    5.43
  -6  -4   8  148.03    5.42
  -8   4  10  125.88    4.89
   8   4 -10  126.27    4.73
   8   4 -10  116.00    4.83
   8  -4 -10  122.49    4.84
  -8  -4  10  116.06    4.92
   8  -4 -10  129.05    4.51
   8  -4 -10  123.37    4.51
 -10   4  12    2.16    0.82
  10   4 -12    1.19    0.60
  10   4 -12    0.68    0.66
  10  -4 -12    0.77    0.74
  10  -4 -12    1.09    0.45
  10  -4 -12    1.35    0.48
 -10  -4  12    0.78    0.69
  12   4 -14    2.51    0.99
 -12   4  14    2.42    0.85
  12   4 -14    0.35    0.56
  12  -4 -14    1.64    0.91
  12  -4 -14    2.19    0.57
 -14   4  16   26.33    2.03
  14   4 -16   27.84    2.82
  14  -4 -16   24.41    2.55
 -16   4  18   23.04    1.99
  16   4 -18   21.33    2.63
  16  -4 -18   24.89    2.75
  18   4 -20    6.32    1.73
  18  -4 -20    6.27    1.69
  20   4 -22    0.50    1.20
  20  -4 -22    0.25    1.31
  19   5 -17    2.30    1.30
  19  -5 -17    1.50    1.35
 -17   5  15    5.76    1.29
  17   5 -15    3.90    1.38
  17  -5 -15    4.49    1.48
 -15   5  13   17.06    1.98
  15   5 -13   18.60    2.00
  15   5 -13   20.55    2.34
  15  -5 -13   20.58    2.35
 -13   5  11   17.60    1.96
  13   5 -11   11.46    1.48
  13   5 -11   17.15    1.97
  13  -5 -11   11.44    1.67
  13  -5 -11   14.01    1.47
 -11   5   9    4.03    1.06
  11   5  -9    3.87    0.94
  11   5  -9    5.27    1.11
  11  -5  -9    6.01    1.19
  11  -5  -9    3.74    0.76
  11  -5  -9    5.03    0.84
   9   5  -7   22.86    1.71
  -9   5   7   26.26    1.83
   9   5  -7   21.04    1.64
   9  -5  -7   20.20    1.40
   9  -5  -7   24.70    1.78
   9  -5  -7   23.01    1.52
  -7   5   5    9.61    1.20
   7   5  -5    7.57    1.04
   7  -5  -5   10.88    1.19
   7  -5  -5    8.02    0.98
   7  -5  -5   11.91    1.16
  -7  -5   5    9.55    0.72
  -5   5   3   41.78    2.08
   5   5  -3   40.84    2.09
   5  -5  -3   36.82    1.92
   5  -5  -3   39.90    1.96
  -5  -5   3   38.66    1.75
  -5  -5   3   40.46    2.08
   3   5  -1    4.35    0.75
  -3   5   1    3.28    0.65
   3  -5  -1    3.33    0.59
  -3  -5   1    3.00    0.51
  -3  -5   1    2.71    0.63
   3  -5  -1    3.41    0.65
  -1   5  -1   41.46    1.92
   1  -5   1   41.00    1.93
   1  -5   1   42.86    2.04
  -1  -5  -1   41.59    1.93
  -1  -5  -1   42.91    2.06
  -1  -5  -1   43.57    2.06
   1  -5   1   43.73    2.03
  -1   5   3    0.67    0.46
   1  -5  -3    1.11    0.42
  -1  -5   3    1.42    0.50
  -1  -5   3    0.99    0.41
   1  -5  -3    1.23    0.43
   1  -5  -3    0.12    0.30
  -1  -5   3    0.62    0.37
  -3   5   5   12.49    1.05
   3  -5  -5   12.58    0.96
   3  -5  -5   11.74    0.96
  -3  -5   5   10.82    1.15
  -3  -5   5   12.17    1.04
  -3  -5   5   12.05    0.88
  -5   5   7    0.72    0.57
   5   5  -7    0.86    0.53
   5  -5  -7    2.35    0.52
   5  -5  -7    1.62    0.56
  -5  -5   7    1.75    0.42
  -5  -5   7    0.76    0.52
   7   5  -9   17.16    1.34
  -7   5   9   19.78    1.64
   7   5  -9   16.67    1.35
   7  -5  -9   20.68    1.42
  -7  -5   9   18.25    1.44
  -7  -5   9   15.71    1.25
  -7  -5   9   16.22    0.99
   7  -5  -9   18.51    1.30
   7  -5  -9   17.72    1.21
   9   5 -11   37.46    2.27
   9   5 -11   36.17    2.14
  -9   5  11   38.89    2.39
   9  -5 -11   37.75    1.96
  -9  -5  11   36.57    2.33
   9  -5 -11   41.14    2.07
   9  -5 -11   39.30    2.29
  11   5 -13   11.60    1.41
 -11   5  13    7.99    1.31
  11   5 -13    8.99    1.44
  11  -5 -13   10.62    1.18
  11  -5 -13   11.35    1.18
  11  -5 -13    8.92    1.43
  13   5 -15    2.29    0.79
 -13   5  15    1.63    0.77
  13   5 -15    2.49    1.07
  13  -5 -15    1.26    0.90
  15   5 -17    7.09    1.60
 -15   5  17    6.86    1.29
  15  -5 -17    6.57    1.56
 -17   5  19    0.62    0.70
  17   5 -19    2.12    1.22
  17  -5 -19    0.72    1.04
  19   5 -21   -0.25    1.05
  19  -5 -21    0.02    1.12
  20   6 -18    0.58    1.14
  20  -6 -18   -0.37    1.05
  18   6 -16    5.80    1.53
 -18   6  16    4.34    1.23
  18  -6 -16    4.09    1.44
  16   6 -14   11.54    1.82
 -16   6  14   15.29    2.00
  16   6 -14   11.07    1.86
  16  -6 -14   12.61    1.97
  14   6 -12    6.79    1.32
  14   6 -12    6.59    1.43
 -14   6  12    4.57    1.24
  14  -6 -12    6.67    1.43
 -12   6  10    3.47    1.13
  12   6 -10    2.34    0.82
  12   6 -10    2.70    0.90
  12  -6 -10    3.24    0.80
  12  -6 -10    2.67    1.00
  12  -6 -10    1.56    0.64
  10   6  -8    0.44    0.64
  10   6  -8    0.52    0.63
 -10   6   8   -0.58    0.56
  10  -6  -8    0.05    0.43
  10  -6  -8    0.52    0.43
  10  -6  -8   -0.66    0.56
   8   6  -6   22.21    1.56
  -8   6   6   23.37    1.84
   8   6  -6   24.94    1.80
   8  -6  -6   22.89    1.60
   8  -6  -6   19.02    1.47
   8  -6  -6   21.14    1.49
   6   6  -4   17.30    1.49
  -6   6   4   17.34    1.50
  -6  -6   4   17.46    1.42
   6  -6  -4   16.75    1.21
  -6  -6   4   15.46    1.07
   6  -6  -4   17.44    1.28
   6  -6  -4   16.16    1.26
   4   6  -2   36.16    2.05
  -4   6   2   37.14    2.01
   4  -6  -2   34.07    1.91
   4  -6  -2   37.52    1.97
  -4  -6   2   35.34    2.04
  -4  -6   2   37.60    1.83
   2   6   0    1.22    0.48
  -2   6   0    1.58    0.58
   2  -6   0    0.66    0.45
  -2  -6   0    0.99    0.47
  -2  -6   0    2.00    0.64
   2  -6   0    0.57    0.40
  -2  -6   0    1.39    0.50
   0   6   2   13.75    1.14
   0   6  -2   16.02    1.14
   0  -6   2   15.55    1.20
   0  -6  -2   16.87    1.23
   0  -6   2   16.82    1.22
   0  -6  -2   18.13    1.26
   0  -6   2   15.67    1.23
   0  -6  -2   14.94    1.25
   0  -6   2   18.08    1.31
  -2   6   4    2.23    0.70
   2   6  -4    2.49    0.55
   2  -6  -4    2.15    0.63
   2  -6  -4    2.38    0.62
  -2  -6   4    2.66    0.61
   2  -6  -4    2.09    0.61
  -2  -6   4    1.82    0.65
  -2  -6   4    1.59    0.47
  -2  -6   4    1.94    0.58
   4   6  -6   13.67    1.43
  -4   6   6   11.54    1.32
   4  -6  -6   12.00    1.25
  -4  -6   6   13.38    1.26
  -4  -6   6   12.62    0.99
   4  -6  -6   12.57    1.08
   4  -6  -6   10.98    1.15
  -4  -6   6   13.02    1.38
   6   6  -8   68.43    3.10
   6   6  -8   61.62    2.79
  -6   6   8   64.53    3.21
   6  -6  -8   68.90    3.27
  -6  -6   8   64.11    3.02
  -6  -6   8   64.63    2.93
  -6  -6   8   60.94    2.63
   6  -6  -8   66.50    2.87
   6  -6  -8   66.52    2.97
   8   6 -10    9.32    1.22
   8   6 -10   11.90    1.35
  -8   6  10    9.84    1.42
   8  -6 -10   12.50    1.35
   8  -6 -10   13.18    1.10
  -8  -6  10   13.97    1.52
   8  -6 -10   10.44    1.28
  10   6 -12    0.67    0.64
 -10   6  12    1.05    0.71
  10   6 -12    0.74    0.70
  10  -6 -12    2.19    0.62
  10  -6 -12    0.67    0.55
  10  -6 -12    0.80    0.71
 -12   6  14   13.98    1.77
  12   6 -14   13.00    1.75
  12   6 -14   12.34    1.58
  12  -6 -14   13.11    1.48
  12  -6 -14   12.50    1.72
 -14   6  16   14.16    1.95
  14   6 -16   12.04    1.82
  14  -6 -16    8.39    1.63
  16   6 -18   17.97    2.47
 -16   6  18   18.64    2.22
  16  -6 -18   16.60    2.23
 -18   6  20   11.48    1.80
  18   6 -20    8.54    1.94
  18  -6 -20    7.41    1.77
 -19   7  17    1.95    1.03
  19  -7 -17   -0.61    0.91
 -17   7  15    3.40    1.18
  17  -7 -15    4.11    1.37
  15   7 -13    5.65    1.31
 -15   7  13    7.35    1.58
  15  -7 -13    4.55    1.31
  13   7 -11    0.02    0.75
 -13   7  11    0.10    0.85
  13  -7 -11    0.99    0.61
  13  -7 -11    1.24    0.89
  13  -7 -11    0.79    0.56
 -11   7   9    0.68    0.81
  11   7  -9   -0.56    0.49
  11  -7  -9   -0.60    0.53
  11  -7  -9    0.72    0.51
  11  -7  -9   -0.24    0.39
   9   7  -7   -0.27    0.50
  -9   7   7    0.57    0.79
   9  -7  -7    0.10    0.62
   9  -7  -7    0.09    0.41
   9  -7  -7   -0.75    0.37
   7   7  -5    2.42    0.77
  -7   7   5    2.48    0.97
   7  -7  -5    1.74    0.62
   7  -7  -5    2.75    0.70
  -7  -7   5    2.16    0.55
  -5   7   3    7.79    1.18
   5   7  -3    7.94    1.16
  -5  -7   3    6.23    0.87
  -5  -7   3    8.12    1.18
   5  -7  -3    6.71    1.00
   5  -7  -3    6.47    0.98
   3   7  -1    0.31    0.41
   3   7  -1    0.04    0.45
  -3   7   1    0.38    0.52
   3  -7  -1    0.25    0.44
  -3  -7   1    0.44    0.44
  -3  -7   1    0.34    0.50
   3  -7  -1    0.02    0.34
  -1   7  -1    8.42    1.11
   1   7   1    5.17    0.87
   1  -7   1    7.04    0.96
   1  -7   1    5.41    0.93
  -1  -7  -1    5.19    0.93
  -1  -7  -1    6.72    0.93
  -1  -7  -1    8.67    1.15
   1  -7   1    6.41    0.94
   1   7  -3    1.83    0.60
  -1   7   3    1.02    0.65
  -1  -7   3    0.51    0.57
  -1  -7   3    1.55    0.57
   1  -7  -3    1.63    0.62
  -1  -7   3    1.36    0.53
   1  -7  -3    0.73    0.49
   1  -7  -3    0.36    0.47
   3   7  -5    1.04    0.46
  -3   7   5    0.21    0.61
   3  -7  -5    1.23    0.53
   3  -7  -5    0.12    0.41
  -3  -7   5    0.22    0.39
  -3  -7   5   -0.39    0.45
  -3  -7   5    0.93    0.52
   3  -7  -5    0.11    0.38
  -3  -7   5    0.88    0.53
   5   7  -7   33.31    2.09
  -5   7   7   35.24    2.25
   5  -7  -7   33.12    1.92
  -5  -7   7   32.50    2.10
   5  -7  -7   32.68    1.94
  -5  -7   7   33.80    1.80
   5  -7  -7   27.21    1.87
   7   7  -9    4.43    1.00
  -7   7   9    4.99    1.17
   7  -7  -9    3.60    0.84
   7  -7  -9    4.22    0.82
  -7  -7   9    4.87    1.00
   9   7 -11    3.36    0.92
  -9   7  11    4.26    1.14
   9  -7 -11    3.92    0.89
   9  -7 -11    3.44    0.78
 -11   7  13    3.02    0.99
  11   7 -13    2.68    0.91
  11  -7 -13    3.69    0.87
  11  -7 -13    2.83    0.85
  13   7 -15   16.39    1.97
 -13   7  15   15.75    2.07
 -15   7  17    7.06    1.59
 -17   7  19    2.71    1.13
 -18   8  16    4.47    1.43
 -16   8  14    5.95    1.51
 -14   8  12    8.29    1.68
  14   8 -12    8.45    2.33
 -12   8  10    9.91    1.84
  12   8 -10    7.72    1.53
  12  -8 -10    6.71    1.14
  12  -8 -10    8.39    1.32
  10   8  -8    4.32    1.12
 -10   8   8    4.97    1.39
  10  -8  -8    4.14    0.92
  10  -8  -8    4.28    0.95
   8   8  -6    8.81    1.40
  -8   8   6   10.58    1.62
   8  -8  -6    6.64    1.17
   8  -8  -6    9.40    1.28
   6   8  -4   19.41    1.98
  -6   8   4   14.78    1.74
  -6  -8   4   15.16    1.22
  -6  -8   4   18.13    1.93
   6  -8  -4   15.10    1.62
   6  -8  -4   14.46    1.53
   4   8  -2   33.17    2.12
  -4   8   2   31.37    2.08
  -4  -8   2   29.16    2.05
   4  -8  -2   29.09    1.92
  -4  -8   2   27.45    1.77
   4  -8  -2   29.26    1.94
   2   8   0   18.54    1.46
  -2   8   0   20.20    1.60
   2  -8   0   22.13    1.61
   2  -8   0   19.55    1.62
  -2  -8   0   20.67    1.52
   2  -8   0   20.28    1.56
  -2  -8   0   20.56    1.61
  -2  -8   0   20.15    1.64
   0   8  -2    0.57    0.54
   0   8   2    0.86    0.65
   0  -8  -2   -0.11    0.44
   0  -8  -2   -0.13    0.34
   0  -8   2    0.02    0.43
   0  -8   2    0.48    0.54
   0  -8  -2    0.00    0.54
   0  -8   2   -0.19    0.40
  -2   8   4   19.09    1.60
   2   8  -4   17.88    1.35
  -2  -8   4   17.42    1.40
   2  -8  -4   18.02    1.49
   2  -8  -4   19.35    1.53
   2  -8  -4   18.30    1.51
  -2  -8   4   17.89    1.57
  -2  -8   4   19.26    1.85
   4   8  -6   11.89    1.20
  -4   8   6   14.19    1.63
   4   8  -6   15.19    1.71
   4  -8  -6   12.84    1.46
  -4  -8   6   15.57    1.69
   4  -8  -6   15.08    1.54
  -4  -8   6   12.77    1.32
   4  -8  -6   14.03    1.55
   6   8  -8   22.15    1.83
  -6   8   8   21.65    2.17
   6  -8  -8   18.90    1.61
   6  -8  -8   20.24    1.56
  -6  -8   8   19.15    1.42
  -6  -8   8   20.70    2.04
   6  -8  -8   18.54    1.53
   8   8 -10    2.98    0.88
  -8   8  10    3.55    1.06
   8  -8 -10    4.07    0.95
   8  -8 -10    3.73    0.84
   8  -8 -10    3.23    0.76
  -8  -8  10    3.40    1.02
  10   8 -12    3.01    0.98
 -10   8  12    0.86    0.90
  10  -8 -12    0.54    0.63
  10  -8 -12    2.18    0.69
  12   8 -14    5.71    1.30
 -12   8  14    5.98    1.48
  12  -8 -14    5.46    1.14
 -14   8  16    5.74    1.55
 -16   8  18   10.76    1.93
 -17   9  15    3.63    1.28
 -15   9  13    7.52    1.75
 -13   9  11   -0.50    0.88
  13  -9 -11   -0.36    0.62
 -11   9   9    0.62    1.01
  11   9  -9   -0.18    0.72
  11  -9  -9    1.54    0.70
  11  -9  -9    0.97    0.76
   9   9  -7    1.41    0.88
  -9   9   7    1.16    0.94
   9  -9  -7    2.55    0.85
   9  -9  -7    1.11    0.67
  -7   9   5    3.73    1.14
   7   9  -5    5.21    1.14
   7  -9  -5    7.22    1.21
  -7  -9   5    7.94    1.43
   7  -9  -5    6.03    1.08
   5   9  -3    0.60    0.64
  -5   9   3    0.48    0.75
  -5  -9   3    1.81    0.80
   5  -9  -3    0.08    0.47
  -5  -9   3   -0.20    0.39
   5  -9  -3    0.73    0.59
   5  -9  -3    0.46    0.57
  -3   9   1    0.70    0.62
   3   9  -1   -0.45    0.52
   3   9  -1    1.04    0.59
  -3  -9   1    0.62    0.63
   3  -9  -1    0.35    0.53
  -3  -9   1    0.72    0.54
   3  -9  -1    0.67    0.54
   3  -9  -1   -0.09    0.51
   1   9   1    0.00    0.56
  -1   9  -1    0.37    0.57
   1  -9   1    0.11    0.46
  -1  -9  -1    1.31    0.71
  -1  -9  -1    0.14    0.58
  -1  -9  -1    2.03    0.74
   1  -9   1    1.48    0.64
   1  -9   1    0.23    0.49
   1   9  -3   -0.27    0.47
  -1   9   3    0.50    0.66
   1  -9  -3   -0.03    0.44
  -1  -9   3    0.32    0.51
  -1  -9   3    0.44    0.52
   1  -9  -3   -0.02    0.54
   1  -9  -3   -0.09    0.50
  -1  -9   3    0.00    0.46
  -3   9   5    4.49    1.01
   3   9  -5    4.31    0.85
   3  -9  -5    3.86    0.86
  -3  -9   5    6.25    1.14
   3  -9  -5    6.33    1.12
  -3  -9   5    6.97    1.07
   3  -9  -5    4.01    0.94
  -3  -9   5    3.79    0.99
   5   9  -7   17.56    1.94
  -5   9   7   17.91    2.08
   5  -9  -7   16.71    1.78
   5  -9  -7   14.74    1.67
   5  -9  -7   15.74    1.68
  -5  -9   7   20.90    1.52
  -5  -9   7   14.30    1.76
   7   9  -9    7.47    1.34
  -7   9   9    4.92    1.36
   7  -9  -9    7.47    1.15
   7  -9  -9    7.27    1.22
   7  -9  -9    8.70    1.28
  -7  -9   9    6.39    1.30
   9   9 -11    6.20    1.31
  -9   9  11    3.90    1.27
   9  -9 -11    4.11    0.98
   9  -9 -11    3.31    0.88
   9  -9 -11    5.24    1.06
 -11   9  13    1.03    0.92
  11   9 -13    1.07    0.92
  11  -9 -13    0.28    0.69
 -13   9  15   10.61    1.89
  13  -9 -15   14.10    1.80
 -15   9  17    8.86    1.86
 -16  10  14    7.38    1.71
 -14  10  12    5.92    1.59
 -12  10  10    8.75    2.00
  12 -10 -10    5.35    1.26
 -10  10   8    4.32    1.53
  10 -10  -8    4.18    1.05
  10 -10  -8    4.35    1.05
  10 -10  -8    3.79    1.09
   8  10  -6   16.22    2.10
  -8  10   6   14.52    2.07
   8 -10  -6   13.01    1.73
   8 -10  -6   13.52    1.70
   8 -10  -6   12.03    1.60
  -6  10   4   47.13    3.02
   6  10  -4   43.32    2.87
   6 -10  -4   43.52    2.69
  -6 -10   4   37.96    2.75
  -6 -10   4   46.26    2.80
   6 -10  -4   40.58    2.65
   6 -10  -4   41.17    2.67
  -4  10   2   34.48    2.53
   4  10  -2   34.26    2.42
  -4 -10   2   34.01    2.46
  -4 -10   2   35.20    2.21
   4 -10  -2   34.76    2.41
   4 -10  -2   35.35    2.36
   4 -10  -2   36.48    2.38
  -2  10   0   12.93    1.68
   2  10   0   14.62    1.59
   2  10   0   11.35    1.58
  -2 -10   0   14.17    1.65
   2 -10   0   11.73    1.62
   2 -10   0   11.07    1.49
  -2 -10   0   10.79    1.56
   2 -10   0    8.93    1.33
   0  10   2    0.81    0.74
   0  10  -2    0.96    0.73
   0 -10   2    1.52    0.72
   0 -10  -2    1.36    0.65
   0 -10  -2    1.36    0.76
   0 -10   2    2.49    0.95
   0 -10  -2    0.60    0.62
   0 -10   2    0.67    0.54
   2  10  -4    5.78    1.07
  -2  10   4    7.35    1.40
  -2 -10   4    7.98    1.35
  -2 -10   4    7.93    1.33
   2 -10  -4    7.53    1.27
   2 -10  -4    4.70    1.06
   2 -10  -4    5.68    1.16
  -2 -10   4    6.32    1.12
   4  10  -6   17.67    1.98
  -4  10   6   18.30    2.19
   4 -10  -6   20.47    1.77
   4 -10  -6   18.61    2.00
  -4 -10   6   20.63    1.68
  -4 -10   6   18.10    2.03
   4 -10  -6   18.88    1.65
  -6  10   8   22.81    2.39
   6  10  -8   21.81    2.26
  -6 -10   8   24.97    2.09
   6 -10  -8   22.94    1.92
   6 -10  -8   23.14    1.92
   6 -10  -8   20.13    1.74
   8  10 -10   15.91    2.06
  -8  10  10   13.74    1.98
  -8 -10  10   13.44    1.95
   8 -10 -10   13.07    1.73
   8 -10 -10   19.34    2.01
   8 -10 -10   15.65    1.78
 -10  10  12    3.46    1.33
  10 -10 -12    2.88    0.98
 -12  10  14    0.39    0.86
  12 -10 -14    0.94    0.74
 -14  10  16    0.15    0.93
 -13  11  11    3.44    1.45
  13 -11 -11    3.57    1.09
 -11  11   9   -0.25    1.00
  11 -11  -9    0.34    0.73
  -9  11   7    3.20    1.26
   9 -11  -7    2.59    0.93
   9 -11  -7    3.57    1.02
  -7  11   5   18.71    2.43
   7 -11  -5   20.58    2.25
   7 -11  -5   19.16    2.17
   7 -11  -5   17.65    2.27
  -5  11   3   14.44    2.04
   5  11  -3   12.43    1.79
  -5 -11   3   13.73    1.97
   5 -11  -3   17.91    2.08
   5 -11  -3   13.73    1.74
  -5 -11   3   14.46    1.72
   5 -11  -3   12.15    1.70
  -3  11   1    8.25    1.52
   3  11  -1    8.06    1.41
  -3 -11   1    7.23    1.46
   3 -11  -1    9.23    1.49
   3 -11  -1    9.49    1.55
   3 -11  -1    9.45    1.50
  -3 -11   1    7.61    1.31
   1  11   1    5.91    1.24
  -1  11  -1    5.15    1.27
   1  11   1    4.92    1.12
   1 -11   1    6.69    1.33
  -1 -11  -1    5.57    1.24
   1 -11   1    5.36    1.22
  -1 -11  -1    5.68    1.24
   1 -11   1    6.28    1.28
  -1 -11  -1    4.67    1.05
   1  11  -3    3.81    1.03
  -1  11   3    3.60    1.15
   1 -11  -3    4.95    1.23
  -1 -11   3    3.38    0.98
  -1 -11   3    1.80    0.89
  -1 -11   3    4.60    1.14
   1 -11  -3    2.40    0.82
   1 -11  -3    2.32    0.82
  -3  11   5   15.45    2.08
   3  11  -5   10.84    1.56
   3 -11  -5   10.87    1.67
   3 -11  -5    9.01    1.43
   3 -11  -5    8.32    1.38
  -3 -11   5   10.73    1.47
  -3 -11   5   10.18    1.65
   5  11  -7   14.20    2.12
  -5  11   7   15.60    2.18
   5 -11  -7   17.88    2.08
   5 -11  -7   13.15    1.69
  -5 -11   7   14.49    2.03
   5 -11  -7   16.95    2.03
  -5 -11   7   18.16    1.88
  -7  11   9   22.28    2.60
   7 -11  -9   24.58    2.05
   7 -11  -9   21.95    2.33
   7 -11  -9   22.65    2.35
  -7 -11   9   23.22    2.56
  -9  11  11    5.48    1.60
   9 -11 -11    6.12    1.93
   9 -11 -11    8.93    1.59
 -11  11  13   -0.22    0.97
  11 -11 -13   -0.63    0.63
 -13  11  15    2.37    1.24
  13 -11 -15    1.57    1.00
 -12  12  10    1.02    1.16
  12 -12 -10   -0.32    0.73
 -10  12   8   -1.74    0.84
  10 -12  -8   -0.12    0.57
  10 -12  -8    0.44    0.77
  -8  12   6    4.22    1.59
   8 -12  -6    2.75    1.03
   8 -12  -6    2.20    0.96
  -6  12   4    9.71    1.91
  -6 -12   4    9.46    1.77
   6 -12  -4    6.63    1.39
   6 -12  -4   10.06    1.76
  -4  12   2    8.58    1.75
   4 -12  -2    9.40    1.63
  -4 -12   2   10.63    1.76
  -4 -12   2    7.80    1.36
   4 -12  -2   11.45    1.69
  -2  12   0    0.66    0.98
  -2 -12   0   -0.18    0.61
   2 -12   0   -0.40    0.56
  -2 -12   0    0.88    0.84
   2 -12   0    0.61    0.71
   0  12   2    1.75    0.96
   0  12  -2    1.90    0.97
   0 -12  -2    2.29    0.84
   0 -12   2    0.95    0.75
   0 -12   2    1.61    0.88
   0 -12  -2    1.10    0.78
  -2  12   4   -0.64    0.87
   2 -12  -4    0.47    0.64
  -2 -12   4    0.39    0.68
  -2 -12   4    0.44    0.68
   2 -12  -4    2.32    0.98
  -4  12   6    3.75    1.41
   4 -12  -6    5.87    1.29
  -4 -12   6    3.74    1.20
  -4 -12   6    7.52    1.37
   4 -12  -6    6.66    1.39
  -6  12   8    4.98    1.55
   6 -12  -8    3.42    1.07
   6 -12  -8    2.63    0.96
  -6 -12   8    3.09    1.17
  -8  12  10    1.23    1.13
   8 -12 -10   -0.21    0.68
   8 -12 -10    1.11    0.77
 -10  12  12    0.55    1.02
  10 -12 -12    0.55    0.84
  -9  13   7    0.39    1.17
   9 -13  -7   -0.41    0.69
   9 -13  -7    0.51    0.83
  -7  13   5    7.58    1.87
   7 -13  -5    6.90    1.49
   7 -13  -5    7.39    1.57
  -5  13   3    6.62    1.81
   5 -13  -3    6.71    1.51
   5 -13  -3    6.61    1.56
  -5 -13   3    7.24    1.66
  -3  13   1    2.89    1.31
  -3 -13   1    1.98    0.96
   3 -13  -1    3.55    1.19
  -3 -13   1    4.86    1.28
   3 -13  -1    2.75    0.97
  -1  13  -1    1.02    0.97
  -1 -13  -1    0.43    0.82
  -1 -13  -1   -0.52    0.63
   1 -13   1   -0.45    0.51
   1 -13   1    0.30    0.76
  -1  13   3   -0.02    0.92
   1 -13  -3   -1.23    0.65
  -1 -13   3   -0.17    0.59
   1 -13  -3   -0.78    0.58
  -1 -13   3    0.30    0.80
  -3  13   5    8.62    1.78
  -3 -13   5    5.09    1.47
  -3 -13   5    5.41    1.28
   3 -13  -5    2.77    1.10
   3 -13  -5    5.12    1.25
  -5  13   7   10.92    1.98
  -5 -13   7   13.47    2.11
   5 -13  -7    6.84    1.51
   5 -13  -7   10.11    1.70
  -7  13   9   10.19    1.97
   7 -13  -9    8.57    1.60
   7 -13  -9    6.85    1.45
  -9  13  11    2.51    1.32
  -6  14   4    1.48    1.22
   6 -14  -4    1.24    0.83
  -4  14   2    1.86    1.21
   4 -14  -2    1.58    1.04
  -4 -14   2   -0.06    1.01
   4 -14  -2    2.89    1.16
  -4 -14   2    1.89    1.05
  -2  14   0   -1.31    0.86
  -2 -14   0    1.56    0.92
   2 -14   0    0.26    0.85
  -2 -14   0    0.22    0.67
   2 -14   0    0.38    0.85
   0 -14   2    0.34    0.81
   0 -14   2   -0.61    0.75
   0 -14  -2    0.38    0.93
   0 -14  -2   -0.97    0.72
  -2  14   4    3.51    1.29
   2 -14  -4    1.41    0.95
  -2 -14   4    0.30    0.94
   2 -14  -4    1.54    0.97
  -2 -14   4    1.84    0.90
  -4  14   6    2.41    1.24
   4 -14  -6    2.80    1.92
   4 -14  -6    1.90    1.03
  -4 -14   6    1.06    0.95
  22   0 -19    0.32    1.40
  20   0 -17   -0.05    1.22
  18   0 -15   -0.01    1.12
  16   0 -13   -0.60    0.89
  16   0 -13   -0.30    0.42
  14   0 -11   -0.10    0.38
  14   0 -11    0.40    0.90
  12   0  -9   -1.00    0.74
  12   0  -9   -0.61    0.44
  10   0  -7    0.69    0.48
  10   0  -7   -1.16    0.69
   8   0  -5   -0.23    0.46
   8   0  -5    0.14    0.34
   6   0  -3   -0.20    0.29
   4   0  -1   -0.04    0.24
  -2   0  -1   -0.25    0.10
   2   0   1   -0.08    0.11
   0   0   3    0.01    0.04
   0   0  -3    0.02    0.04
   2   0  -5   -1.20    0.09
  -2   0   5   -1.32    0.07
   2   0  -5   -1.39    0.14
   4   0  -7   -0.30    0.17
  -4   0   7    0.35    0.18
   4   0  -7   -0.14    0.19
   6   0  -9    0.14    0.21
   6   0  -9    0.14    0.20
   8   0 -11    0.18    0.20
   8   0 -11   -0.22    0.27
  -8   0  11    0.25    0.56
   8   0 -11   -0.13    0.50
  10   0 -13    0.04    0.37
  10   0 -13    0.30    0.69
  12   0 -15    0.24    0.36
  12   0 -15   -0.80    0.66
  14   0 -17   -0.20    0.81
  16   0 -19    1.25    1.03
  18   0 -21    0.29    1.24
  20   0 -23   -0.41    1.14
  21   1 -18    7.58    2.07
  21  -1 -18   10.34    2.29
  19   1 -16   -0.17    1.15
  19  -1 -16   -0.08    1.16
  17   1 -14    5.47    1.58
  17  -1 -14    5.97    1.49
  15   1 -12    1.18    0.93
  15   1 -12    0.71    0.57
  15  -1 -12    1.33    1.01
  15  -1 -12    2.40    0.69
  13   1 -10   28.99    2.35
  13   1 -10   33.41    1.99
  13  -1 -10   32.16    2.42
  13  -1 -10   33.64    1.95
  11   1  -8   39.43    2.46
  11   1  -8   44.14    2.23
  11  -1  -8   41.41    2.53
  11  -1  -8   43.42    2.14
   9   1  -6   33.41    2.03
   9   1  -6   31.28    1.73
   9  -1  -6   35.49    1.72
   9  -1  -6   29.97    2.00
   9  -1  -6   32.18    1.28
   7   1  -4   13.03    0.98
   7  -1  -4   14.25    0.69
   7  -1  -4   13.69    0.91
   5   1  -2   33.30    1.48
   5  -1  -2   32.14    1.24
   5  -1  -2   32.08    1.44
   3   1   0  138.37    4.69
   3  -1   0  147.53    4.69
   3  -1   0  142.86    4.57
   1   1   2  758.99   23.20
  -1   1  -2  728.26   23.00
   1  -1   2  751.31   22.99
  -1  -1  -2  769.88   22.99
   1  -1   2  758.31   23.01
  -1  -1  -2  743.64   22.98
   1   1  -4   61.46    2.21
  -1   1   4   72.63    2.19
   1  -1  -4   68.73    2.29
  -1  -1   4   64.13    2.22
   1  -1  -4   68.46    2.17
  -3   1   6   50.96    1.67
   3   1  -6   46.95    1.72
   3   1  -6   45.39    1.70
   3  -1  -6   49.56    1.66
   3  -1  -6   48.11    1.78
  -3  -1   6   47.83    1.66
   5   1  -8   94.75    3.11
   5   1  -8   96.79    3.31
   5  -1  -8   97.57    3.24
   5  -1  -8   97.05    3.28
   7   1 -10   82.89    3.06
   7   1 -10   85.50    2.80
   7   1 -10   84.03    3.50
  -7   1  10   84.98    3.58
  -7   1  10   85.56    3.39
   7  -1 -10   82.38    2.92
   7  -1 -10   87.57    3.00
  -7  -1  10   77.65    3.54
   7  -1 -10   78.86    3.47
  -9   1  12   16.72    1.19
   9   1 -12   19.23    1.85
   9   1 -12   17.39    1.16
   9  -1 -12   16.63    0.92
  -9  -1  12   21.48    2.04
   9  -1 -12   17.85    1.81
   9  -1 -12   18.13    1.07
  11   1 -14   -0.22    0.72
 -11   1  14   -0.34    0.31
  11   1 -14    0.79    0.44
  11  -1 -14    1.17    0.87
  11  -1 -14    0.42    0.37
 -13   1  16    2.52    0.67
  13   1 -16    1.33    0.86
  13  -1 -16    2.98    1.18
  15   1 -18    9.57    1.80
  15  -1 -18   11.60    1.88
  17   1 -20    5.16    1.60
  17  -1 -20    5.03    1.61
  19   1 -22    2.67    1.46
  19  -1 -22    1.46    1.35
  21   1 -24    6.12    1.90
  21  -1 -24    9.74    2.26
  20   2 -17    0.42    1.24
  20  -2 -17    3.57    1.58
  18   2 -15    0.30    1.12
  18  -2 -15   -0.87    1.04
  16   2 -13    1.14    0.62
  16   2 -13    2.54    1.13
  16  -2 -13    1.23    0.94
  14   2 -11    3.47    0.83
  14   2 -11   10.26    1.63
  14  -2 -11    4.86    0.87
  14  -2 -11    4.62    1.29
  12   2  -9    0.28    0.79
  12   2  -9    1.47    0.68
 -12   2   9    0.68    0.56
  12  -2  -9    0.56    0.85
  12  -2  -9    0.86    0.47
 -10   2   7    3.47    0.77
  10   2  -7    2.18    0.67
  10   2  -7    1.05    0.73
  10  -2  -7    2.34    0.42
  10  -2  -7    2.79    0.62
  10  -2  -7    4.28    1.05
   8   2  -5   15.13    1.30
   8   2  -5   15.08    1.11
  -8   2   5   12.73    1.07
   8  -2  -5   15.03    0.84
   8  -2  -5   14.71    1.01
   8  -2  -5   14.40    1.38
   6   2  -3   16.39    1.08
   6  -2  -3   18.35    1.05
   6  -2  -3   16.86    0.88
   4   2  -1    0.57    0.32
   4  -2  -1    0.16    0.27
  -4  -2   1    0.12    0.18
   4  -2  -1    0.40    0.23
   2   2   1    1.38    0.32
   2  -2   1    2.08    0.36
  -2  -2  -1    1.80    0.31
  -2  -2  -1    1.47    0.37
   2  -2   1    1.59    0.31
   0   2   3   32.80    1.23
   0  -2   3   29.20    1.25
   0  -2  -3   28.77    1.23
   0  -2  -3   29.35    1.31
   0  -2   3   28.38    1.19
   0  -2  -3   31.26    1.23
  -2   2   5    0.74    0.24
   2  -2  -5    0.83    0.24
  -2  -2   5    0.24    0.22
   2  -2  -5    0.76    0.32
  -2  -2   5    0.93    0.32
  -2  -2   5    0.62    0.27
   4   2  -7    5.10    0.55
   4  -2  -7    5.51    0.46
  -4  -2   7    6.26    0.42
   4  -2  -7    5.68    0.58
  -6   2   9    3.82    0.68
   6   2  -9    3.69    0.53
   6   2  -9    3.78    0.34
   6  -2  -9    3.36    0.44
   6  -2  -9    4.04    0.53
  -8   2  11    5.22    0.79
   8   2 -11    3.14    0.59
   8   2 -11    3.33    0.77
   8  -2 -11    3.32    0.85
   8  -2 -11    3.50    0.50
  -8  -2  11    4.62    0.92
   8  -2 -11    3.99    0.55
 -10   2  13    2.41    0.61
  10   2 -13    2.75    0.66
  10   2 -13    2.55    0.92
  10  -2 -13    2.98    0.54
 -10  -2  13    2.49    0.95
  10  -2 -13    2.68    0.94
  10  -2 -13    2.70    0.49
  12   2 -15    0.39    0.48
  12   2 -15   -0.36    0.71
 -12   2  15    0.13    0.40
  12  -2 -15   -0.59    0.72
  12  -2 -15    0.36    0.54
  14   2 -17    0.84    0.80
 -14   2  17    0.89    0.55
  14  -2 -17   -0.28    0.84
  16   2 -19    1.65    1.13
  16  -2 -19    1.32    1.06
  18   2 -21    0.34    1.25
  18  -2 -21    1.83    1.23
  20   2 -23    1.51    1.36
  20  -2 -23   -0.63    1.07
  21   3 -18   -1.12    1.11
  21  -3 -18   -0.10    1.19
  19   3 -16    3.35    1.50
  19  -3 -16    2.04    1.34
  17   3 -14   28.03    2.91
  17  -3 -14   25.85    2.88
 -15   3  12   24.07    1.85
  15   3 -12   23.54    1.87
  15   3 -12   27.10    2.73
  15  -3 -12   23.32    1.71
  15  -3 -12   30.40    2.86
  13   3 -10   12.66    1.72
  13   3 -10   14.72    1.61
 -13   3  10   12.30    1.45
  13  -3 -10    9.83    1.51
  13  -3 -10   12.15    1.30
  11   3  -8   13.11    1.59
 -11   3   8   13.76    1.47
  11   3  -8   13.09    1.43
  11  -3  -8   14.40    1.19
  11  -3  -8   14.66    0.96
  11  -3  -8   11.40    1.48
  -9   3   6    8.24    1.09
   9   3  -6    7.30    1.13
   9   3  -6    6.39    0.92
   9  -3  -6    8.28    0.95
   9  -3  -6    6.05    1.09
   9  -3  -6    5.85    0.70
   7   3  -4   18.61    1.29
  -7   3   4   21.51    1.33
   7  -3  -4   20.62    1.13
  -7  -3   4   20.20    0.86
   7  -3  -4   24.13    1.51
   7  -3  -4   21.70    1.26
   5   3  -2   95.94    3.60
   5  -3  -2   98.36    3.47
  -5  -3   2   98.56    3.27
   5  -3  -2   94.47    3.53
   3   3   0  572.56   17.94
   3  -3   0  564.60   17.91
  -3  -3   0  555.47   17.73
  -3  -3   0  580.43   17.95
   3  -3   0  589.19   17.87
   1  -3   2  132.96    4.50
  -1  -3  -2  132.40    4.48
  -1  -3  -2  127.89    4.42
  -1  -3  -2  128.09    4.48
   1  -3   2  135.49    4.45
  -1  -3   4   15.93    0.94
   1  -3  -4   16.78    0.92
   1  -3  -4   17.77    0.95
  -1  -3   4   16.17    0.90
   1  -3  -4   16.53    0.95
  -3  -3   6    2.69    0.47
  -3  -3   6    2.68    0.47
   3  -3  -6    1.86    0.40
  -3  -3   6    2.90    0.40
   3  -3  -6    2.38    0.39
   5   3  -8  172.95    5.92
  -5   3   8  173.93    6.07
   5  -3  -8  175.34    5.89
  -5  -3   8  170.06    5.85
   5  -3  -8  175.88    5.78
  -5  -3   8  175.79    5.64
   7   3 -10  313.23   10.74
   7   3 -10  315.30   11.03
  -7   3  10  342.38   11.00
  -7  -3  10  330.63   10.30
  -7  -3  10  318.40   11.18
   7  -3 -10  333.93   10.68
   7  -3 -10  340.89   11.06
   7  -3 -10  342.58   10.61
   9   3 -12  114.50    4.78
   9   3 -12  113.49    4.34
  -9   3  12  117.26    4.57
   9  -3 -12  113.64    4.15
  -9  -3  12  111.88    4.86
   9  -3 -12  114.97    4.75
   9  -3 -12  116.50    4.18
  11   3 -14    9.39    1.14
  11   3 -14   10.74    1.59
 -11   3  14   11.56    1.40
  11  -3 -14   10.25    0.90
 -11  -3  14   10.41    1.60
  11  -3 -14   11.60    1.54
  11  -3 -14   11.09    1.04
  13   3 -16    0.82    0.88
 -13   3  16    0.76    0.61
  13   3 -16    2.11    0.77
  13  -3 -16    0.26    0.85
  15   3 -18    0.00    0.84
 -15   3  18    1.40    0.69
  15  -3 -18    0.76    0.96
  17   3 -20   13.61    2.31
  17  -3 -20   10.90    2.00
  19   3 -22   12.34    2.29
  19  -3 -22   19.91    2.79
  20   4 -17   -0.79    1.09
  20  -4 -17   -1.09    0.98
  18   4 -15    1.20    1.12
  18  -4 -15   -0.05    1.01
 -16   4  13    1.10    0.76
  16   4 -13   -0.14    0.86
  16   4 -13   -0.29    0.63
  16  -4 -13    0.28    0.95
  14   4 -11   -0.37    0.73
 -14   4  11    0.40    0.65
  14   4 -11    0.03    0.59
  14  -4 -11    0.32    0.42
  14  -4 -11    0.00    0.83
  12   4  -9    1.27    0.85
  12   4  -9    1.24    0.62
 -12   4   9    1.17    0.75
  12  -4  -9    1.53    0.48
  12  -4  -9    1.49    0.53
  12  -4  -9    1.79    0.93
 -10   4   7    0.75    0.75
  10   4  -7    0.70    0.65
  10   4  -7    2.77    0.78
  10  -4  -7    1.53    0.51
  10  -4  -7    1.19    0.47
  10  -4  -7    1.16    0.74
   8   4  -5    0.78    0.49
   8   4  -5   -0.11    0.53
  -8   4   5    0.20    0.54
   8  -4  -5   -0.24    0.54
   8  -4  -5    0.54    0.43
  -8  -4   5    0.33    0.21
   8  -4  -5    0.22    0.34
   6   4  -3    3.08    0.65
  -6   4   3    2.85    0.70
   6  -4  -3    2.66    0.55
  -6  -4   3    3.95    0.48
   6  -4  -3    2.42    0.55
  -4   4   1   76.15    3.08
   4   4  -1   78.00    3.15
  -4  -4   1   75.28    2.86
   4  -4  -1   86.43    3.14
   4  -4  -1   79.59    3.03
  -4  -4   1   78.93    3.13
   2   4   1    7.40    0.80
  -2  -4  -1    7.69    0.74
   2  -4   1    6.98    0.74
  -2  -4  -1   10.67    1.00
  -2  -4  -1    7.80    0.85
   2  -4   1    9.08    0.74
   0  -4   3    0.85    0.33
   0  -4  -3    0.50    0.36
   0  -4  -3    1.11    0.38
   0  -4   3    0.80    0.34
   0  -4  -3    0.92    0.32
  -2  -4   5   13.93    0.97
   2  -4  -5   12.53    0.92
  -2  -4   5   12.38    0.85
   2  -4  -5   15.60    0.95
   2  -4  -5   15.10    0.94
  -2  -4   5   14.37    1.01
   4   4  -7   -0.06    0.29
  -4   4   7    0.25    0.40
   4  -4  -7    0.28    0.35
   4  -4  -7    0.02    0.23
  -4  -4   7    0.07    0.20
  -4  -4   7    0.48    0.36
   6   4  -9   34.14    1.77
   6   4  -9   34.88    1.86
  -6   4   9   33.94    1.96
  -6  -4   9   35.31    1.74
   6  -4  -9   33.39    1.70
  -6  -4   9   32.24    1.44
  -6  -4   9   30.16    1.87
   6  -4  -9   35.01    1.62
   8   4 -11   19.62    1.41
  -8   4  11   20.67    1.62
   8   4 -11   18.58    1.54
  -8  -4  11   21.74    1.73
   8  -4 -11   19.90    1.59
   8  -4 -11   20.18    1.31
   8  -4 -11   21.35    1.24
 -10   4  13    4.35    0.97
  10   4 -13    4.05    0.77
  10   4 -13    2.62    0.87
 -10  -4  13    4.67    1.10
  10  -4 -13    4.90    1.10
  10  -4 -13    4.96    0.80
  10  -4 -13    3.67    0.65
  12   4 -15    5.52    1.21
  12   4 -15    6.74    1.05
 -12   4  15    8.05    1.26
  12  -4 -15    6.65    1.31
  14   4 -17    0.04    0.83
 -14   4  17    0.50    0.59
  14  -4 -17   -0.09    0.82
  16   4 -19    0.68    1.09
 -16   4  19    0.46    0.66
  16  -4 -19    1.97    1.15
  18   4 -21    2.31    1.30
  18  -4 -21    0.82    1.16
  20   4 -23   -0.59    1.17
  20  -4 -23    1.71    1.44
  19   5 -16   -0.07    1.03
  19  -5 -16   -1.36    0.95
  17   5 -14    2.46    1.26
 -17   5  14    2.23    0.89
  17  -5 -14   -0.66    0.93
  15   5 -12    8.26    1.42
 -15   5  12    7.37    1.39
  15   5 -12    7.42    1.50
  15  -5 -12    5.79    1.40
 -13   5  10   30.24    2.19
  13   5 -10   29.49    2.12
  13   5 -10   26.29    2.18
  13  -5 -10   27.31    2.24
  13  -5 -10   30.12    1.90
  11   5  -8   13.04    1.54
  11   5  -8   11.42    1.45
 -11   5   8    9.60    1.41
  11  -5  -8   11.84    1.25
  11  -5  -8   11.52    1.50
  11  -5  -8    9.91    1.10
   9   5  -6    0.64    0.61
  -9   5   6    2.63    0.84
   9   5  -6    1.18    0.68
   9  -5  -6    1.24    0.51
   9  -5  -6    1.31    0.72
   9  -5  -6    1.31    0.51
   7   5  -4   -0.05    0.40
  -7   5   4    0.62    0.57
  -7  -5   4    0.74    0.32
   7  -5  -4    0.40    0.41
   7  -5  -4    1.48    0.60
   7  -5  -4    0.40    0.40
   5   5  -2    4.47    0.79
  -5   5   2    4.73    0.80
  -5  -5   2    4.77    0.62
  -5  -5   2    5.12    0.86
   5  -5  -2    4.68    0.74
   5  -5  -2    3.56    0.65
  -3   5   0  129.15    4.69
   3   5   0  124.83    4.75
   3  -5   0  130.52    4.74
  -3  -5   0  122.78    4.52
  -3  -5   0  128.75    4.80
   3  -5   0  134.26    4.71
  -1   5  -2  139.43    4.90
  -1  -5  -2  144.46    5.05
  -1  -5  -2  147.56    4.99
   1  -5   2  138.16    5.02
   1  -5   2  128.92    4.97
  -1  -5  -2  139.67    5.05
   1  -5   2  134.64    4.94
  -1   5   4   21.13    1.33
   1  -5  -4   26.62    1.41
   1  -5  -4   23.69    1.37
  -1  -5   4   23.47    1.43
   1  -5  -4   22.71    1.35
  -1  -5   4   21.79    1.26
  -1  -5   4   24.15    1.43
  -3   5   6   11.10    1.18
  -3  -5   6   11.05    1.19
   3  -5  -6   10.20    0.97
   3  -5  -6    8.63    0.92
  -3  -5   6    8.67    0.96
  -3  -5   6    9.93    0.80
   3  -5  -6    9.47    1.02
   5   5  -8   14.72    1.20
  -5   5   8   15.02    1.48
   5  -5  -8   13.76    1.14
  -5  -5   8   10.76    0.86
  -5  -5   8   12.37    1.07
   5  -5  -8   14.64    1.03
   7   5 -10   56.67    2.69
  -7   5  10   52.44    2.78
   7   5 -10   56.48    2.69
   7  -5 -10   59.19    2.70
  -7  -5  10   55.98    2.64
   7  -5 -10   54.88    2.56
  -7  -5  10   56.01    2.83
  -7  -5  10   55.30    2.25
   7  -5 -10   58.75    2.49
   9   5 -12   12.87    1.51
  -9   5  12   12.00    1.47
   9   5 -12   14.55    1.47
   9  -5 -12   10.96    1.19
   9  -5 -12   10.83    1.36
   9  -5 -12   13.02    1.04
  -9  -5  12   12.79    1.58
 -11   5  14    5.72    1.13
  11   5 -14    4.42    0.92
  11   5 -14    7.65    1.37
  11  -5 -14    5.98    0.95
  11  -5 -14    7.02    0.93
 -11  -5  14    7.12    1.36
  11  -5 -14    7.77    1.32
  13   5 -16    2.01    1.02
  13   5 -16    1.78    0.74
 -13   5  16    0.99    0.74
  13  -5 -16    2.64    1.03
 -15   5  18    4.43    1.16
  15   5 -18    3.94    1.36
  15  -5 -18    7.05    1.59
 -17   5  20    6.17    1.36
  17   5 -20    4.48    1.52
  17  -5 -20    5.80    1.61
  19   5 -22    2.43    1.42
  19  -5 -22    6.62    1.75
  20   6 -17    0.16    1.08
  20  -6 -17    0.59    1.18
  18   6 -15   -0.48    0.96
 -18   6  15    0.73    0.90
  18  -6 -15    0.15    1.03
  16   6 -13    4.17    1.26
  16   6 -13    4.53    1.17
 -16   6  13    3.00    1.13
  16  -6 -13    3.79    1.34
  14   6 -11    4.09    1.19
 -14   6  11    3.06    1.13
  14   6 -11    1.74    0.82
  14  -6 -11    5.13    0.96
  14  -6 -11    3.12    1.13
  12   6  -9   10.15    1.44
 -12   6   9   11.93    1.75
  12   6  -9   12.04    1.55
  12  -6  -9   10.50    1.27
  12  -6  -9   14.84    1.82
  12  -6  -9    9.63    1.27
  10   6  -7    0.00    0.61
 -10   6   7    0.24    0.77
  10   6  -7    0.82    0.67
  10  -6  -7   -0.01    0.40
  10  -6  -7    0.03    0.42
  10  -6  -7    0.11    0.59
  -8   6   5    1.10    0.70
   8   6  -5    0.03    0.48
   8  -6  -5   -0.19    0.35
   8  -6  -5    0.33    0.57
   8  -6  -5    0.20    0.48
   6   6  -3    1.66    0.65
  -6   6   3    2.19    0.72
   6  -6  -3    0.99    0.50
   6  -6  -3    0.56    0.41
   6  -6  -3    2.29    0.65
  -6  -6   3    1.89    0.68
  -6  -6   3    0.60    0.38
  -4   6   1    5.02    0.92
   4   6  -1    4.94    0.89
   4  -6  -1    5.14    0.86
   4  -6  -1    3.85    0.74
  -4  -6   1    5.12    0.94
  -4  -6   1    4.91    0.73
  -2   6  -1   71.43    2.98
   2   6   1   62.98    2.74
  -2  -6  -1   70.92    3.08
  -2  -6  -1   69.29    3.03
   2  -6   1   70.81    2.97
  -2  -6  -1   68.22    2.87
   2  -6   1   68.69    3.01
   0   6   3   97.38    3.94
   0   6  -3  104.41    3.95
   0  -6   3  109.98    4.06
   0  -6   3  101.53    4.11
   0  -6  -3  104.90    4.04
   0  -6  -3  108.21    4.13
   0  -6  -3  104.27    4.16
   0  -6   3  106.09    4.08
  -2   6   5    1.33    0.59
  -2  -6   5    0.57    0.49
   2  -6  -5    0.27    0.40
   2  -6  -5    1.57    0.54
  -2  -6   5    0.98    0.51
  -2  -6   5    0.79    0.42
   2  -6  -5   -0.17    0.33
  -2  -6   5    0.57    0.45
   4   6  -7   56.47    2.75
  -4   6   7   55.47    2.80
   4  -6  -7   58.82    2.59
  -4  -6   7   59.58    2.78
   4  -6  -7   56.12    2.63
   4  -6  -7   60.18    2.65
  -4  -6   7   57.31    2.75
  -4  -6   7   55.52    2.46
  -4  -6   7   52.97    2.62
  -6   6   9   47.75    2.67
   6   6  -9   47.95    2.39
   6   6  -9   56.93    2.70
  -6  -6   9   46.39    2.18
   6  -6  -9   50.58    2.55
   6  -6  -9   53.98    2.54
  -6  -6   9   49.44    2.51
  -6  -6   9   53.55    2.63
   6  -6  -9   51.07    2.39
   8   6 -11    2.63    0.74
  -8   6  11    2.76    0.88
   8   6 -11    2.08    0.70
   8  -6 -11    1.12    0.65
   8  -6 -11    1.00    0.46
   8  -6 -11    1.82    0.66
  -8  -6  11    1.97    0.75
  10   6 -13   24.02    1.84
 -10   6  13   24.71    2.36
  10   6 -13   20.08    1.76
  10  -6 -13   20.98    1.46
  10  -6 -13   23.40    1.66
 -10  -6  13   21.66    2.14
  10  -6 -13   23.23    1.86
  12   6 -15    0.08    0.55
 -12   6  15   -0.92    0.64
  12   6 -15    0.55    0.72
  12  -6 -15   -0.29    0.69
  12  -6 -15    0.10    0.47
 -14   6  17    1.80    0.93
  14   6 -17    4.06    1.23
  14  -6 -17    2.71    1.12
 -16   6  19    2.07    0.96
  16   6 -19    2.20    1.18
  16  -6 -19    3.11    1.28
  18   6 -21   -0.52    1.02
 -18   6  21    0.43    0.80
  18  -6 -21    0.18    1.08
 -19   7  16    0.44    0.87
  19  -7 -16   -1.96    0.75
 -17   7  14    3.54    1.24
  17  -7 -14    4.33    1.30
 -15   7  12    8.12    1.56
  15   7 -12    7.75    1.47
  15  -7 -12    9.13    1.64
 -13   7  10   21.46    2.46
  13   7 -10   16.45    2.01
  13  -7 -10   19.43    1.62
  13  -7 -10   19.19    2.05
  13  -7 -10   21.53    1.71
 -11   7   8   17.66    2.03
  11   7  -8   13.97    1.75
  11  -7  -8   13.93    1.52
  11  -7  -8   16.04    1.66
  11  -7  -8   15.42    1.70
   9   7  -6    9.95    1.45
  -9   7   6   10.25    1.51
   9  -7  -6    9.06    1.23
   9  -7  -6    9.48    1.26
   9  -7  -6    9.75    1.24
   7   7  -4    3.26    0.90
  -7   7   4    1.94    0.85
  -7  -7   4    2.27    0.56
   7  -7  -4    2.60    0.70
   7  -7  -4    2.12    0.67
   5   7  -2   47.92    2.56
  -5   7   2   46.22    2.51
  -5  -7   2   46.20    2.55
   5  -7  -2   45.93    2.41
   5  -7  -2   43.04    2.38
  -5  -7   2   46.99    2.23
   3   7   0   43.44    2.05
   3   7   0   46.07    2.42
  -3   7   0   36.85    2.21
   3  -7   0   47.38    2.35
  -3  -7   0   39.50    2.36
   3  -7   0   41.26    2.26
  -3  -7   0   42.98    2.16
  -1   7  -2   35.13    1.97
   1   7   2   33.10    1.87
  -1  -7  -2   33.09    1.90
  -1  -7  -2   36.30    2.07
   1  -7   2   36.02    2.03
  -1  -7  -2   39.05    2.12
   1  -7   2   34.55    1.94
  -1   7   4   10.39    1.20
   1   7  -4   10.89    1.12
  -1  -7   4   10.46    1.27
  -1  -7   4   10.11    1.22
  -1  -7   4    9.75    1.15
   1  -7  -4   11.02    1.22
  -1  -7   4   12.11    1.24
   1  -7  -4   12.19    1.29
   1  -7  -4   10.78    1.26
  -3   7   6    7.31    1.15
   3   7  -6    6.37    0.83
   3  -7  -6    5.68    0.92
  -3  -7   6    5.81    0.91
   3  -7  -6    4.56    0.84
  -3  -7   6    6.05    0.87
  -3  -7   6    6.65    1.00
   3  -7  -6    4.73    0.85
  -3  -7   6    6.45    1.05
   5   7  -8    2.54    0.77
  -5   7   8    2.99    0.91
  -5  -7   8    1.85    0.57
  -5  -7   8    2.66    0.75
   5  -7  -8    1.90    0.67
   5  -7  -8    3.72    0.76
   5  -7  -8    2.27    0.69
   7   7 -10   76.56    3.62
  -7   7  10   72.56    3.71
  -7  -7  10   72.14    3.47
   7  -7 -10   71.29    3.28
   7  -7 -10   76.69    3.43
   7  -7 -10   75.83    3.29
  -9   7  12   21.07    2.13
   9   7 -12   19.92    1.68
   9  -7 -12   21.25    1.67
   9  -7 -12   20.89    1.49
   9  -7 -12   18.21    1.41
  11   7 -14   -0.03    0.57
 -11   7  14   -1.01    0.56
  11  -7 -14   -0.22    0.45
 -13   7  16    0.86    0.91
  13   7 -16    1.42    1.11
  13   7 -16   -0.67    0.65
 -15   7  18    1.05    0.91
 -17   7  20    2.54    1.09
 -18   8  15    1.40    1.07
 -16   8  13    0.21    0.92
 -14   8  11    1.41    1.12
 -12   8   9    0.59    0.93
  12   8  -9    0.24    0.73
  12  -8  -9    1.78    0.70
  12  -8  -9    2.02    0.71
 -10   8   7   13.66    1.93
  10   8  -7   14.25    1.88
  10  -8  -7   13.24    1.55
  10  -8  -7   12.43    1.50
  -8   8   5   46.44    2.83
   8   8  -5   45.69    2.83
   8  -8  -5   46.40    2.59
  -6   8   3    0.42    0.67
   6   8  -3    0.69    0.59
   6  -8  -3    0.05    0.42
   6  -8  -3    0.61    0.54
  -6  -8   3    0.21    0.39
  -6  -8   3    0.63    0.64
   4   8  -1    1.68    0.70
  -4   8   1    2.10    0.78
   4  -8  -1    3.31    0.79
  -4  -8   1    3.56    0.77
   4  -8  -1    2.57    0.72
  -4  -8   1    2.91    0.85
  -2   8  -1    0.52    0.52
   2   8   1    0.38    0.55
   2   8   1   -0.11    0.51
  -2  -8  -1    0.31    0.51
   2  -8   1    0.14    0.40
   2  -8   1    0.16    0.44
   2  -8   1    0.55    0.54
  -2  -8  -1   -0.08    0.39
  -2  -8  -1    0.04    0.55
   0   8   3    8.60    1.18
   0   8  -3    7.96    1.08
   0  -8   3    6.10    1.05
   0  -8   3    6.81    1.05
   0  -8   3    6.96    1.02
   0  -8  -3    6.64    1.11
   0  -8  -3    6.90    1.10
   0  -8  -3    6.84    1.04
  -2   8   5    7.02    1.17
   2   8  -5    8.01    1.04
   2  -8  -5   10.73    1.31
   2  -8  -5    8.63    1.24
  -2  -8   5    9.23    1.29
   2  -8  -5   10.86    1.31
  -2  -8   5    6.41    0.98
  -2  -8   5    9.25    1.31
   4   8  -7    1.55    0.53
   4   8  -7    1.49    0.62
  -4   8   7   -0.11    0.60
  -4  -8   7    1.80    0.58
  -4  -8   7    1.70    0.74
  -4  -8   7    1.53    0.66
   4  -8  -7    1.96    0.63
   4  -8  -7    0.83    0.50
   4  -8  -7    1.35    0.60
   6   8  -9    3.81    0.91
  -6   8   9    3.12    1.05
  -6  -8   9    2.50    0.66
   6  -8  -9    3.35    0.81
  -6  -8   9    2.92    0.90
   6  -8  -9    2.66    0.82
   6  -8  -9    2.93    0.71
  -8   8  11    1.59    0.93
   8   8 -11    1.45    0.77
   8  -8 -11    1.61    0.63
  -8  -8  11    4.17    1.05
   8  -8 -11    1.15    0.61
   8  -8 -11    2.56    0.86
 -10   8  13   -1.04    0.71
  10   8 -13   -0.06    0.59
  10  -8 -13   -0.37    0.52
 -12   8  15    5.08    1.39
  12   8 -15    5.51    1.20
  12  -8 -15    5.02    1.10
 -14   8  17    1.42    0.97
 -16   8  19   -0.22    0.74
 -17   9  14    2.57    1.20
 -15   9  12    6.47    1.62
 -13   9  10   10.80    2.03
  13  -9 -10   11.56    1.60
 -11   9   8    8.78    1.78
  11   9  -8    7.49    1.54
  11  -9  -8    6.90    1.17
  11  -9  -8    8.56    1.35
  -9   9   6   16.73    2.09
   9   9  -6   12.82    1.85
   9  -9  -6   10.89    1.45
   9  -9  -6   15.24    1.79
  -7   9   4    8.81    1.50
   7   9  -4   12.15    1.72
   7  -9  -4    7.30    1.15
   7  -9  -4    8.05    1.28
   5   9  -2    8.97    1.43
  -5   9   2    8.39    1.41
   5  -9  -2    7.04    1.14
  -5  -9   2    7.84    1.10
   5  -9  -2    7.22    1.20
  -5  -9   2    7.93    1.38
   3   9   0    7.39    1.21
  -3   9   0   10.76    1.43
   3   9   0    8.69    1.30
   3  -9   0   11.21    1.42
  -3  -9   0    8.28    1.41
   3  -9   0    9.53    1.41
   3  -9   0   10.15    1.39
  -3  -9   0    7.82    1.11
  -1   9  -2   40.89    2.39
   1   9   2   38.58    2.31
  -1  -9  -2   41.74    2.57
  -1  -9  -2   42.07    2.41
   1  -9   2   41.70    2.40
  -1  -9  -2   45.71    2.56
   1  -9   2   43.31    2.56
   1  -9   2   37.80    2.44
  -1   9   4    2.50    0.87
   1   9  -4    2.56    0.78
   1  -9  -4    1.34    0.68
   1  -9  -4    3.11    0.82
   1  -9  -4    2.92    0.87
  -1  -9   4    3.14    0.81
  -1  -9   4    2.30    0.85
  -1  -9   4    2.83    0.79
   3   9  -6    0.84    0.55
  -3   9   6    1.80    0.86
  -3  -9   6    1.55    0.72
   3  -9  -6    1.08    0.57
   3  -9  -6    0.98    0.65
  -3  -9   6    2.24    0.75
  -3  -9   6    2.28    0.72
   3  -9  -6   -0.23    0.44
   5   9  -8   18.37    1.95
  -5   9   8   14.18    1.82
  -5  -9   8   14.96    1.84
   5  -9  -8   16.10    1.73
   5  -9  -8   20.14    1.96
  -5  -9   8   15.29    1.56
   5  -9  -8   16.11    1.72
   7   9 -10    4.61    1.10
  -7   9  10    4.38    1.22
   7  -9 -10    5.01    0.97
   7  -9 -10    4.51    1.05
  -7  -9  10    4.38    1.10
   7  -9 -10    7.16    1.13
   9   9 -12   19.64    2.18
  -9   9  12   24.34    2.63
   9  -9 -12   19.81    2.15
   9  -9 -12   21.48    1.71
   9  -9 -12   18.50    1.95
 -11   9  14   24.56    2.76
  11   9 -14   27.93    2.42
  11  -9 -14   28.02    2.19
 -13   9  16    5.79    1.53
  13  -9 -16    4.45    1.07
 -15   9  18    2.46    1.21
 -16  10  13   -0.17    0.90
 -14  10  11    2.39    1.34
 -12  10   9    0.02    1.07
  12 -10  -9    0.39    0.70
 -10  10   7    0.89    1.04
  10 -10  -7    2.66    0.86
  10 -10  -7    2.29    0.90
  -8  10   5   -0.32    0.86
   8  10  -5    0.43    0.81
   8 -10  -5    1.07    0.65
   8 -10  -5    0.26    0.58
   8 -10  -5    0.45    0.53
   6  10  -3   -0.08    0.64
  -6  10   3    0.06    0.73
   6 -10  -3    0.53    0.56
   6 -10  -3   -0.50    0.45
  -6 -10   3    0.62    0.58
   6 -10  -3    1.00    0.58
  -6 -10   3   -0.54    0.68
   4  10  -1    4.45    1.04
  -4  10   1    5.38    1.25
  -4 -10   1    5.81    1.01
   4 -10  -1    5.56    1.12
   4 -10  -1    4.66    1.03
  -4 -10   1    1.32    0.81
   4 -10  -1    6.09    1.25
  -2  10  -1   33.07    2.29
   2  10   1   30.85    2.11
  -2 -10  -1   31.58    2.33
   2 -10   1   33.58    2.28
  -2 -10  -1   32.02    2.18
   2 -10   1   29.10    2.24
   2 -10   1   34.16    2.25
   0  10   3   25.34    2.04
   0  10  -3   26.74    2.02
   0 -10   3   38.78    2.34
   0 -10  -3   29.93    2.13
   0 -10  -3   30.60    2.25
   0 -10   3   26.95    2.15
   0 -10   3   29.73    2.22
   0 -10  -3   31.53    2.22
   2  10  -5    1.19    0.71
  -2  10   5    1.43    0.87
   2 -10  -5    1.30    0.71
  -2 -10   5    0.61    0.64
  -2 -10   5    2.14    0.80
  -2 -10   5    1.03    0.68
   2 -10  -5    0.55    0.55
   2 -10  -5    0.41    0.59
   4  10  -7   32.62    2.38
  -4  10   7   34.12    2.54
  -4 -10   7   29.74    2.30
  -4 -10   7   37.23    2.26
   4 -10  -7   31.29    2.20
   4 -10  -7   32.59    2.25
   4 -10  -7   29.77    2.25
   6  10  -9    9.77    1.53
  -6  10   9    7.91    1.51
   6 -10  -9    6.44    1.28
   6 -10  -9    6.96    1.15
   6 -10  -9    6.77    1.24
  -6 -10   9    6.90    1.39
   8  10 -11    3.40    1.10
  -8  10  11    3.58    1.23
  -8 -10  11    2.38    1.01
   8 -10 -11    4.45    1.01
   8 -10 -11    3.78    1.00
   8 -10 -11    4.68    1.09
 -10  10  13    1.97    1.21
  10 -10 -13    4.40    1.12
 -12  10  15    0.57    1.03
  12 -10 -15    0.50    0.73
 -14  10  17    0.48    0.90
 -13  11  10    2.61    1.35
  13 -11 -10    2.39    1.01
 -11  11   8    1.92    1.26
  11 -11  -8    0.93    0.75
  11 -11  -8    1.53    0.88
  -9  11   6    0.57    1.09
   9 -11  -6    0.24    0.74
   9 -11  -6    0.59    0.74
  -7  11   4    3.14    1.26
   7 -11  -4    2.73    1.00
   7 -11  -4    1.31    0.82
   5  11  -2   23.54    2.51
  -5  11   2   24.58    2.57
   5 -11  -2   21.15    2.26
  -5 -11   2   24.93    1.91
  -5 -11   2   23.55    2.62
   5 -11  -2   21.60    2.24
   5 -11  -2   17.92    2.08
  -3  11   0   14.69    2.00
   3  11   0   12.55    1.74
   3 -11   0   11.82    1.64
   3 -11   0   13.64    1.81
   3 -11   0   14.16    1.81
  -3 -11   0    8.64    1.53
  -3 -11   0   13.01    1.67
   1  11   2    2.63    0.98
   1  11   2    0.53    0.66
  -1  11  -2    2.42    1.00
  -1 -11  -2    3.97    1.12
   1 -11   2    3.95    1.02
   1 -11   2    2.19    0.89
  -1 -11  -2    2.89    0.90
   1 -11   2    2.60    0.99
   1  11  -4    0.77    0.77
  -1  11   4    0.82    0.87
  -1 -11   4    1.45    0.74
   1 -11  -4    0.24    0.60
  -1 -11   4    1.06    0.65
   1 -11  -4    0.52    0.67
  -1 -11   4   -0.61    0.52
   1 -11  -4   -0.16    0.59
   3  11  -6    3.15    0.95
  -3  11   6    2.91    1.13
  -3 -11   6    2.27    0.89
  -3 -11   6    3.11    0.93
   3 -11  -6    4.06    1.09
   3 -11  -6    2.06    0.88
   3 -11  -6    3.29    0.96
   5  11  -8    3.25    1.67
  -5  11   8    1.93    1.18
   5 -11  -8    1.31    0.75
  -5 -11   8    2.47    0.91
   5 -11  -8    1.18    0.76
  -5 -11   8    3.23    1.06
   5 -11  -8    2.17    0.92
  -7  11  10   18.60    2.42
  -7 -11  10   13.98    1.99
   7 -11 -10   16.57    1.87
   7 -11 -10   13.53    1.85
   7 -11 -10   17.55    2.14
  -9  11  12    9.06    1.79
   9 -11 -12   11.03    1.70
 -11  11  14    1.68    1.16
  11 -11 -14    0.51    0.67
 -13  11  16    0.74    1.05
  13 -11 -16   -0.52    0.70
 -12  12   9    0.46    1.10
  12 -12  -9    0.65    0.84
 -10  12   7    5.99    1.87
  10 -12  -7    7.72    1.58
  10 -12  -7    5.96    1.31
  -8  12   5    2.36    1.31
   8 -12  -5    0.83    0.72
   8 -12  -5    1.33    0.83
  -6  12   3    5.35    1.66
   6 -12  -3    5.26    1.27
   6 -12  -3    4.10    1.20
  -4  12   1   24.24    2.73
  -4 -12   1   24.09    2.03
   4 -12  -1   21.87    2.34
  -4 -12   1   19.83    2.41
   4 -12  -1   22.09    2.47
  -2  12  -1   12.83    1.93
  -2 -12  -1   14.27    1.99
  -2 -12  -1   12.08    1.63
   2 -12   1   11.07    1.81
   2 -12   1   12.52    1.82
   0  12   3    1.64    1.02
   0  12  -3    2.22    1.06
   0 -12  -3    1.49    0.95
   0 -12  -3    3.40    1.02
   0 -12   3    2.22    0.92
   0 -12   3    1.35    0.84
  -2  12   5    0.24    1.03
   2 -12  -5    2.96    1.10
   2 -12  -5    1.96    0.86
  -2 -12   5    1.07    0.83
  -2 -12   5    0.67    0.68
  -4  12   7    9.87    1.85
  -4 -12   7    7.65    1.61
   4 -12  -7    4.61    1.19
   4 -12  -7    9.20    1.63
  -4 -12   7    6.49    1.24
  -6  12   9   12.90    2.12
  -6 -12   9   16.77    2.26
   6 -12  -9   15.87    2.00
   6 -12  -9   21.03    2.35
  -8  12  11   16.06    2.40
   8 -12 -11   19.91    2.34
 -10  12  13    1.66    1.11
  10 -12 -13    2.29    1.06
  -9  13   6    0.03    1.20
   9 -13  -6    0.44    0.85
   9 -13  -6    0.93    0.87
  -7  13   4    1.32    1.18
   7 -13  -4    1.46    0.90
   7 -13  -4    1.13    0.84
  -5  13   2   -1.84    0.89
   5 -13  -2    0.27    0.71
   5 -13  -2   -0.67    0.69
  -3  13   0    2.02    1.20
   3 -13   0   -0.06    0.81
   3 -13   0    0.85    0.80
  -3 -13   0    1.25    0.87
  -3 -13   0   -0.69    0.60
  -1  13  -2   -0.34    0.91
   1 -13   2    1.27    0.84
  -1 -13  -2    1.06    0.78
   1 -13   2    1.21    0.88
  -1 -13  -2    0.02    0.71
  -1  13   4    2.25    1.14
  -1 -13   4    1.71    1.00
   1 -13  -4    2.56    0.99
   1 -13  -4    2.57    1.11
  -1 -13   4    2.39    0.91
  -3  13   6    2.22    1.19
  -3 -13   6    0.07    0.67
   3 -13  -6    1.25    0.99
   3 -13  -6    0.00    0.69
  -3 -13   6    0.48    0.67
  -5  13   8    0.88    1.09
   5 -13  -8   -0.56    0.65
  -5 -13   8   -0.60    0.78
   5 -13  -8   -0.34    0.60
  -7  13  10   -0.20    0.92
  -7 -13  10   -0.07    0.80
   7 -13 -10   -0.47    0.70
   7 -13 -10   -0.84    0.64
  -9  13  12    1.09    1.08
  -6  14   3    0.56    1.15
   6 -14  -3   -0.23    0.78
  -4  14   1    0.94    1.12
   4 -14  -1    0.54    0.81
   4 -14  -1    0.95    0.89
  -4 -14   1    0.01    0.70
  -2  14  -1    4.79    1.52
   2 -14   1    3.52    1.20
   2 -14   1    2.14    1.04
  -2 -14  -1    6.52    1.55
  -2 -14  -1    3.72    1.22
   0 -14   3    9.20    1.81
   0 -14   3    6.89    1.49
   0 -14  -3    8.72    1.65
   0 -14  -3    8.63    1.81
  -2  14   5    2.85    1.20
  -2 -14   5    1.33    1.00
   2 -14  -5   -0.84    0.64
   2 -14  -5    1.25    0.98
  -2 -14   5    0.29    0.71
  -4  14   7    3.76    1.37
  -4 -14   7    0.52    0.99
   4 -14  -7    2.38    1.16
  22   0 -18   16.44    2.76
  20   0 -16   10.37    2.13
  18   0 -14   12.26    2.19
  16   0 -12    2.74    1.25
  16   0 -12    1.96    0.67
  14   0 -10   -1.34    0.69
  14   0 -10    0.70    0.53
  12   0  -8  118.74    5.10
  12   0  -8  116.85    4.62
  10   0  -6  334.47   11.08
  10   0  -6  308.23   10.60
   8   0  -4   69.67    3.11
   8   0  -4   73.48    2.90
   6   0  -2    9.09    0.48
   6   0  -2    7.43    0.79
   4   0   0   11.37    0.56
   4   0   0   10.20    0.75
  -2   0  -2  395.68   12.22
   2   0   2  398.72   12.21
   2   0   2  389.56   12.22
   0   0   4  600.33   18.88
   0   0  -4  602.42   18.82
   0   0  -4  650.71   18.93
   2   0  -6  718.73   21.01
   2   0  -6  660.84   21.14
   4   0  -8  271.83    8.78
   4   0  -8  289.45    8.73
  -4   0   8  281.03    8.72
   6   0 -10    5.83    0.50
   6   0 -10    8.53    1.17
   6   0 -10    6.53    0.53
  -6   0  10   10.42    1.38
   8   0 -12   15.08    0.80
  -8   0  12   16.20    1.07
   8   0 -12   17.28    1.66
   8   0 -12   16.12    0.94
  -8   0  12   16.95    1.73
  10   0 -14   13.67    0.99
 -10   0  14   12.43    1.61
  10   0 -14   11.90    1.59
 -10   0  14   13.60    1.02
  12   0 -16  101.05    4.77
  14   0 -18   51.53    3.37
  16   0 -20   -0.35    0.98
  18   0 -22    3.26    1.59
  20   0 -24    2.79    1.58
  21   1 -17   -0.91    1.14
  21  -1 -17    1.20    1.28
  19   1 -15    0.36    1.12
  19  -1 -15   -0.20    1.12
  17   1 -13    0.42    1.04
  17  -1 -13    1.35    1.13
  15   1 -11    0.89    0.61
  15   1 -11    0.96    1.00
  15  -1 -11    0.68    0.88
  15  -1 -11    0.66    0.49
  13   1  -9    2.22    1.02
  13   1  -9    4.05    0.86
  13  -1  -9    1.62    0.87
  13  -1  -9    2.83    0.73
  11   1  -7   29.86    2.09
  11   1  -7   26.65    1.72
  11  -1  -7   26.13    1.62
  11  -1  -7   21.08    1.84
   9   1  -5   19.53    1.73
   9   1  -5   14.78    1.14
   9  -1  -5   13.72    1.07
   9  -1  -5   14.14    0.72
   9  -1  -5   11.49    1.36
   7   1  -3    0.71    0.41
   7  -1  -3    1.16    0.38
   7  -1  -3    0.99    0.23
   5   1  -1   28.14    1.37
   5  -1  -1   27.64    1.32
   5  -1  -1   27.04    1.10
   3   1   1    7.10    0.55
   3  -1   1    7.22    0.45
  -3  -1  -1    7.06    0.42
   3  -1   1    7.06    0.55
  -1   1  -3    0.00    0.14
   1   1   3   -0.27    0.12
   1  -1   3   -0.02    0.15
  -1  -1  -3    0.01    0.14
   1  -1   3   -0.23    0.13
  -1  -1  -3   -0.29    0.13
   1   1  -5    5.81    0.37
  -1   1   5    6.77    0.33
   1  -1  -5    6.57    0.45
  -1  -1   5    5.84    0.40
   1  -1  -5    6.27    0.32
   3   1  -7   38.12    1.37
   3   1  -7   35.91    1.36
  -3   1   7   39.53    1.30
   3   1  -7   33.99    1.35
   3  -1  -7   36.88    1.29
   3  -1  -7   37.03    1.47
   5   1  -9   24.16    1.07
  -5   1   9   23.92    1.01
   5   1  -9   22.45    0.94
   5  -1  -9   23.53    0.98
   5  -1  -9   22.08    1.07
   7   1 -11   12.82    0.68
  -7   1  11   14.40    1.01
  -7   1  11   12.56    1.34
   7   1 -11   16.46    1.53
   7   1 -11   14.48    0.90
   7  -1 -11   11.31    1.23
  -7  -1  11   17.00    1.66
   7  -1 -11   14.63    0.83
   7  -1 -11   16.04    0.83
   9   1 -13    5.87    1.07
  -9   1  13    6.85    0.85
  -9   1  13    5.18    1.07
   9   1 -13    7.76    0.83
   9  -1 -13    7.57    0.69
   9  -1 -13    6.26    1.08
  -9  -1  13    5.23    1.08
   9  -1 -13    7.05    0.71
  11   1 -15    0.65    0.40
  11   1 -15   -0.22    0.78
 -11   1  15   -0.38    0.32
  11  -1 -15   -0.78    0.66
  11  -1 -15    0.36    0.36
 -11  -1  15    1.36    0.93
  13   1 -17    0.15    0.73
 -13   1  17    0.37    0.44
  13  -1 -17    0.98    0.91
  15   1 -19    1.65    1.11
  15  -1 -19   -0.93    0.76
  17   1 -21    0.37    1.02
  17  -1 -21    0.49    1.11
  19   1 -23    0.55    1.17
  19  -1 -23    1.23    1.30
  22   2 -18    1.44    1.46
  22  -2 -18    2.37    1.45
  20   2 -16    7.78    1.98
  20  -2 -16    9.24    2.03
  18   2 -14    4.62    1.58
  18  -2 -14    5.60    1.61
  16   2 -12    0.72    1.03
  16   2 -12    0.29    0.54
  16  -2 -12   -0.83    0.88
  16  -2 -12    1.81    0.68
  14   2 -10    8.68    1.61
  14   2 -10    7.03    1.15
  14  -2 -10    8.13    1.47
  14  -2 -10    7.28    1.06
  12   2  -8   37.84    2.47
  12   2  -8   34.02    2.09
 -12   2   8   34.99    1.98
  12  -2  -8   37.14    2.01
  12  -2  -8   35.55    2.45
 -10   2   6  104.99    4.15
  10   2  -6  109.75    4.52
  10   2  -6  107.59    4.26
  10  -2  -6  110.95    4.56
  10  -2  -6  107.63    3.74
  10  -2  -6  107.65    4.15
   8   2  -4  117.75    4.38
   8   2  -4  115.95    4.23
  -8   2   4  110.20    4.11
   8  -2  -4  112.79    4.13
   8  -2  -4  108.74    3.82
   8  -2  -4  104.68    4.33
   6   2  -2   -0.07    0.32
  -6  -2   2    0.13    0.15
   6  -2  -2    0.28    0.29
   6  -2  -2    0.89    0.28
   4   2   0  159.75    5.30
  -4  -2   0  153.39    5.02
   4  -2   0  156.79    5.26
   4  -2   0  157.84    5.15
   2   2   2  396.99   12.31
  -2  -2  -2  379.31   12.21
   2  -2   2  389.74   12.31
   2  -2   2  404.04   12.27
   0   2   4   17.43    0.80
   0  -2  -4   15.86    0.82
   0  -2   4   16.39    0.83
   0  -2  -4   15.54    0.78
   0  -2  -4   16.71    0.89
  -2   2   6    2.10    0.30
  -2  -2   6    1.42    0.32
   2  -2  -6    1.82    0.28
   2  -2  -6    2.42    0.45
  -2  -2   6    1.53    0.30
   4   2  -8   35.34    1.50
   4  -2  -8   36.09    1.39
  -4  -2   8   35.06    1.37
  -4  -2   8   34.71    1.45
   4  -2  -8   37.85    1.55
  -6   2  10    2.85    0.58
   6   2 -10    2.36    0.45
   6   2 -10    3.63    0.37
   6   2 -10    2.88    0.62
   6  -2 -10    3.49    0.53
  -6  -2  10    3.93    0.77
   6  -2 -10    2.24    0.36
   8   2 -12   59.11    2.03
   8   2 -12   59.33    2.92
  -8   2  12   58.72    2.62
   8   2 -12   60.36    2.45
   8  -2 -12   61.23    2.37
  -8  -2  12   56.73    2.99
   8  -2 -12   57.78    2.88
   8  -2 -12   60.13    2.31
 -10   2  14   15.94    1.30
  10   2 -14   16.07    1.20
  10   2 -14   20.66    2.06
 -10  -2  14   18.96    2.07
  10  -2 -14   14.90    1.68
  10  -2 -14   16.44    1.05
  10  -2 -14   16.26    1.05
  12   2 -16   42.36    2.80
 -12   2  16   40.53    2.21
  12   2 -16   37.46    2.04
  12  -2 -16   39.26    2.70
  14   2 -18   16.33    2.16
 -14   2  18   16.96    1.48
  14  -2 -18   20.38    2.35
  16   2 -20    0.33    0.87
  16  -2 -20    2.61    1.35
  18   2 -22    3.80    1.58
  18  -2 -22    6.71    1.90
  20   2 -24   15.86    2.80
  20  -2 -24   16.72    2.76
  21   3 -17    0.14    1.21
  21  -3 -17   -0.20    1.08
  19   3 -15    4.99    1.56
  19  -3 -15    5.75    1.72
  17   3 -13    4.43    1.15
  17   3 -13    3.71    1.40
  17  -3 -13    4.56    1.44
  15   3 -11    0.75    0.94
 -15   3  11    0.41    0.63
  15   3 -11    0.86    0.61
  15  -3 -11    0.21    0.88
  15  -3 -11    0.67    0.44
  13   3  -9    0.13    0.57
 -13   3   9    0.46    0.66
  13   3  -9    2.12    0.95
  13  -3  -9    2.25    0.62
  13  -3  -9    1.56    0.88
  11   3  -7   -0.50    0.63
 -11   3   7    0.14    0.61
  11   3  -7    0.35    0.50
  11  -3  -7    0.00    0.26
  11  -3  -7   -0.29    0.36
  11  -3  -7   -0.49    0.59
   9   3  -5   10.85    1.35
   9   3  -5   13.18    1.31
  -9   3   5   13.32    1.31
   9  -3  -5   11.77    1.15
   9  -3  -5    9.59    0.82
   9  -3  -5   12.64    1.43
   7   3  -3   38.21    1.92
  -7   3   3   41.66    1.94
   7  -3  -3   40.11    2.03
   7  -3  -3   38.76    1.87
  -7  -3   3   38.95    1.45
   7  -3  -3   37.97    1.71
   5   3  -1    9.59    0.82
   5  -3  -1    9.14    0.75
  -5  -3   1    8.69    0.59
   5  -3  -1   10.09    0.73
   3   3   1   32.77    1.54
  -3  -3  -1   33.10    1.56
   3  -3   1   32.87    1.52
  -3  -3  -1   31.47    1.38
   3  -3   1   33.91    1.46
   1   3   3   16.51    0.95
   1  -3   3   17.74    0.96
  -1  -3  -3   16.69    0.97
   1  -3   3   16.58    0.96
  -1  -3  -3   16.26    0.93
   1  -3  -5    4.09    0.52
   1  -3  -5    3.48    0.51
  -1  -3   5    4.22    0.56
   1  -3  -5    4.88    0.53
  -1  -3   5    4.19    0.52
  -3  -3   7    6.43    0.53
   3  -3  -7    7.28    0.57
  -3  -3   7    8.83    0.81
  -3  -3   7    6.72    0.71
   3  -3  -7    7.52    0.58
   3  -3  -7    7.69    0.77
  -5   3   9    5.58    0.82
   5   3  -9    2.46    0.48
  -5  -3   9    4.72    0.48
   5  -3  -9    5.38    0.69
   5  -3  -9    3.60    0.47
   7   3 -11    1.24    0.63
   7   3 -11    1.99    0.50
  -7   3  11    1.66    0.61
   7  -3 -11    1.22    0.34
  -7  -3  11    1.58    0.29
   7  -3 -11    2.29    0.54
   7  -3 -11    2.15    0.73
  -7  -3  11    2.20    0.73
   9   3 -13   11.94    1.15
  -9   3  13   12.07    1.36
   9   3 -13    9.93    1.41
   9  -3 -13   10.43    0.83
   9  -3 -13   10.69    1.03
   9  -3 -13    7.78    1.19
  -9  -3  13   10.85    1.55
  11   3 -15   -0.14    0.47
  11   3 -15   -0.21    0.59
 -11   3  15   -0.04    0.47
  11  -3 -15   -0.03    0.65
 -11  -3  15    0.32    0.72
  11  -3 -15   -0.29    0.53
  11  -3 -15    0.50    0.35
 -13   3  17    2.33    0.76
  13   3 -17    1.00    0.88
  13  -3 -17    1.25    0.93
 -15   3  19    3.66    0.91
  15   3 -19    3.87    1.38
  15  -3 -19    2.35    1.23
  17   3 -21    2.76    1.41
  17  -3 -21    3.56    1.47
  19   3 -23    2.99    1.54
  19  -3 -23    2.21    1.40
  20   4 -16    3.82    1.61
  20  -4 -16    2.79    1.49
  18   4 -14    1.52    1.11
  18  -4 -14   -0.72    0.89
  16   4 -12    6.25    1.26
  16   4 -12    7.05    1.52
 -16   4  12    7.28    1.28
  16  -4 -12    1.17    1.00
  14   4 -10    3.35    1.14
  14   4 -10    3.00    0.88
 -14   4  10    3.82    0.98
  14  -4 -10    3.74    0.84
  14  -4 -10    3.80    1.16
  12   4  -8   41.22    2.57
  12   4  -8   42.15    2.45
 -12   4   8   40.64    2.48
  12  -4  -8   39.68    2.59
  12  -4  -8   45.73    2.33
  12  -4  -8   42.77    2.03
 -10   4   6   54.65    2.81
  10   4  -6   59.97    2.90
  10   4  -6   60.64    2.93
  10  -4  -6   57.41    2.70
  10  -4  -6   60.73    2.54
  10  -4  -6   57.01    2.96
   8   4  -4   18.56    1.43
  -8   4   4   19.16    1.46
   8   4  -4   19.85    1.44
   8  -4  -4   19.12    1.50
  -8  -4   4   18.60    0.91
   8  -4  -4   17.84    1.25
   8  -4  -4   20.36    1.21
   6   4  -2    0.25    0.36
  -6   4   2    0.19    0.40
   6  -4  -2    0.09    0.31
   6  -4  -2   -0.34    0.22
  -6  -4   2   -0.21    0.19
   4   4   0   13.68    1.03
  -4   4   0   15.15    1.06
   4  -4   0   13.63    1.05
  -4  -4   0   12.16    0.82
   4  -4   0   13.84    0.98
   4  -4   0   16.20    1.00
  -4  -4   0   12.49    0.99
   2   4   2  197.97    6.65
  -2  -4  -2  196.07    6.53
   2  -4   2  195.60    6.64
   2  -4   2  197.95    6.58
  -2  -4  -2  193.05    6.66
   0  -4   4  135.97    4.79
   0  -4   4  135.74    4.71
   0  -4  -4  134.93    4.77
   0  -4  -4  135.23    4.74
   0  -4  -4  136.99    4.76
  -2   4   6   15.98    1.12
   2  -4  -6   15.52    1.06
  -2  -4   6   14.30    1.00
  -2  -4   6   16.14    0.95
  -2  -4   6   14.75    1.00
   2  -4  -6   15.10    0.96
   2  -4  -6   15.38    0.95
  -4   4   8    0.14    0.46
   4   4  -8   -0.21    0.25
  -4  -4   8   -0.26    0.26
  -4  -4   8    0.09    0.20
   4  -4  -8   -0.04    0.25
   4  -4  -8    0.75    0.40
   4  -4  -8    0.03    0.22
  -6   4  10    4.82    0.85
   6   4 -10    6.38    0.93
   6   4 -10    6.22    0.84
  -6  -4  10    6.02    0.80
   6  -4 -10    6.62    0.74
  -6  -4  10    6.50    1.01
   6  -4 -10    6.50    0.84
   6  -4 -10    6.86    0.97
  -6  -4  10    6.57    0.65
  -8   4  12   40.67    2.29
   8   4 -12   34.85    2.20
   8   4 -12   39.68    2.05
   8  -4 -12   39.06    1.83
   8  -4 -12   40.28    1.99
  -8  -4  12   36.10    2.35
   8  -4 -12   42.21    2.28
  10   4 -14    8.52    1.35
  10   4 -14    8.35    1.07
 -10   4  14   10.35    1.33
  10  -4 -14   10.71    1.12
  10  -4 -14   14.34    1.01
 -10  -4  14    8.81    1.42
  10  -4 -14   13.16    1.55
  12   4 -16   52.94    2.73
  12   4 -16   58.10    3.39
 -12   4  16   61.44    3.08
  12  -4 -16   52.84    3.19
 -12  -4  16   57.47    3.49
  14   4 -18   17.40    2.24
 -14   4  18   14.28    1.70
  14  -4 -18    9.93    1.70
 -16   4  20    0.92    0.72
  16   4 -20    0.89    1.11
  16  -4 -20   -0.35    0.95
  18   4 -22    3.21    1.48
  18  -4 -22    6.03    1.63
  20   4 -24   12.97    2.39
  20  -4 -24    9.13    2.14
  19   5 -15   -0.67    1.00
  19  -5 -15    1.03    1.24
  17   5 -13    3.24    1.02
  17   5 -13    2.09    1.20
 -17   5  13    3.28    1.16
  17  -5 -13    4.09    1.44
  15   5 -11    8.05    1.55
  15   5 -11    7.94    1.39
 -15   5  11    8.73    1.49
  15  -5 -11    7.69    1.19
  15  -5 -11    6.96    1.49
 -13   5   9    0.22    0.80
  13   5  -9    0.65    0.78
  13   5  -9    1.65    0.70
  13  -5  -9    0.44    0.81
  13  -5  -9    0.52    0.47
 -11   5   7    1.19    0.78
  11   5  -7    4.10    1.01
  11   5  -7    2.82    0.89
  11  -5  -7    2.64    0.65
  11  -5  -7    1.70    0.61
  11  -5  -7    0.83    0.76
   9   5  -5    0.55    0.64
  -9   5   5    0.26    0.56
   9   5  -5    0.56    0.56
   9  -5  -5   -0.31    0.34
   9  -5  -5   -0.48    0.56
   9  -5  -5    0.20    0.40
  -7   5   3    0.16    0.48
   7   5  -3    0.31    0.45
   7  -5  -3    0.11    0.48
   7  -5  -3    0.23    0.34
   7  -5  -3    0.30    0.36
  -7  -5   3    0.29    0.27
   5   5  -1   29.85    1.82
  -5   5   1   36.38    1.90
   5  -5  -1   33.03    1.76
  -5  -5   1   31.23    1.54
   5  -5  -1   33.29    1.72
  -5  -5   1   33.08    1.88
  -3   5  -1    1.24    0.49
   3   5   1    0.88    0.40
  -3  -5  -1    0.10    0.33
   3  -5   1   -0.03    0.34
  -3  -5  -1    0.48    0.42
   3  -5   1    0.52    0.46
   3  -5   1    0.39    0.33
  -1   5  -3   24.83    1.38
   1  -5   3   26.12    1.41
   1  -5   3   27.15    1.49
  -1  -5  -3   25.73    1.46
  -1  -5  -3   25.58    1.50
  -1  -5  -3   23.36    1.37
   1  -5   3   26.27    1.48
  -1   5   5    9.21    0.98
   1  -5  -5    8.76    0.94
  -1  -5   5    9.80    1.03
   1  -5  -5   11.09    1.08
  -1  -5   5   11.74    0.97
  -1  -5   5    9.39    0.94
   1  -5  -5   10.55    0.86
  -3   5   7   30.05    1.77
  -3  -5   7   30.54    1.72
   3  -5  -7   33.32    1.72
   3  -5  -7   33.47    1.67
   3  -5  -7   32.50    1.64
  -3  -5   7   30.68    1.56
  -3  -5   7   33.10    1.78
   5   5  -9   40.14    2.11
  -5   5   9   37.57    2.18
   5   5  -9   39.70    2.21
   5  -5  -9   44.88    1.98
   5  -5  -9   40.78    2.05
  -5  -5   9   38.05    2.30
  -5  -5   9   41.58    2.09
  -5  -5   9   39.86    1.81
   5  -5  -9   42.65    1.97
   7   5 -11    6.01    0.93
   7   5 -11    5.42    0.95
  -7   5  11    5.77    1.07
   7  -5 -11    4.71    0.81
  -7  -5  11    6.73    0.97
   7  -5 -11    5.04    0.73
  -7  -5  11    6.54    1.12
   7  -5 -11    5.56    0.96
  -7  -5  11    7.34    0.74
   9   5 -13   -0.29    0.47
  -9   5  13    0.39    0.62
   9   5 -13    0.88    0.54
   9  -5 -13    0.46    0.45
   9  -5 -13    0.33    0.34
   9  -5 -13   -0.11    0.57
  -9  -5  13    0.13    0.60
 -11   5  15    5.84    1.20
  11   5 -15    6.49    1.06
  11   5 -15    6.33    1.27
  11  -5 -15    6.60    0.94
 -11  -5  15    6.43    1.29
  11  -5 -15    7.79    1.36
 -13   5  17    3.26    0.96
  13   5 -17    5.05    1.31
  13  -5 -17    2.96    1.15
 -15   5  19    0.01    0.69
  15   5 -19    0.19    0.90
  15  -5 -19    0.67    0.96
  17   5 -21    4.23    1.45
 -17   5  21    4.35    1.18
  17  -5 -21    4.29    1.48
  19   5 -23    5.40    1.73
  19  -5 -23    4.26    1.59
  20   6 -16    7.39    2.26
  20  -6 -16    6.23    1.66
 -18   6  14    5.78    1.34
  18   6 -14    5.66    1.57
  18  -6 -14    5.85    1.68
 -16   6  12   -0.07    0.79
  16   6 -12    1.30    0.85
  16   6 -12   -0.74    0.85
  16  -6 -12   -0.46    0.84
 -14   6  10    7.08    1.46
  14   6 -10    5.52    1.25
  14   6 -10    5.52    1.23
  14  -6 -10    6.63    1.43
  14  -6 -10    5.02    1.00
  12   6  -8   24.72    2.05
  12   6  -8   26.48    2.01
 -12   6   8   27.64    2.21
  12  -6  -8   27.30    2.11
  12  -6  -8   23.29    1.74
  12  -6  -8   24.97    1.71
 -10   6   6   61.94    3.22
  10   6  -6   55.20    3.05
  10   6  -6   61.47    4.06
  10  -6  -6   58.71    2.90
  10  -6  -6   61.07    2.83
  10  -6  -6   57.12    2.96
   8   6  -4   48.65    2.58
  -8   6   4   45.98    2.53
   8  -6  -4   42.12    2.25
   8  -6  -4   44.35    2.36
   8  -6  -4   43.92    2.30
  -6   6   2   31.11    1.98
   6   6  -2   34.99    2.05
   6  -6  -2   30.19    1.78
   6  -6  -2   30.21    1.70
  -6  -6   2   33.14    1.66
   6  -6  -2   32.80    1.90
   4   6   0    9.16    1.17
  -4   6   0   10.09    1.22
  -4  -6   0   11.17    1.07
  -4  -6   0   11.26    1.35
   4  -6   0    9.88    1.16
   4  -6   0   10.71    1.15
   2   6   2  122.66    4.68
  -2   6  -2  118.30    4.53
   2   6   2  112.04    4.33
   2  -6   2  120.71    4.64
   2  -6   2  125.13    4.60
   2  -6   2  115.52    4.63
  -2  -6  -2  123.62    4.74
  -2  -6  -2  123.57    4.53
  -2  -6  -2  127.66    4.73
   0   6  -4   50.41    2.32
   0   6   4   47.27    2.34
   0  -6   4   53.08    2.40
   0  -6  -4   52.93    2.50
   0  -6   4   55.53    2.54
   0  -6  -4   54.23    2.49
   0  -6   4   50.75    2.43
   0  -6  -4   52.64    2.43
  -2   6   6   55.65    2.66
  -2  -6   6   56.15    2.64
  -2  -6   6   55.17    2.50
  -2  -6   6   54.34    2.45
  -2  -6   6   55.74    2.65
   2  -6  -6   56.77    2.58
   2  -6  -6   56.28    2.60
   2  -6  -6   56.37    2.54
  -4   6   8   63.95    3.05
  -4  -6   8   61.22    2.91
  -4  -6   8   59.61    2.64
   4  -6  -8   64.07    2.78
  -4  -6   8   63.49    2.96
   4  -6  -8   64.55    2.80
   4  -6  -8   64.14    2.87
   6   6 -10    5.23    0.93
   6   6 -10    4.11    0.80
  -6   6  10    4.09    1.02
  -6  -6  10    4.62    0.91
   6  -6 -10    4.71    0.78
  -6  -6  10    3.61    0.65
  -6  -6  10    5.01    0.92
   6  -6 -10    3.69    0.78
   6  -6 -10    3.63    0.68
   8   6 -12    7.12    1.07
   8   6 -12    5.62    1.01
  -8   6  12    4.63    1.03
   8  -6 -12    7.93    0.98
   8  -6 -12    6.99    1.07
  -8  -6  12    5.19    0.95
  -8  -6  12    4.86    1.00
   8  -6 -12    3.76    0.82
   8  -6 -12    5.20    0.80
  10   6 -14   15.72    1.65
 -10   6  14   13.18    1.71
  10   6 -14   17.03    1.89
  10  -6 -14   16.60    1.29
  10  -6 -14   17.75    1.44
  10  -6 -14   16.77    1.76
 -10  -6  14   17.79    2.02
 -12   6  16   20.08    2.22
  12   6 -16   14.20    1.85
  12   6 -16   13.67    1.63
  12  -6 -16   16.92    1.67
  12  -6 -16   15.62    1.92
  14   6 -18    9.88    1.73
 -14   6  18   11.67    1.78
  14  -6 -18    8.96    1.66
  16   6 -20    1.94    1.18
 -16   6  20    3.97    1.22
  16  -6 -20    1.98    1.16
  18   6 -22    1.51    1.24
 -18   6  22    1.74    1.04
  18  -6 -22    1.03    1.19
 -19   7  15    1.40    1.01
  19  -7 -15    0.21    1.00
 -17   7  13    1.59    1.14
  17  -7 -13    3.27    1.29
  15   7 -11    1.59    0.98
 -15   7  11    0.94    0.90
  15  -7 -11    0.18    0.87
 -13   7   9   -0.14    0.91
  13   7  -9   -0.41    0.68
  13  -7  -9    0.10    0.43
  13  -7  -9    0.55    0.56
  13  -7  -9    0.95    0.79
  11   7  -7   20.74    2.10
 -11   7   7   18.42    2.12
  11  -7  -7   20.48    1.96
  11  -7  -7   18.78    1.58
  11  -7  -7   22.45    1.68
  -9   7   5   22.87    1.99
   9   7  -5   22.34    1.89
   9  -7  -5   23.39    1.64
   9  -7  -5   23.28    1.67
   9  -7  -5   20.55    1.63
   7   7  -3   33.14    2.20
  -7   7   3   35.72    2.26
   7  -7  -3   36.37    2.10
   7  -7  -3   38.35    2.14
  -7  -7   3   34.48    1.81
   5   7  -1    2.98    0.80
  -5   7   1    3.29    0.87
   5  -7  -1    2.71    0.70
   5  -7  -1    2.94    0.75
  -5  -7   1    2.44    0.63
  -5  -7   1    3.22    0.89
  -3   7  -1    6.86    1.06
   3   7   1    8.10    0.94
   3   7   1    5.64    0.96
   3  -7   1    8.03    1.06
  -3  -7  -1    8.17    1.04
  -3  -7  -1    8.88    1.24
   3  -7   1    6.93    1.00
   1   7   3    6.42    0.95
  -1   7  -3    9.10    1.10
   1  -7   3    6.88    0.99
  -1  -7  -3   11.12    1.28
  -1  -7  -3    7.82    1.06
   1  -7   3    8.40    1.12
  -1  -7  -3    8.43    1.18
   1  -7   3   11.55    1.35
  -1   7   5    3.30    0.82
   1   7  -5    3.90    0.75
   1  -7  -5    5.10    0.89
   1  -7  -5    3.67    0.77
  -1  -7   5    4.43    0.87
   1  -7  -5    3.32    0.76
  -1  -7   5    3.76    0.81
  -1  -7   5    3.28    0.72
  -1  -7   5    3.24    0.74
  -3   7   7    0.42    0.65
   3   7  -7    0.36    0.42
  -3  -7   7    0.90    0.46
  -3  -7   7    0.34    0.45
  -3  -7   7    0.35    0.48
   3  -7  -7    0.52    0.52
   3  -7  -7    0.79    0.49
   3  -7  -7   -0.16    0.44
  -3  -7   7    0.90    0.51
   5   7  -9    4.68    0.94
  -5   7   9    4.07    1.04
  -5  -7   9    5.81    0.84
  -5  -7   9    5.22    1.01
   5  -7  -9    5.01    0.85
   5  -7  -9    8.52    1.14
   5  -7  -9    5.74    0.89
   7   7 -11    0.19    0.56
  -7   7  11    0.74    0.70
   7  -7 -11    0.12    0.39
   7  -7 -11    0.61    0.54
  -7  -7  11    0.33    0.53
   7  -7 -11    0.19    0.42
  -9   7  13    3.62    1.12
   9   7 -13    2.48    0.82
   9   7 -13    2.65    1.24
   9  -7 -13    3.30    0.84
   9  -7 -13    3.39    0.73
  11   7 -15    3.20    1.01
 -11   7  15    3.79    1.12
  11   7 -15    2.75    0.89
  11  -7 -15    3.20    0.85
  13   7 -17    0.88    0.88
 -13   7  17    1.13    0.96
  15   7 -19    5.18    1.38
 -15   7  19    3.67    1.19
 -17   7  21    0.33    0.82
 -18   8  14    1.54    1.05
 -16   8  12   -0.92    0.78
 -14   8  10    0.74    1.03
  12   8  -8   17.77    2.19
 -12   8   8   19.00    2.30
  12  -8  -8   23.36    1.84
  12  -8  -8   23.32    1.82
  10   8  -6   23.60    2.41
 -10   8   6   26.70    2.59
  10  -8  -6   23.03    1.79
  10  -8  -6   22.88    1.80
   8   8  -4    8.85    1.37
  -8   8   4    7.95    1.40
   8  -8  -4    5.03    0.96
   8  -8  -4    7.71    1.18
   6   8  -2    5.48    1.07
  -6   8   2    5.39    1.13
  -6  -8   2    5.30    0.86
  -6  -8   2    2.21    0.89
   6  -8  -2    2.36    0.71
   6  -8  -2    3.95    0.90
   4   8   0    0.57    0.65
  -4   8   0    0.98    0.59
   4  -8   0    0.78    0.58
  -4  -8   0    1.57    0.70
   4  -8   0    1.39    0.57
  -4  -8   0    1.10    0.51
   2   8   2    7.70    1.14
  -2   8  -2    8.13    1.16
   2   8   2    7.19    1.02
   2  -8   2   11.36    1.33
  -2  -8  -2    7.63    1.16
  -2  -8  -2    8.64    1.11
  -2  -8  -2    8.76    1.25
   2  -8   2    9.12    1.21
   0   8  -4   42.00    2.29
   0   8   4   40.07    2.32
   0  -8  -4   45.70    2.43
   0  -8  -4   45.16    2.49
   0  -8   4   40.00    2.43
   0  -8  -4   46.79    2.48
   0  -8   4   45.55    2.38
   0  -8   4   43.87    2.47
   2   8  -6   10.88    1.19
  -2   8   6    9.93    1.41
   2  -8  -6   11.83    1.36
  -2  -8   6   12.26    1.52
  -2  -8   6   11.92    1.35
  -2  -8   6    8.63    1.27
   2  -8  -6    9.33    1.24
   2  -8  -6   12.12    1.48
  -2  -8   6   10.63    1.27
   4   8  -8    4.06    0.95
   4   8  -8    5.20    0.79
  -4   8   8    3.92    1.01
   4  -8  -8    4.00    0.81
   4  -8  -8    3.26    0.80
  -4  -8   8    3.90    0.78
  -4  -8   8    2.87    0.83
   4  -8  -8    3.69    0.86
  -4  -8   8    4.04    0.95
   6   8 -10   16.91    1.79
  -6   8  10   14.58    1.76
   6  -8 -10   14.90    1.51
  -6  -8  10   14.86    1.45
  -6  -8  10   14.97    1.75
   6  -8 -10   13.88    1.57
   6  -8 -10   14.47    1.53
  -8   8  12    3.25    1.12
   8   8 -12    4.18    1.08
   8  -8 -12    3.46    0.80
  -8  -8  12    3.49    1.00
   8  -8 -12    4.16    0.88
   8  -8 -12    4.67    0.99
  10   8 -14   16.34    1.91
 -10   8  14   15.95    2.11
  10  -8 -14   17.00    1.79
  12   8 -16   16.54    1.96
 -12   8  16   15.09    2.11
  12  -8 -16   18.70    1.99
 -14   8  18    5.12    1.45
 -16   8  20   -0.05    0.76
 -17   9  13    6.56    1.70
 -15   9  11    0.23    1.00
 -13   9   9    0.67    1.05
  13  -9  -9    0.42    0.64
  13  -9  -9    0.91    0.72
  11   9  -7   20.29    2.38
 -11   9   7   15.47    2.13
  11  -9  -7   16.13    1.85
  11  -9  -7   15.41    1.82
  -9   9   5   37.06    2.79
   9   9  -5   39.74    2.70
   9  -9  -5   35.91    2.38
   9  -9  -5   34.52    2.32
  -7   9   3    9.48    1.55
   7   9  -3   10.96    1.57
   7  -9  -3   10.42    1.40
   7  -9  -3   12.60    1.58
   5   9  -1    1.96    0.84
  -5   9   1    0.50    0.64
   5  -9  -1    0.94    0.64
   5  -9  -1    1.66    0.67
  -5  -9   1    1.42    0.61
  -5  -9   1    1.78    0.84
   3   9   1   16.60    1.78
  -3   9  -1   20.72    1.74
  -3  -9  -1   19.94    1.58
   3  -9   1   15.70    1.79
  -3  -9  -1   18.22    1.98
   3  -9   1   18.12    1.56
   3  -9   1   19.81    1.68
  -1   9  -3   21.80    1.71
   1   9   3   22.11    1.69
  -1  -9  -3   21.44    1.78
  -1  -9  -3   19.71    1.68
  -1  -9  -3   21.06    1.77
   1  -9   3   24.29    1.79
   1  -9   3   20.40    1.76
   1  -9   3   22.81    2.21
   1   9  -5   24.07    1.69
  -1   9   5   22.07    1.81
  -1  -9   5   22.10    1.80
  -1  -9   5   24.64    1.91
  -1  -9   5   23.58    1.77
   1  -9  -5   23.81    1.80
   1  -9  -5   23.04    1.81
   1  -9  -5   24.10    1.87
   3   9  -7    9.27    1.17
  -3   9   7    7.31    1.35
   3  -9  -7    8.52    1.25
  -3  -9   7    9.05    1.43
   3  -9  -7    8.72    1.20
  -3  -9   7    6.19    1.07
  -3  -9   7    8.38    1.25
   3  -9  -7    8.39    1.36
  -5   9   9    0.59    0.84
   5   9  -9   -0.36    0.41
   5  -9  -9   -0.52    0.51
   5  -9  -9    1.03    0.57
   5  -9  -9   -0.10    0.47
  -5  -9   9   -0.35    0.51
  -5  -9   9   -0.15    0.44
   7   9 -11    1.68    0.79
  -7   9  11    1.19    0.85
   7  -9 -11    1.29    0.63
   7  -9 -11    0.49    0.60
   7  -9 -11    2.18    0.85
  -7  -9  11    2.94    0.90
   9   9 -13    0.76    0.74
  -9   9  13   -1.11    0.71
   9  -9 -13    0.90    0.62
  11   9 -15    6.57    1.49
 -11   9  15   10.76    1.86
  11  -9 -15    6.10    1.24
 -13   9  17    5.79    1.47
  13  -9 -17    5.88    1.44
 -15   9  19    1.34    0.94
 -16  10  12    1.23    1.08
 -14  10  10    0.94    1.19
  14 -10 -10    0.45    0.77
 -12  10   8    3.21    1.36
  12 -10  -8    2.13    0.88
 -10  10   6    0.47    1.06
  10 -10  -6    0.82    0.75
  10 -10  -6    1.76    0.81
  -8  10   4    1.73    1.15
   8  10  -4    1.94    0.89
   8 -10  -4    2.40    0.93
   8 -10  -4    2.63    0.83
  -6  10   2    0.50    0.84
   6  10  -2    0.10    0.69
   6 -10  -2    0.90    0.58
   6 -10  -2   -0.45    0.49
  -6 -10   2    0.31    0.51
  -6 -10   2    0.81    0.81
   6 -10  -2   -0.02    0.48
   4  10   0    5.13    1.14
  -4  10   0    5.94    1.29
  -4 -10   0    7.31    1.35
   4 -10   0    5.41    1.14
  -4 -10   0    6.65    1.12
   4 -10   0    7.10    1.29
   4 -10   0    5.54    1.06
   2  10   2    9.25    1.40
   2  10   2   10.96    1.44
  -2  10  -2    9.52    1.44
   2 -10   2    9.58    1.46
  -2 -10  -2   10.09    1.36
  -2 -10  -2    9.19    1.50
   2 -10   2   12.17    1.62
   2 -10   2   10.52    1.50
   0  10   4   19.68    1.99
   0  10  -4   15.31    1.73
   0 -10   4   22.30    2.25
   0 -10   4   21.80    1.84
   0 -10   4   21.36    1.78
   0 -10  -4   22.73    2.28
   0 -10  -4   22.37    1.80
   0 -10  -4   17.09    1.85
  -2  10   6    2.30    0.98
   2  10  -6    2.45    0.82
  -2 -10   6    2.24    0.84
   2 -10  -6    0.88    0.67
  -2 -10   6    3.47    0.89
  -2 -10   6    2.35    0.80
   2 -10  -6    2.55    0.91
   2 -10  -6    2.33    0.79
   4  10  -8    1.12    0.69
  -4  10   8    2.20    1.03
   4 -10  -8    1.84    0.71
   4 -10  -8    2.14    0.77
  -4 -10   8    1.76    0.77
  -4 -10   8    3.09    0.82
   4 -10  -8    2.78    0.94
  -6  10  10    3.74    1.18
   6  10 -10    5.29    1.18
   6 -10 -10    6.95    1.25
   6 -10 -10    6.91    1.30
   6 -10 -10    5.22    1.01
  -6 -10  10    6.69    1.37
  -8  10  12    9.65    1.76
   8  10 -12   10.41    1.68
   8 -10 -12    9.48    1.39
   8 -10 -12    9.00    1.45
   8 -10 -12   14.82    1.82
  -8 -10  12    8.59    1.61
 -10  10  14   12.85    2.07
  10 -10 -14   14.29    1.85
 -12  10  16   11.01    1.97
  12 -10 -16    8.33    1.54
 -14  10  18    4.07    1.38
 -13  11   9    0.90    1.14
  13 -11  -9   -0.20    0.70
 -11  11   7    0.81    1.22
  11 -11  -7    0.75    0.72
  11 -11  -7   -0.08    0.56
  -9  11   5    8.94    1.86
   9 -11  -5    7.22    1.39
   9 -11  -5    7.98    1.45
  -7  11   3    1.47    1.19
   7 -11  -3    0.64    0.68
   7 -11  -3    0.23    0.66
   5  11  -1    3.50    1.06
  -5  11   1    2.58    1.16
   5 -11  -1    3.13    0.98
   5 -11  -1    2.79    0.95
  -5 -11   1    1.57    0.95
  -5 -11   1    3.23    0.86
   5 -11  -1    1.50    0.83
   3  11   1   10.04    1.53
  -3  11  -1   14.71    1.92
  -3 -11  -1   10.70    1.50
  -3 -11  -1   10.98    1.77
   3 -11   1   14.69    1.84
   3 -11   1   10.82    1.66
   3 -11   1   11.09    1.57
  -1  11  -3    4.37    1.12
   1  11   3    4.06    1.02
   1  11   3    4.15    1.09
   1 -11   3    5.44    1.21
   1 -11   3    3.36    1.07
  -1 -11  -3    3.82    1.15
  -1 -11  -3    4.90    1.13
   1 -11   3    2.62    0.89
  -1  11   5    4.50    1.22
   1  11  -5    3.35    1.00
  -1 -11   5    3.14    1.01
   1 -11  -5    4.42    1.11
   1 -11  -5    5.15    1.09
   1 -11  -5    5.47    1.26
  -1 -11   5    3.68    1.06
  -1 -11   5    4.99    1.16
   3  11  -7    0.71    0.60
  -3  11   7   -0.35    0.75
   3 -11  -7    0.44    0.68
  -3 -11   7    0.86    0.65
   3 -11  -7    1.45    0.73
  -3 -11   7   -0.07    0.55
   3 -11  -7   -0.70    0.55
  -5  11   9    2.08    1.11
   5 -11  -9    1.30    0.77
  -5 -11   9    3.05    1.09
   5 -11  -9    1.37    0.86
   5 -11  -9    0.84    0.77
  -7  11  11    6.45    1.51
   7 -11 -11    3.33    0.95
   7 -11 -11    6.98    1.42
  -7 -11  11    2.59    1.07
   7 -11 -11    4.89    1.20
  -9  11  13    7.66    1.80
   9 -11 -13   11.24    1.73
 -11  11  15    6.87    1.74
  11 -11 -15    5.80    1.34
 -13  11  17    2.87    1.29
  13 -11 -17    3.43    1.22
 -12  12   8    2.50    1.45
  12 -12  -8   -0.18    0.72
 -10  12   6    3.04    1.55
  10 -12  -6    0.36    0.79
  10 -12  -6    4.27    1.23
  -8  12   4    0.58    1.15
   8 -12  -4    2.35    0.99
   8 -12  -4    0.98    0.82
  -6  12   2    0.97    1.17
   6 -12  -2    2.77    1.01
   6 -12  -2    0.82    0.79
  -4  12   0    1.41    1.04
  -4 -12   0    2.00    1.05
   4 -12   0    0.53    0.70
  -4 -12   0    0.66    0.68
   4 -12   0   -0.10    0.64
  -2  12  -2    3.04    1.19
   2 -12   2    2.85    0.95
   2 -12   2    2.49    1.06
  -2 -12  -2    3.66    1.20
  -2 -12  -2    2.57    0.95
   0  12   4    2.23    1.05
   0  12  -4    4.15    1.22
   0 -12  -4    3.32    1.13
   0 -12  -4    4.05    1.10
   0 -12   4    2.34    0.92
   0 -12   4    1.69    0.95
  -2  12   6   13.09    1.93
  -2 -12   6   10.39    1.55
   2 -12  -6   11.78    1.79
  -2 -12   6   14.69    2.10
   2 -12  -6   10.92    1.63
  -4  12   8    6.22    1.50
  -4 -12   8    4.93    1.09
   4 -12  -8    2.55    1.04
   4 -12  -8    4.73    1.19
  -4 -12   8    2.30    0.96
  -6  12  10    0.93    1.03
   6 -12 -10    0.52    0.72
   6 -12 -10    0.10    0.57
  -6 -12  10    0.53    0.80
  -8  12  12    3.81    1.48
   8 -12 -12    2.45    1.09
 -10  12  14    3.41    1.29
  10 -12 -14    2.77    1.02
  -9  13   5   13.29    2.40
   9 -13  -5    9.80    1.78
   9 -13  -5   10.68    1.82
  -7  13   3    5.17    1.66
   7 -13  -3    6.49    1.46
   7 -13  -3    3.24    1.08
  -5  13   1   -0.85    0.94
   5 -13  -1    0.48    0.82
   5 -13  -1    0.12    0.80
  -3  13  -1    5.00    1.49
  -3 -13  -1    9.68    1.56
   3 -13   1    6.95    1.42
  -3 -13  -1   10.32    1.86
   3 -13   1    6.29    1.43
  -1  13  -3    6.55    1.53
  -1 -13  -3    4.04    1.27
  -1 -13  -3    4.47    1.15
   1 -13   3    4.43    1.26
   1 -13   3    4.59    1.32
  -1  13   5   15.04    2.05
  -1 -13   5   10.90    1.84
   1 -13  -5   10.34    1.74
  -1 -13   5   11.95    1.77
   1 -13  -5   12.50    1.83
  -3  13   7    0.82    1.04
   3 -13  -7    1.38    0.88
  -3 -13   7    0.90    0.99
  -3 -13   7    1.57    0.79
   3 -13  -7    2.58    1.07
  -5  13   9   -0.17    0.92
  -5 -13   9   -0.41    0.68
   5 -13  -9    0.15    0.68
   5 -13  -9    0.45    0.77
  -7  13  11    0.09    1.08
   7 -13 -11    0.52    0.88
   7 -13 -11    0.81    0.78
  -7 -13  11    0.62    0.95
  -9  13  13    6.81    1.65
  -6  14   2    2.31    1.39
   6 -14  -2    0.04    0.81
  -4  14   0   -0.72    1.00
   4 -14   0   -0.29    0.60
  -4 -14   0   -0.59    0.62
   4 -14   0    0.30    0.83
  -2  14  -2    0.73    1.15
   2 -14   2    1.59    0.92
   2 -14   2    0.76    0.85
  -2 -14  -2    0.16    0.77
  -2 -14  -2   -0.11    0.76
   0 -14   4    2.14    0.95
   0 -14  -4    4.52    1.32
   0 -14  -4    2.53    1.05
   0 -14   4    1.01    0.95
  -2  14   6   13.70    2.08
   2 -14  -6    6.73    1.40
  -2 -14   6    4.92    1.24
   2 -14  -6    7.03    1.55
  -2 -14   6   12.13    2.11
  -4  14   8    1.53    1.15
   4 -14  -8    0.63    0.92
  -4 -14   8    1.35    1.00
  22   0 -17   -1.64    1.06
  20   0 -15    1.48    1.30
  18   0 -13    0.87    1.23
  16   0 -11   -0.13    0.87
  16   0 -11    0.87    0.54
  14   0  -9    0.22    0.88
  14   0  -9    0.09    0.45
  12   0  -7    0.23    0.50
  12   0  -7   -0.99    0.58
  10   0  -5    0.04    0.71
  10   0  -5   -0.04    0.42
   8   0  -3    0.19    0.37
   8   0  -3   -0.42    0.44
   8   0  -3    0.17    0.14
   6   0  -1    0.08    0.14
   6   0  -1   -0.22    0.30
   4   0   1   -0.31    0.15
   4   0   1   -0.44    0.29
   2   0   3   -0.05    0.17
   2   0   3   -0.17    0.11
  -2   0  -3    0.11    0.16
   0   0  -5    0.14    0.10
   0   0  -5    0.12    0.13
   0   0   5    0.03    0.09
   2   0  -7   -0.49    0.19
   4   0  -9   -0.19    0.21
  -4   0   9    0.05    0.13
   4   0  -9    0.07    0.16
   6   0 -11    0.03    0.35
   6   0 -11   -0.03    0.24
  -6   0  11   -0.18    0.36
   6   0 -11   -0.04    0.18
   8   0 -13    0.09    0.29
   8   0 -13   -0.32    0.44
  -8   0  13   -0.03    0.29
   8   0 -13   -0.24    0.25
  -8   0  13   -0.13    0.53
  10   0 -15   -0.62    0.53
 -10   0  15    0.44    0.38
 -10   0  15    0.62    0.68
  10   0 -15    0.11    0.33
  12   0 -17    0.32    0.72
 -12   0  17    0.67    0.47
  14   0 -19   -0.16    0.84
  16   0 -21    0.67    1.11
  18   0 -23    1.65    1.36
  20   0 -25    1.42    1.49
  21   1 -16   10.81    2.22
  21  -1 -16   15.65    2.55
  19   1 -14   28.83    3.23
  19  -1 -14   31.32    3.43
  17   1 -12   25.96    2.80
  17   1 -12   28.78    2.06
  17  -1 -12   29.30    3.00
  15   1 -10   10.92    1.74
  15   1 -10   11.28    1.39
  15  -1 -10    8.84    1.27
  15  -1 -10   10.65    1.76
  13   1  -8    2.07    0.73
  13   1  -8    1.65    0.90
  13  -1  -8    2.69    1.02
  13  -1  -8    2.20    0.71
 -11   1   6   74.97    3.81
  11   1  -6   73.60    3.58
  11   1  -6   72.35    3.28
  11  -1  -6   74.49    3.24
  11  -1  -6   82.64    3.69
   9   1  -4   95.92    3.80
   9   1  -4   98.82    4.03
   9  -1  -4   98.22    3.74
   9  -1  -4   96.40    3.26
   9  -1  -4   92.76    4.00
   7   1  -2   28.12    1.47
   7  -1  -2   25.09    1.07
   7  -1  -2   24.95    1.36
   5   1   0   33.37    1.58
   5  -1   0   35.66    1.33
   5  -1   0   32.61    1.51
  -5  -1   0   33.63    1.23
   3   1   2    0.45    0.28
   3  -1   2   -0.09    0.17
   3  -1   2    0.09    0.25
  -3  -1  -2   -0.08    0.19
  -1   1  -4    0.45    0.18
   1   1   4    0.07    0.16
  -1  -1  -4    0.04    0.17
   1  -1   4    0.10    0.15
  -1  -1  -4   -0.08    0.12
   1  -1   4   -0.07    0.14
  -1   1   6   21.46    0.76
   1   1  -6   18.31    0.80
  -1   1   6   21.83    0.76
  -1  -1   6   19.71    0.89
  -1  -1   6   19.56    0.83
   1  -1  -6   21.02    0.95
   3   1  -8  290.28    8.87
   3   1  -8  265.52    8.80
  -3   1   8  297.34    8.72
   3   1  -8  278.34    8.81
   3  -1  -8  291.07    8.98
   3  -1  -8  275.35    8.71
   5   1 -10  244.04    7.90
   5   1 -10  242.10    7.85
  -5   1  10  265.03    7.85
   5  -1 -10  250.13    8.00
   5  -1 -10  246.39    7.81
   7   1 -12    1.71    0.65
   7   1 -12    1.76    0.40
   7   1 -12    1.53    0.30
  -7   1  12    1.42    0.66
  -7   1  12    1.36    0.42
   7  -1 -12    1.35    0.61
   7  -1 -12    2.34    0.43
  -7  -1  12    1.48    0.70
   7  -1 -12    1.30    0.30
  -9   1  14   -0.12    0.36
   9   1 -14   -0.26    0.31
   9   1 -14    0.32    0.59
  -9   1  14    0.28    0.65
   9  -1 -14    0.05    0.68
  -9  -1  14    1.45    0.74
   9  -1 -14    0.41    0.28
   9  -1 -14   -0.05    0.28
  11   1 -16   40.60    2.69
 -11   1  16   40.03    2.13
  11   1 -16   37.54    1.88
  11  -1 -16   41.41    2.63
 -11  -1  16   41.85    2.77
 -11  -1  16   36.74    2.56
 -13   1  18   80.16    3.51
  13   1 -18   77.93    4.21
  13  -1 -18   77.07    4.20
  15   1 -20   26.13    2.83
  15  -1 -20   28.71    2.96
  17   1 -22    1.98    1.38
  17  -1 -22    2.22    1.35
  19   1 -24   -0.18    1.22
  19  -1 -24    0.21    1.21
  22   2 -17   -0.05    1.10
  22  -2 -17   -1.19    0.97
  20   2 -15    0.23    1.21
  20  -2 -15    0.87    1.17
  18   2 -13    0.29    1.07
  18  -2 -13   -0.20    0.96
  16   2 -11   -0.13    0.55
  16   2 -11   -0.80    0.79
  16  -2 -11    0.65    1.01
  16  -2 -11   -0.26    0.38
  14   2  -9    4.60    0.99
  14   2  -9    4.03    1.23
  14  -2  -9    2.68    1.04
  14  -2  -9    2.82    0.74
  12   2  -7   19.69    1.54
 -12   2   7   22.25    1.58
  12   2  -7   20.87    2.08
  12  -2  -7   20.04    1.44
  12  -2  -7   21.50    1.86
  10   2  -5    9.06    1.13
  10   2  -5   17.20    1.67
 -10   2   5   13.47    1.16
  10  -2  -5   14.42    1.17
  10  -2  -5   11.79    0.80
  10  -2  -5   16.54    1.74
   8   2  -3   45.27    2.22
  -8   2   3   44.73    1.99
   8   2  -3   41.09    2.05
   8  -2  -3   40.93    1.97
   8  -2  -3   42.56    1.73
   8  -2  -3   42.81    2.21
   6   2  -1   -0.16    0.29
   6  -2  -1    0.04    0.20
  -6  -2   1    0.07    0.18
   6  -2  -1    0.47    0.30
   4   2   1    6.63    0.69
  -4  -2  -1    8.51    0.58
   4  -2   1    8.58    0.71
   4  -2   1    8.74    0.62
   2   2   3    0.02    0.23
  -2  -2  -3   -0.02    0.24
   2  -2   3   -0.16    0.21
   2  -2   3   -0.24    0.18
   0   2   5   54.85    1.91
   0   2   5   53.13    1.99
   0  -2  -5   52.72    1.95
   0  -2   5   48.48    1.94
   0  -2   5   50.47    1.94
   0  -2  -5   55.86    2.04
  -2   2   7   49.07    1.68
  -2  -2   7   43.93    1.75
   2  -2  -7   44.95    1.65
  -2  -2   7   43.02    1.71
   2  -2  -7   46.05    1.84
  -4   2   9   18.60    0.83
   4   2  -9   15.60    0.89
   4  -2  -9   18.97    1.02
  -4  -2   9   17.46    0.88
   4  -2  -9   17.93    0.81
  -4  -2   9   16.81    0.84
   6   2 -11   37.05    1.97
  -6   2  11   36.95    1.81
   6   2 -11   37.45    1.45
   6   2 -11   39.48    1.66
  -6   2  11   38.10    2.04
  -6  -2  11   35.78    2.03
   6  -2 -11   37.62    1.50
   6  -2 -11   39.70    1.69
   6  -2 -11   35.78    1.94
   8   2 -13    1.24    0.64
  -8   2  13    2.39    0.86
   8   2 -13    1.93    0.50
  -8   2  13    1.29    0.55
   8   2 -13    1.92    0.33
  -8  -2  13    2.16    0.82
   8  -2 -13    2.45    0.51
   8  -2 -13    0.40    0.68
   8  -2 -13    2.45    0.41
 -10   2  15    0.14    0.49
  10   2 -15    0.62    0.46
  10   2 -15    1.03    0.77
  10  -2 -15    0.10    0.67
  10  -2 -15    0.84    0.40
  10  -2 -15    0.41    0.30
 -10  -2  15    0.47    0.76
  12   2 -17   13.13    1.89
 -12   2  17   12.77    1.40
 -12  -2  17   12.62    1.92
  12  -2 -17   12.82    1.70
  14   2 -19    8.61    1.74
 -14   2  19    9.54    1.32
  14  -2 -19    8.40    1.63
  16   2 -21    3.50    1.52
  16  -2 -21    3.11    1.32
  18   2 -23    3.70    1.62
  18  -2 -23    3.07    1.61
  20   2 -25    0.07    1.23
  20  -2 -25    0.95    1.26
  21   3 -16   -0.19    1.11
  21  -3 -16    1.27    1.24
  19   3 -14   22.00    2.73
  19  -3 -14   19.35    2.65
  17   3 -12   21.40    2.56
  17   3 -12   26.47    2.08
  17  -3 -12   21.32    2.62
  15   3 -10   11.05    1.69
  15   3 -10   10.55    1.43
 -15   3  10   10.58    1.40
  15  -3 -10    7.49    1.16
  15  -3 -10    9.11    1.70
 -13   3   8    0.17    0.65
  13   3  -8    0.32    0.78
  13   3  -8    0.17    0.60
  13  -3  -8   -0.10    0.74
  13  -3  -8   -0.24    0.39
  11   3  -6   11.76    1.35
 -11   3   6   14.68    1.48
  11   3  -6   12.85    1.54
  11  -3  -6   12.99    1.32
  11  -3  -6   10.24    1.45
  11  -3  -6   12.64    0.90
   9   3  -4   16.80    1.32
   9   3  -4   21.01    1.55
  -9   3   4   15.07    1.29
   9  -3  -4   18.52    1.07
   9  -3  -4   17.62    1.51
   9  -3  -4   16.90    1.26
   7   3  -2   22.30    1.43
  -7   3   2   23.81    1.39
   7  -3  -2   23.62    1.50
   7  -3  -2   22.08    1.19
  -7  -3   2   22.96    0.99
   7  -3  -2   23.73    1.37
   5   3   0  189.34    6.70
   5  -3   0  202.05    6.99
   5  -3   0  197.10    6.56
  -5  -3   0  192.93    6.37
   5  -3   0  208.66    6.72
   3   3   2    0.43    0.30
   3  -3   2   -0.10    0.23
  -3  -3  -2    0.04    0.26
   3  -3   2    0.29    0.26
   1   3   4    3.21    0.47
   1  -3   4    1.83    0.38
   1  -3   4    2.98    0.48
  -1  -3  -4    2.61    0.46
  -1  -3  -4    2.65    0.50
   1  -3  -6   18.00    0.96
   1  -3  -6   19.01    1.00
  -1  -3   6   16.83    0.96
   1  -3  -6   19.93    1.10
  -1  -3   6   19.60    1.06
   3  -3  -8   47.27    1.83
  -3  -3   8   44.38    1.92
  -3  -3   8   47.97    1.86
   3  -3  -8   47.74    2.00
  -3  -3   8   45.27    1.94
   3  -3  -8   46.71    1.84
  -5   3  10   52.36    2.39
   5   3 -10   50.97    2.21
   5  -3 -10   56.83    2.10
   5  -3 -10   57.31    2.29
   5  -3 -10   54.70    2.06
  -5  -3  10   52.31    2.04
   7   3 -12    8.37    1.13
   7   3 -12    7.09    0.81
  -7   3  12    8.63    1.11
  -7  -3  12    7.71    1.16
   7  -3 -12    5.68    0.79
   7  -3 -12    7.83    0.65
  -7  -3  12    6.63    0.54
   7  -3 -12    7.83    1.11
   9   3 -14   20.79    1.34
  -9   3  14   17.70    1.40
   9   3 -14   19.64    1.68
  -9  -3  14   20.27    2.10
   9  -3 -14   18.91    1.11
   9  -3 -14   18.03    1.85
   9  -3 -14   18.66    1.21
  11   3 -16   53.99    2.49
 -11   3  16   51.69    2.69
  11   3 -16   48.25    3.00
  11  -3 -16   49.97    2.97
 -11  -3  16   45.90    3.05
 -13   3  18   33.81    2.18
  13   3 -18   34.19    2.70
  13  -3 -18   34.96    2.61
 -15   3  20    7.12    1.23
  15   3 -20    8.99    1.74
  15  -3 -20    7.04    1.69
  17   3 -22    0.61    1.11
  17  -3 -22   -1.12    0.94
  19   3 -24    1.98    1.49
  19  -3 -24    2.91    1.55
  20   4 -15   -1.16    0.89
  20  -4 -15    0.17    1.03
  18   4 -13    7.57    1.78
  18  -4 -13    9.09    1.95
 -16   4  11    4.40    1.10
  16   4 -11    2.78    1.19
  16   4 -11    2.57    0.92
  16  -4 -11    3.95    1.29
  16  -4 -11    2.47    0.79
  14   4  -9    1.64    0.79
  14   4  -9    1.63    0.93
 -14   4   9    1.66    0.86
  14  -4  -9    0.06    0.71
  14  -4  -9    0.74    0.52
  12   4  -7    0.70    0.76
 -12   4   7    0.24    0.70
  12   4  -7    0.00    0.50
  12  -4  -7    0.15    0.35
  12  -4  -7   -0.69    0.32
  12  -4  -7    0.45    0.75
  10   4  -5    1.33    0.75
  10   4  -5    0.51    0.51
 -10   4   5    0.79    0.66
  10  -4  -5    0.24    0.36
  10  -4  -5    0.81    0.52
  10  -4  -5    1.79    0.80
  -8   4   3   -0.48    0.42
   8   4  -3   -0.10    0.53
   8   4  -3    0.24    0.53
   8  -4  -3    0.43    0.34
  -8  -4   3    0.33    0.25
   8  -4  -3    0.47    0.36
   8  -4  -3    0.35    0.60
  -6   4   1    1.89    0.55
   6   4  -1    1.89    0.54
  -6  -4   1    2.56    0.42
   6  -4  -1    2.65    0.72
   6  -4  -1    1.28    0.41
   6  -4  -1    1.23    0.44
  -4   4  -1   10.08    0.98
   4   4   1    8.19    0.91
   4  -4   1   10.51    0.86
  -4  -4  -1    9.50    0.73
   4  -4   1    8.59    0.95
   4  -4   1    8.25    0.83
   2   4   3   32.41    1.61
   2  -4   3   32.21    1.83
   2  -4   3   32.21    1.61
  -2  -4  -3   33.20    1.62
   2  -4   3   32.88    1.58
   0  -4  -5    3.38    0.58
   0  -4   5    3.85    0.55
   0  -4  -5    3.03    0.53
   0  -4   5    3.67    0.59
   0  -4  -5    2.98    0.51
  -2   4   7    1.56    0.54
   2  -4  -7    1.40    0.35
   2  -4  -7    1.36    0.38
  -2  -4   7    0.93    0.37
   2  -4  -7    1.57    0.47
  -2  -4   7    1.36    0.33
  -4   4   9   -0.22    0.37
   4   4  -9    0.08    0.29
  -4  -4   9   -0.01    0.30
  -4  -4   9   -0.10    0.30
   4  -4  -9    0.14    0.34
   4  -4  -9   -0.02    0.22
  -4  -4   9    0.10    0.24
   4  -4  -9    0.09    0.23
   6   4 -11   20.13    1.47
   6   4 -11   22.10    1.39
  -6   4  11   22.98    1.61
   6  -4 -11   23.54    1.40
  -6  -4  11   21.96    1.12
   6  -4 -11   23.30    1.22
   6  -4 -11   21.90    1.48
  -6  -4  11   20.85    1.58
   6  -4 -11   22.50    1.20
  -6  -4  11   20.11    1.29
   8   4 -13   14.56    1.54
   8   4 -13   17.33    1.26
  -8   4  13   13.75    1.47
  -8  -4  13   15.79    1.70
   8  -4 -13   18.26    1.52
   8  -4 -13   15.94    1.03
   8  -4 -13   16.10    1.19
 -10   4  15    4.46    0.94
  10   4 -15    4.24    1.04
  10   4 -15    3.55    0.78
  10  -4 -15    4.08    0.75
 -10  -4  15    4.85    1.19
  10  -4 -15    3.67    0.96
  10  -4 -15    4.34    0.65
  12   4 -17    1.73    0.93
  12   4 -17    1.51    1.01
 -12   4  17    2.77    0.85
  12  -4 -17    2.00    0.99
 -12  -4  17    3.22    1.13
 -14   4  19    0.75    0.67
  14   4 -19    0.66    0.87
  14  -4 -19    0.09    0.89
  16   4 -21    0.13    1.01
 -16   4  21    0.62    0.70
  16  -4 -21    1.54    1.09
  18   4 -23    1.63    1.28
  18  -4 -23    1.10    1.29
  21   5 -16    3.14    1.45
  21  -5 -16    3.55    1.51
  19   5 -14    8.00    1.81
  19  -5 -14    8.05    1.82
  17   5 -12   12.49    2.00
 -17   5  12   11.88    1.78
  17   5 -12    9.04    1.56
  17  -5 -12   11.14    2.00
  15   5 -10   18.77    2.01
  15   5 -10   20.53    2.27
 -15   5  10   23.79    2.36
  15  -5 -10   19.89    1.63
  15  -5 -10   16.16    2.04
 -13   5   8    0.33    0.69
  13   5  -8    0.13    0.62
  13   5  -8   -0.58    0.65
  13  -5  -8    0.74    0.80
  13  -5  -8   -0.35    0.39
  11   5  -6   32.02    2.12
  11   5  -6   30.93    2.17
 -11   5   6   34.98    2.24
  11  -5  -6   34.61    2.29
  11  -5  -6   34.91    2.04
  11  -5  -6   35.71    1.89
   9   5  -4   65.96    3.16
   9   5  -4   65.01    3.01
  -9   5   4   68.41    3.19
   9  -5  -4   62.70    3.08
   9  -5  -4   67.55    2.91
   9  -5  -4   67.22    3.02
  -7   5   2    8.55    1.08
   7   5  -2    6.94    1.06
   7  -5  -2    8.89    1.00
  -7  -5   2    8.82    0.82
   7  -5  -2    8.74    1.10
   7  -5  -2    7.48    1.01
   5   5   0   17.73    1.36
  -5   5   0   20.46    1.36
   5  -5   0   18.03    1.20
   5  -5   0   17.65    1.27
  -5  -5   0   17.31    1.10
  -3   5  -2   -0.25    0.36
   3   5   2    0.52    0.41
   3  -5   2   -0.45    0.36
  -3  -5  -2   -0.15    0.30
   3  -5   2   -0.06    0.26
   3  -5   2   -0.11    0.29
  -3  -5  -2    0.28    0.40
   1  -5   4   24.86    1.47
  -1  -5  -4   25.14    1.42
   1  -5   4   24.36    1.38
  -1  -5  -4   23.11    1.45
   1  -5   4   25.97    1.51
  -1  -5  -4   25.36    1.45
  -1   5   6   51.75    2.37
   1  -5  -6   52.05    2.34
   1  -5  -6   55.26    2.39
   1  -5  -6   56.46    2.35
  -1  -5   6   52.27    2.26
  -1  -5   6   53.72    2.35
  -1  -5   6   48.80    2.34
  -3   5   8  133.73    4.95
   3  -5  -8  125.91    4.70
  -3  -5   8  129.12    4.65
  -3  -5   8  133.78    4.94
   3  -5  -8  133.97    4.84
  -3  -5   8  126.53    4.84
  -3  -5   8  127.76    4.85
   3  -5  -8  133.59    4.70
  -5   5  10   58.99    2.80
   5   5 -10   55.62    2.60
   5   5 -10   54.85    2.55
  -5  -5  10   56.90    2.67
  -5  -5  10   55.58    2.59
   5  -5 -10   55.17    2.41
   5  -5 -10   59.78    2.45
  -5  -5  10   55.48    2.34
   5  -5 -10   58.10    2.60
   7   5 -12   12.06    1.35
   7   5 -12   13.12    1.33
  -7   5  12    9.98    1.34
  -7  -5  12   10.47    1.15
   7  -5 -12   10.01    0.89
   7  -5 -12   10.00    1.14
  -7  -5  12   11.61    0.85
  -7  -5  12   12.38    1.46
   7  -5 -12   13.99    0.98
   7  -5 -12   11.27    1.27
  -9   5  14    0.02    0.60
   9   5 -14   -0.83    0.34
   9   5 -14    0.34    0.57
   9  -5 -14    0.29    0.63
  -9  -5  14    1.85    0.85
   9  -5 -14   -0.24    0.41
   9  -5 -14   -0.37    0.25
 -11   5  16   18.89    1.91
  11   5 -16   16.69    2.00
  11   5 -16   16.72    1.45
  11  -5 -16   19.17    1.42
  11  -5 -16   15.88    1.83
 -11  -5  16   14.84    1.96
  13   5 -18   40.35    2.95
 -13   5  18   43.05    2.74
  13  -5 -18   42.19    2.86
  15   5 -20    9.92    1.97
 -15   5  20   11.94    1.76
  15  -5 -20    9.34    1.76
 -17   5  22    1.27    0.81
  17   5 -22    3.53    1.47
  17  -5 -22    0.05    1.00
  19   5 -24    0.07    1.15
  19  -5 -24    0.59    1.17
  20  -6 -15   -0.73    0.89
 -18   6  13    2.12    1.07
  18   6 -13    0.31    1.09
  18  -6 -13    1.64    1.09
 -16   6  11    1.65    1.01
  16   6 -11   -0.09    0.77
  16   6 -11    0.53    0.91
  16  -6 -11    0.63    1.00
 -14   6   9    1.48    1.00
  14   6  -9    1.76    0.82
  14   6  -9    0.98    0.80
  14  -6  -9    0.67    0.80
  14  -6  -9    2.14    0.69
  12   6  -7    3.17    1.04
 -12   6   7    0.82    0.86
  12   6  -7    2.58    0.99
  12  -6  -7    2.91    0.75
  12  -6  -7    0.62    0.76
  12  -6  -7    0.54    0.52
  10   6  -5   22.38    1.84
 -10   6   5   21.02    1.79
  10  -6  -5   23.83    1.64
  10  -6  -5   17.57    1.45
  10  -6  -5   20.80    1.72
  -8   6   3    5.33    1.03
   8   6  -3    4.91    0.99
  -8  -6   3    5.08    0.68
   8  -6  -3    6.34    0.97
   8  -6  -3    4.78    0.90
   8  -6  -3    6.63    1.00
  -6   6   1    5.15    0.94
   6   6  -1    5.23    0.98
  -6  -6   1    3.17    0.60
   6  -6  -1    3.89    0.76
   6  -6  -1    4.40    0.77
   6  -6  -1    3.59    0.72
   4   6   1    1.63    0.66
  -4   6  -1    2.46    0.74
   4  -6   1    2.68    0.65
  -4  -6  -1    3.01    0.79
   4  -6   1    3.71    0.72
  -4  -6  -1    2.50    0.60
  -2   6  -3   27.92    1.65
   2   6   3   27.97    1.69
   2   6   3   28.59    1.54
  -2  -6  -3   25.70    1.57
   2  -6   3   28.15    1.62
   2  -6   3   30.36    1.81
   2  -6   3   27.13    1.69
  -2  -6  -3   28.84    1.74
   0   6   5   -0.20    0.45
   0  -6   5    0.38    0.43
   0  -6  -5    0.32    0.45
   0  -6   5    0.43    0.44
   0  -6  -5   -0.25    0.30
   0  -6   5   -0.18    0.37
   0  -6  -5    0.31    0.41
  -2   6   7   13.59    1.40
   2  -6  -7   13.17    1.14
  -2  -6   7   13.12    1.07
   2  -6  -7   13.68    1.13
  -2  -6   7   16.23    1.25
  -2  -6   7   14.06    1.21
  -2  -6   7   14.72    1.16
   2  -6  -7   14.45    1.14
  -4   6   9    9.66    1.28
   4  -6  -9    9.28    1.02
   4  -6  -9    9.11    1.10
   4  -6  -9    8.49    1.00
  -4  -6   9   11.92    0.96
  -4  -6   9   11.08    1.27
  -4  -6   9    8.75    1.09
   6   6 -11   -0.33    0.42
   6   6 -11    0.61    0.50
  -6   6  11   -0.75    0.50
  -6  -6  11    0.37    0.49
   6  -6 -11   -0.06    0.49
   6  -6 -11    0.03    0.34
  -6  -6  11    0.07    0.50
   6  -6 -11    0.13    0.36
  -6  -6  11   -0.17    0.28
  -8   6  13    7.54    1.25
   8   6 -13    8.34    1.19
   8   6 -13    9.81    1.32
   8  -6 -13    8.51    1.16
  -8  -6  13   10.20    1.43
   8  -6 -13   10.54    1.28
   8  -6 -13    9.95    1.09
   8  -6 -13    9.00    1.02
  -8  -6  13    8.47    1.17
  10   6 -15   -0.14    0.62
  10   6 -15   -0.06    0.52
 -10   6  15    1.14    0.88
 -10  -6  15    0.04    0.68
  10  -6 -15    0.59    0.67
  10  -6 -15    0.01    0.47
  12   6 -17    5.29    1.09
  12   6 -17    8.74    1.54
 -12   6  17    9.15    1.54
  12  -6 -17   10.41    1.55
 -12  -6  17    5.30    1.31
  12  -6 -17    8.15    1.20
  14   6 -19    7.80    1.63
 -14   6  19    7.58    1.45
  14  -6 -19    9.91    1.73
  16   6 -21    1.23    1.21
 -16   6  21   -0.14    0.74
  16  -6 -21    0.01    1.09
  18   6 -23    1.38    1.18
 -18   6  23    1.92    0.99
  18  -6 -23    0.06    1.15
 -19   7  14    6.55    1.49
  19  -7 -14    7.30    1.72
 -17   7  12    6.62    1.57
  17  -7 -12    3.77    1.35
 -15   7  10    0.60    0.91
  15   7 -10   -0.46    0.69
  15  -7 -10   -0.16    0.76
  13   7  -8    7.33    1.43
 -13   7   8    6.30    1.51
  13  -7  -8    5.70    1.05
  13  -7  -8    5.91    1.28
  13  -7  -8    9.91    1.41
  11   7  -6   31.23    2.27
 -11   7   6   31.51    2.42
  11  -7  -6   26.09    1.97
  11  -7  -6   27.88    1.91
  11  -7  -6   29.59    1.98
   9   7  -4   34.79    2.40
  -9   7   4   35.07    2.38
   9  -7  -4   33.54    2.13
   9  -7  -4   33.15    2.06
   9  -7  -4   38.17    2.18
   7   7  -2   76.64    3.61
  -7   7   2   70.84    3.49
   7  -7  -2   76.91    3.22
   7  -7  -2   71.79    3.38
  -7  -7   2   73.01    3.07
   7  -7  -2   74.20    3.36
   5   7   0   25.67    1.84
  -5   7   0   27.54    1.89
   5  -7   0   26.78    1.77
   5  -7   0   28.45    1.78
  -5  -7   0   28.35    1.97
  -5  -7   0   22.75    1.52
   3   7   2    2.15    0.69
   3   7   2    1.99    0.62
  -3   7  -2    1.46    0.67
  -3  -7  -2    1.79    0.68
  -3  -7  -2    3.76    0.76
   3  -7   2    3.41    0.78
   3  -7   2    1.93    0.61
   1   7   4   52.51    2.52
  -1   7  -4   55.38    2.58
   1  -7   4   52.38    2.57
  -1  -7  -4   52.86    2.71
  -1  -7  -4   57.71    2.70
  -1  -7  -4   52.08    2.55
   1  -7   4   51.99    2.66
   1  -7   4   53.08    2.69
  -1   7   6   26.91    1.82
   1   7  -6   31.03    1.77
   1  -7  -6   34.95    2.00
  -1  -7   6   31.95    1.96
  -1  -7   6   34.60    1.96
   1  -7  -6   34.26    1.98
   1  -7  -6   34.04    1.94
  -1  -7   6   33.76    1.86
  -1  -7   6   31.27    1.98
  -3   7   8   58.16    2.93
  -3  -7   8   52.47    2.78
   3  -7  -8   58.09    2.75
  -3  -7   8   53.32    2.57
  -3  -7   8   56.44    2.84
   3  -7  -8   58.33    2.78
  -3  -7   8   58.16    2.66
   3  -7  -8   57.34    2.70
  -5   7  10   89.25    4.06
   5   7 -10   84.45    3.87
   5  -7 -10   88.97    3.74
   5  -7 -10   88.81    3.68
  -5  -7  10   89.61    3.92
   5  -7 -10   87.78    3.83
  -5  -7  10   87.53    3.59
   7   7 -12   21.38    1.72
   7   7 -12   20.56    1.69
  -7   7  12   19.46    1.99
   7  -7 -12   17.31    1.46
  -7  -7  12   16.35    1.71
   7  -7 -12   18.71    1.39
   7  -7 -12   20.68    1.45
  -9   7  14   -0.26    0.63
   9   7 -14    0.30    0.55
   9   7 -14    0.36    0.55
   9  -7 -14   -0.20    0.39
   9  -7 -14   -0.21    0.33
  11   7 -16   20.16    2.18
 -11   7  16   19.56    2.25
  11   7 -16   19.37    2.03
  11  -7 -16   19.89    1.93
  13   7 -18   26.04    2.71
 -13   7  18   30.40    2.53
 -15   7  20   12.42    1.95
  15   7 -20   10.18    1.85
  17   7 -22    5.10    1.58
 -17   7  22    5.62    1.43
 -18   8  13    5.31    1.41
 -16   8  11    2.64    1.22
 -14   8   9    3.32    1.35
  14  -8  -9    3.31    0.89
  12   8  -7    8.21    1.55
 -12   8   7    6.73    1.53
  12  -8  -7    5.58    1.03
  12  -8  -7    6.51    1.19
 -10   8   5    8.08    1.49
  10   8  -5    3.06    1.06
  10  -8  -5    4.48    0.97
  10  -8  -5    5.61    1.07
  -8   8   3   38.08    2.57
   8   8  -3   38.95    2.57
   8  -8  -3   36.40    2.30
   8  -8  -3   40.53    2.39
   6   8  -1   23.60    1.87
  -6   8   1   22.24    1.79
   6  -8  -1   20.13    1.64
   6  -8  -1   21.81    1.69
  -6  -8   1   19.33    1.43
   4   8   1    0.41    0.55
  -4   8  -1    0.31    0.59
  -4  -8  -1    0.35    0.60
   4  -8   1   -0.30    0.43
  -4  -8  -1    0.61    0.46
   4  -8   1    0.55    0.50
  -2   8  -3    4.99    0.99
   2   8   3    3.72    0.86
   2   8   3    3.50    0.82
   2  -8   3    5.33    0.96
  -2  -8  -3    4.26    1.00
  -2  -8  -3    4.22    0.85
   2  -8   3    3.60    0.83
   0   8   5   13.05    1.44
   0   8  -5   10.99    1.27
   0  -8   5   14.45    1.65
   0  -8   5   17.58    1.68
   0  -8   5   15.09    1.56
   0  -8  -5   14.28    1.55
   0  -8   5   17.20    1.48
   0  -8  -5   15.05    1.61
   0  -8  -5   14.61    1.48
   2   8  -7    7.41    1.01
  -2   8   7    7.43    1.19
  -2  -8   7    6.32    1.11
   2  -8  -7    7.02    1.03
  -2  -8   7    6.54    1.06
  -2  -8   7    7.30    1.05
   2  -8  -7    6.75    1.06
  -2  -8   7   10.42    1.36
   2  -8  -7    7.67    1.16
   4   8  -9   38.95    2.39
  -4   8   9   38.77    2.49
   4   8  -9   38.52    1.98
  -4  -8   9   38.89    2.39
   4  -8  -9   38.15    2.23
  -4  -8   9   38.03    2.36
   4  -8  -9   37.56    2.24
  -4  -8   9   38.31    2.12
   4  -8  -9   36.68    2.16
   6   8 -11   37.92    2.42
  -6   8  11   43.27    2.71
   6  -8 -11   38.46    2.25
  -6  -8  11   38.59    2.14
   6  -8 -11   40.90    2.26
  -6  -8  11   39.02    2.50
   6  -8 -11   39.76    2.37
   8   8 -13    2.98    0.93
  -8   8  13    4.65    1.17
   8  -8 -13    3.83    0.96
  -8  -8  13    3.35    0.92
   8  -8 -13    5.13    0.97
   8  -8 -13    3.35    0.77
  10   8 -15   10.25    1.56
 -10   8  15   10.86    1.81
  10  -8 -15   12.47    1.63
 -12   8  17   16.54    2.15
  12   8 -17   18.98    2.35
  12  -8 -17   16.90    1.92
 -14   8  19   10.39    1.78
 -16   8  21    4.20    1.32
 -17   9  12    2.25    1.27
 -15   9  10    4.87    1.49
 -13   9   8    7.16    1.65
  13  -9  -8    7.40    1.35
  13  -9  -8    5.94    1.23
  11   9  -6   16.49    2.17
 -11   9   6   18.48    2.44
  11  -9  -6   15.51    1.85
  11  -9  -6   13.63    1.69
   9   9  -4   21.42    2.25
  -9   9   4   24.61    2.56
   9  -9  -4   16.98    1.85
   9  -9  -4   18.72    1.98
  -7   9   2   16.89    1.93
   7   9  -2   14.83    1.84
   7  -9  -2   12.41    1.57
   7  -9  -2   15.32    1.75
   5   9   0    2.66    0.91
  -5   9   0    1.07    0.73
   5  -9   0    4.07    0.99
  -5  -9   0    0.72    0.67
  -5  -9   0    2.40    0.73
   5  -9   0    2.68    0.78
   3   9   2    2.96    0.92
  -3   9  -2    4.31    1.01
  -3  -9  -2    3.03    0.83
  -3  -9  -2    3.96    1.02
   3  -9   2    2.97    0.85
   3  -9   2    5.33    1.09
  -1   9  -4    0.37    0.53
   1   9   4    0.19    0.61
   1   9   4    0.33    0.45
  -1  -9  -4    0.39    0.57
  -1  -9  -4   -0.04    0.51
   1  -9   4    0.64    0.50
  -1  -9  -4   -0.18    0.50
   1  -9   4    0.08    0.51
   1  -9   4   -0.08    0.47
   1   9  -6   21.75    1.64
  -1   9   6   21.06    1.80
   1  -9  -6   22.40    1.77
   1  -9  -6   21.13    1.73
  -1  -9   6   21.98    1.85
  -1  -9   6   22.88    1.74
   1  -9  -6   24.50    1.81
  -1  -9   6   24.00    1.87
   3   9  -8   36.36    2.06
  -3   9   8   35.68    2.47
   3  -9  -8   36.79    2.33
  -3  -9   8   35.23    2.44
   3  -9  -8   32.90    2.23
  -3  -9   8   43.07    2.55
   3  -9  -8   34.65    2.20
  -3  -9   8   33.80    2.19
  -3  -9   8   40.69    2.29
  -5   9  10    1.03    0.79
   5   9 -10    0.30    0.49
  -5  -9  10    0.09    0.49
  -5  -9  10    0.26    0.48
   5  -9 -10    0.68    0.59
   5  -9 -10    0.84    0.58
   5  -9 -10    0.72    0.52
   7   9 -12    0.58    0.71
  -7   9  12    0.42    0.83
   7  -9 -12   -0.58    0.49
   7  -9 -12   -0.73    0.41
  -7  -9  12    0.29    0.59
   7  -9 -12    0.41    0.49
   9   9 -14   -0.35    0.58
  -9   9  14    0.45    0.91
   9  -9 -14   -0.79    0.43
 -11   9  16    3.67    1.28
  11   9 -16    7.29    1.51
  11  -9 -16    7.36    1.38
 -13   9  18   11.30    1.98
 -15   9  20    7.40    1.64
 -16  10  11   10.13    2.04
 -14  10   9    3.08    1.44
  14 -10  -9    0.93    0.76
 -12  10   7    0.55    1.16
  12 -10  -7    2.54    0.95
 -10  10   5    6.59    1.63
  10 -10  -5    5.94    1.23
  10 -10  -5    5.50    1.17
  -8  10   3    2.86    1.12
   8  10  -3    6.76    1.42
   8 -10  -3    3.99    1.00
   8 -10  -3    4.70    1.07
  -6  10   1    0.75    0.85
   6  10  -1   -0.02    0.60
  -6 -10   1   -0.61    0.40
   6 -10  -1   -0.91    0.48
   6 -10  -1   -0.62    0.50
   4  10   1    0.13    0.57
  -4  10  -1    0.64    0.78
   4 -10   1    0.23    0.51
   4 -10   1    0.55    0.55
  -4 -10  -1    0.64    0.71
  -4 -10  -1   -0.56    0.41
   4 -10   1   -0.15    0.54
  -2  10  -3    2.16    0.88
   2  10   3    2.90    0.81
   2  10   3    2.48    0.84
   2 -10   3    4.78    1.06
  -2 -10  -3    3.01    0.84
  -2 -10  -3    5.72    1.20
   2 -10   3    3.76    1.01
   2 -10   3    4.69    1.03
   0  10   5    0.25    0.67
   0  10  -5    0.08    0.61
   0  10   5    0.11    0.47
   0 -10  -5    0.12    0.63
   0 -10   5   -0.39    0.50
   0 -10  -5   -0.36    0.47
   0 -10   5    0.12    0.47
   0 -10   5   -0.43    0.44
   0 -10  -5   -0.58    0.46
   2  10  -7   22.40    1.76
  -2  10   7   23.47    2.37
  -2 -10   7   24.83    2.04
  -2 -10   7   26.93    2.16
   2 -10  -7   24.82    1.92
  -2 -10   7   26.89    1.96
   2 -10  -7   25.49    1.98
   2 -10  -7   23.55    1.92
   4  10  -9    6.75    1.33
  -4  10   9    7.40    1.45
  -4 -10   9    7.42    1.18
   4 -10  -9    7.80    1.36
   4 -10  -9    4.76    1.07
  -4 -10   9    5.55    1.28
   4 -10  -9    5.03    1.13
  -6  10  11    4.23    1.25
   6  10 -11    5.99    1.27
   6 -10 -11    6.39    1.24
   6 -10 -11    5.60    1.09
  -6 -10  11    5.15    1.19
   6 -10 -11    7.46    1.36
   8  10 -13   -0.04    0.68
  -8  10  13   -0.40    0.81
   8 -10 -13   -0.14    0.48
  -8 -10  13    0.58    0.82
 -10  10  15    2.68    1.29
  10 -10 -15    1.05    0.83
 -12  10  17    7.54    1.67
  12 -10 -17    8.64    1.51
 -14  10  19    5.61    1.55
 -13  11   8    0.58    1.16
  13 -11  -8    0.27    0.69
 -11  11   6    0.01    1.05
  11 -11  -6    1.21    0.77
  11 -11  -6    0.14    0.61
  -9  11   4    1.57    1.06
   9 -11  -4    1.86    0.79
   9 -11  -4    1.76    0.92
  -7  11   2   15.29    2.15
   7 -11  -2   14.28    1.92
   7 -11  -2   16.22    2.05
  -5  11   0    7.56    1.59
   5  11   0    7.08    1.43
   5 -11   0    5.68    1.17
   5 -11   0    7.17    1.32
  -5 -11   0    4.01    1.19
  -5 -11   0    6.35    1.18
   5 -11   0    5.04    1.16
   3  11   2    1.87    0.82
  -3  11  -2    1.41    0.90
  -3 -11  -2    1.45    0.81
   3 -11   2    1.03    0.73
  -3 -11  -2    3.01    0.83
   3 -11   2    2.31    0.85
   3 -11   2    2.54    0.89
   1  11   4   10.72    1.58
  -1  11  -4   12.95    1.73
   1  11   4   10.10    1.53
   1 -11   4    9.64    1.66
  -1 -11  -4    8.55    1.36
   1 -11   4   12.59    1.65
  -1 -11  -4   11.88    1.72
   1 -11   4   12.11    1.67
   1  11  -6    3.42    1.01
  -1  11   6    2.06    0.76
  -1  11   6    2.32    0.96
  -1 -11   6    1.00    0.84
   1 -11  -6    2.44    0.98
  -1 -11   6    0.92    0.75
   1 -11  -6    1.68    0.75
  -1 -11   6    1.60    0.80
   1 -11  -6    2.20    0.82
  -3  11   8   13.09    1.83
   3  11  -8   16.28    1.98
   3 -11  -8   16.98    1.97
   3 -11  -8   12.00    1.70
  -3 -11   8   11.73    1.82
  -3 -11   8   14.97    1.74
  -3 -11   8   10.81    1.71
   3 -11  -8   10.94    1.62
  -5  11  10    8.79    1.71
   5 -11 -10   11.58    1.70
   5 -11 -10    7.75    1.32
  -5 -11  10    8.56    1.60
   5 -11 -10    9.86    1.60
  -7  11  12    3.69    1.27
   7 -11 -12    0.68    0.74
  -7 -11  12    1.72    0.91
   7 -11 -12    1.60    0.84
   7 -11 -12    1.93    1.09
  -9  11  14    0.45    0.91
   9 -11 -14   -0.13    0.71
 -11  11  16    3.44    1.31
  11 -11 -16    2.34    0.99
 -13  11  18    0.63    0.93
  13 -11 -18   -0.34    0.71
 -12  12   7   -0.52    0.96
  12 -12  -7    0.81    0.77
 -10  12   5    0.22    1.23
  10 -12  -5    2.10    0.96
  10 -12  -5    0.90    0.80
  -8  12   3    8.04    1.79
   8 -12  -3    6.89    1.51
   8 -12  -3    6.08    1.44
  -6  12   1    8.89    1.78
   6 -12  -1    9.44    1.61
   6 -12  -1    8.89    1.60
  -4  12  -1    0.61    1.04
   4 -12   1    0.47    0.68
   4 -12   1    0.49    0.75
  -4 -12  -1    0.96    0.67
  -4 -12  -1    0.03    0.88
  -2  12  -3   -0.55    0.82
   2 -12   3    0.07    0.71
   2 -12   3    2.42    0.99
  -2 -12  -3   -0.41    0.72
  -2 -12  -3    1.31    0.77
   0  12  -5   -0.92    0.65
   0  12   5    0.90    0.91
   0 -12   5    0.09    0.68
   0 -12  -5   -0.69    0.52
   0 -12  -5    0.70    0.77
   0 -12   5    0.14    0.66
  -2  12   7   -0.53    0.76
  -2 -12   7    0.41    0.74
   2 -12  -7   -0.33    0.50
   2 -12  -7   -0.91    0.56
  -2 -12   7    0.33    0.64
  -4  12   9   -0.12    0.84
  -4 -12   9   -0.01    0.77
   4 -12  -9   -0.23    0.56
   4 -12  -9   -0.50    0.53
  -4 -12   9    0.40    0.62
  -6  12  11    5.69    1.55
   6 -12 -11    2.61    0.98
   6 -12 -11    4.21    1.21
  -6 -12  11    2.62    1.12
  -8  12  13    0.46    0.91
  -8 -12  13   -0.12    0.83
   8 -12 -13    0.27    0.70
 -10  12  15    2.62    1.28
  10 -12 -15    5.96    1.38
  -9  13   4   12.08    2.33
   9 -13  -4   14.67    2.15
   9 -13  -4   13.84    2.11
  -7  13   2    4.76    1.59
   7 -13  -2    4.51    1.22
   7 -13  -2    4.43    1.28
  -5  13   0    3.72    1.48
   5 -13   0    3.33    1.12
   5 -13   0    2.55    1.02
  -5 -13   0    2.14    1.04
  -3  13  -2   -0.80    0.89
  -3 -13  -2    0.59    0.67
   3 -13   2   -0.64    0.68
  -3 -13  -2    0.45    0.87
   3 -13   2    0.24    0.90
  -1  13  -4    3.37    1.31
  -1 -13  -4    2.63    1.12
  -1 -13  -4    1.63    0.77
   1 -13   4    0.46    0.81
   1 -13   4    3.85    1.16
  -1  13   6   15.84    2.12
   1 -13  -6   13.42    1.94
   1 -13  -6   14.66    2.16
  -1 -13   6   13.10    2.06
  -1 -13   6   13.18    1.88
  -3  13   8   11.07    1.94
   3 -13  -8   12.49    1.91
   3 -13  -8   12.31    1.82
  -3 -13   8   11.50    1.77
  -3 -13   8   10.85    1.95
  -5  13  10    1.60    1.18
   5 -13 -10    2.03    1.03
   5 -13 -10    0.36    0.85
  -5 -13  10    2.69    1.19
  -7  13  12    0.48    1.00
  -7 -13  12   -0.09    0.90
   7 -13 -12    0.85    0.80
  -6  14   1    0.88    1.16
   6 -14  -1    1.80    1.15
  -4  14  -1   -0.50    0.91
   4 -14   1    2.29    1.01
   4 -14   1   -0.35    0.81
  -4 -14  -1    0.69    0.80
  -2  14  -3    1.28    1.17
   2 -14   3    1.12    0.86
  -2 -14  -3    0.27    0.72
   2 -14   3    0.24    0.78
  -2 -14  -3   -0.11    0.85
   0 -14   5    3.76    1.34
   0 -14   5    3.33    1.06
   0 -14  -5    4.10    1.17
   0 -14  -5    3.56    1.27
  -2  14   7   12.29    1.98
  -2 -14   7   16.14    2.35
   2 -14  -7   11.31    2.01
  -2 -14   7   14.87    2.04
   2 -14  -7   19.99    2.39
  -4  14   9    8.51    1.76
  -4 -14   9    7.95    1.79
   4 -14  -9    9.86    1.82
  22   0 -16   -0.58    1.17
  20   0 -14    8.87    2.03
  18   0 -12    8.24    1.89
  16   0 -10    2.31    0.76
  16   0 -10    0.46    1.01
  14   0  -8   10.92    1.32
  14   0  -8    6.04    1.43
  12   0  -6    3.81    0.83
  12   0  -6    1.03    0.77
  10   0  -4   53.77    2.52
  10   0  -4   53.75    2.80
   8   0  -2   18.85    1.42
   8   0  -2   18.75    0.81
   8   0  -2   17.69    1.18
   6   0   0  180.84    6.08
   6   0   0  178.41    5.71
   4   0   2  109.81    3.74
   4   0   2  104.54    3.51
   2   0   4   58.65    2.12
  -2   0  -4   60.77    2.12
   0   0   6    0.55    0.15
   0   0  -6    0.24    0.22
   0   0  -6    0.46    0.15
   2   0  -8  951.95   29.18
  -4   0  10  937.92   29.60
   4   0 -10  978.75   29.84
   4   0 -10 1000.00   29.62
   6   0 -12  168.26    6.05
  -6   0  12  165.25    6.14
  -6   0  12  172.75    5.40
   6   0 -12  168.00    5.38
   6   0 -12  163.71    5.49
   8   0 -14    4.63    0.53
   8   0 -14    6.11    1.09
   8   0 -14    4.71    0.58
  -8   0  14    5.52    1.08
  -8   0  14    5.61    0.75
  10   0 -16    0.33    0.30
 -10   0  16   -0.20    0.31
 -10   0  16    0.55    0.71
  10   0 -16   -0.04    0.67
 -12   0  18    5.50    0.89
  12   0 -18    5.07    1.23
  14   0 -20   45.17    3.27
  16   0 -22   37.69    3.25
  18   0 -24    2.28    1.37
  20   0 -26    4.84    1.85
  21   1 -15   -0.41    1.11
  21  -1 -15   -2.28    0.80
  19   1 -13    0.62    1.18
  19  -1 -13    0.15    1.17
  17   1 -11    7.50    1.66
  17   1 -11    6.35    1.17
  17  -1 -11    8.06    1.75
  17  -1 -11    5.61    1.07
  15   1  -9    0.94    1.00
  15   1  -9    1.87    0.72
  15  -1  -9    2.27    0.77
  15  -1  -9    3.11    1.21
  13   1  -7    0.08    0.55
  13   1  -7    0.20    0.82
  13  -1  -7   -0.25    0.76
  13  -1  -7   -0.05    0.42
 -11   1   5    3.86    0.75
  11   1  -5    3.81    1.03
  11   1  -5    4.92    0.86
  11  -1  -5    2.21    0.99
  11  -1  -5    4.38    0.76
   9   1  -3    7.08    0.95
   9   1  -3    5.03    0.97
   9  -1  -3    4.39    0.73
   9  -1  -3    5.46    0.51
   9  -1  -3    4.48    0.85
   7   1  -1    5.43    0.75
   7  -1  -1    6.23    0.47
   7  -1  -1    4.71    0.66
   7  -1  -1    4.45    0.88
  -7  -1   1    5.43    0.37
   5   1   1   31.96    1.52
  -5  -1  -1   30.81    1.19
   5  -1   1   28.74    1.42
   5  -1   1   31.71    1.26
   3   1   3    1.18    0.39
  -3  -1  -3    0.61    0.26
   3  -1   3    1.29    0.29
   3  -1   3    1.10    0.32
   1   1   5   24.32    0.98
  -1   1  -5   21.95    0.98
  -1  -1  -5   22.80    1.03
   1  -1   5   23.80    1.02
   1  -1   5   23.89    1.01
  -1  -1  -5   23.33    0.96
   1   1  -7    1.73    0.25
  -1   1   7    2.42    0.22
  -1   1   7    2.73    0.23
  -1  -1   7    2.10    0.33
  -1  -1   7    2.46    0.28
   1  -1  -7    2.58    0.41
   3   1  -9   42.97    1.59
   3   1  -9   47.44    1.71
   3   1  -9   43.89    1.60
  -3   1   9   47.20    1.49
   3  -1  -9   44.29    1.48
   3  -1  -9   46.77    1.81
   5   1 -11   12.77    0.71
  -5   1  11   13.16    0.63
   5   1 -11   12.09    0.69
   5  -1 -11   12.74    0.60
   5  -1 -11   11.86    0.81
  -7   1  13    1.82    0.48
   7   1 -13    1.67    0.35
  -7   1  13    2.09    0.70
   7   1 -13    3.01    0.76
   7   1 -13    2.87    0.44
   7  -1 -13    1.65    0.31
  -7  -1  13    1.51    0.71
   7  -1 -13    0.97    0.52
  -7  -1  13    2.78    0.59
   7  -1 -13    2.05    0.44
   9   1 -15    0.48    0.68
  -9   1  15    1.33    0.75
  -9   1  15    1.19    0.51
   9   1 -15    0.42    0.37
  -9  -1  15    0.25    0.46
   9  -1 -15    1.08    0.32
   9  -1 -15    1.30    0.42
   9  -1 -15    0.31    0.67
  -9  -1  15   -0.22    0.65
 -11   1  17    0.53    0.42
  11   1 -17   -0.34    0.59
 -11  -1  17   -0.03    0.66
  11  -1 -17   -0.35    0.58
 -13   1  19    3.57    0.80
  13   1 -19    3.13    1.21
  13  -1 -19    4.03    1.17
  15   1 -21    8.27    1.78
  15  -1 -21    8.53    1.80
  17   1 -23    1.17    1.27
  17  -1 -23    0.77    1.26
  19   1 -25    0.61    1.31
  19  -1 -25   -0.29    1.27
  22   2 -16    0.68    1.28
  22  -2 -16    0.92    1.51
  20   2 -14    1.63    1.33
  20  -2 -14    2.38    1.38
  18   2 -12   11.49    2.33
  18   2 -12   11.10    2.01
  18  -2 -12    8.99    1.82
  16   2 -10   18.06    1.84
  16   2 -10   19.37    2.38
  16  -2 -10   15.13    2.14
  16  -2 -10   18.11    1.56
  14   2  -8    7.86    1.41
  14   2  -8    8.02    1.23
  14  -2  -8    9.28    1.53
  14  -2  -8    7.83    1.11
  12   2  -6    3.67    0.91
 -12   2   6    2.24    0.74
  12   2  -6    3.54    1.12
  12  -2  -6    3.81    0.81
  12  -2  -6    2.95    1.03
  10   2  -4    5.58    0.92
  10   2  -4    6.62    1.16
 -10   2   4    6.72    0.93
  10  -2  -4    5.90    0.89
  10  -2  -4    6.78    0.69
  10  -2  -4    6.42    1.18
  -8   2   2    0.32    0.41
   8   2  -2    1.02    0.51
   8   2  -2    1.22    0.58
   8  -2  -2    0.01    0.50
   8  -2  -2    0.46    0.27
  -8  -2   2    0.62    0.19
   8  -2  -2    0.43    0.39
   6   2   0  250.42    8.51
  -6  -2   0  255.35    8.10
   6  -2   0  264.76    8.50
   6  -2   0  258.66    8.27
   4   2   2  390.96   12.39
   4  -2   2  405.12   12.28
  -4  -2  -2  381.76   12.17
   4  -2   2  382.22   12.37
   2   2   4   11.29    0.75
  -2  -2  -4   11.33    0.77
   2  -2   4   12.15    0.72
   2  -2   4   11.60    0.73
   0   2   6    0.17    0.20
   0  -2   6    0.20    0.26
   0  -2   6   -0.16    0.23
   0  -2  -6    0.45    0.34
  -2   2   8    2.39    0.30
   2  -2  -8    3.09    0.49
   2  -2  -8    1.80    0.27
  -2  -2   8    2.28    0.38
  -4   2  10  108.92    3.48
   4   2 -10  101.69    3.60
  -4   2  10  118.99    4.72
  -4  -2  10   99.32    3.57
   4  -2 -10  105.01    3.47
   4  -2 -10  106.05    3.74
  -4  -2  10  103.24    3.58
   6   2 -12  167.33    5.61
   6   2 -12  169.59    6.13
   6   2 -12  164.80    5.45
  -6   2  12  162.02    5.88
  -6   2  12  172.93    6.16
   6  -2 -12  167.28    5.69
  -6  -2  12  165.88    6.24
   6  -2 -12  169.75    5.45
   6  -2 -12  171.61    6.06
   8   2 -14   32.71    1.34
   8   2 -14   33.18    2.11
   8   2 -14   32.93    1.59
  -8   2  14   32.71    1.83
  -8   2  14   34.86    2.19
   8  -2 -14   30.54    1.57
   8  -2 -14   32.88    1.42
  -8  -2  14   33.12    2.23
   8  -2 -14   32.91    2.08
 -10   2  16   -0.41    0.38
  10   2 -16    0.38    0.43
  10   2 -16   -0.74    0.57
 -10  -2  16    2.03    0.90
  10  -2 -16    0.16    0.69
  10  -2 -16    0.07    0.36
  12   2 -18   10.77    1.75
 -12   2  18    9.54    1.24
  12  -2 -18    9.16    1.56
 -12  -2  18    9.51    1.69
 -14   2  20    5.89    1.08
  14   2 -20    2.72    1.15
  14  -2 -20    5.22    1.35
  16   2 -22    6.94    1.83
  16  -2 -22    7.91    1.81
  18   2 -24   11.06    2.18
  18  -2 -24    7.43    1.93
  20   2 -26    4.15    1.76
  20  -2 -26    4.43    1.66
  21   3 -15   -2.04    0.92
  21  -3 -15   -0.71    1.09
  19   3 -13    2.56    1.25
  19  -3 -13    1.00    1.21
  17   3 -11    4.68    1.10
  17   3 -11    5.13    1.49
  17  -3 -11    3.50    1.24
  15   3  -9    0.77    0.86
  15   3  -9    0.38    0.61
 -15   3   9    2.73    0.99
  15  -3  -9    0.38    0.82
  15  -3  -9    2.49    0.71
  13   3  -7    2.72    0.83
 -13   3   7    3.10    0.89
  13   3  -7    1.99    0.96
  13  -3  -7    3.37    0.80
  13  -3  -7    1.71    0.97
  11   3  -5   -0.21    0.73
  11   3  -5   -0.35    0.54
 -11   3   5   -0.24    0.52
  11  -3  -5   -0.20    0.26
  11  -3  -5   -0.64    0.36
  11  -3  -5   -1.09    0.51
   9   3  -3    4.04    0.84
   9   3  -3    1.84    0.78
  -9   3   3    3.05    0.73
   9  -3  -3    3.41    0.91
   9  -3  -3    2.90    0.52
   9  -3  -3    2.96    0.64
   7   3  -1   -0.16    0.34
  -7   3   1   -0.56    0.33
   7  -3  -1    0.13    0.25
   7  -3  -1    0.84    0.53
   7  -3  -1    0.55    0.39
  -7  -3   1    0.54    0.23
  -5   3  -1    9.60    0.91
   5   3   1    7.35    0.83
   5  -3   1    9.04    0.72
  -5  -3  -1    7.49    0.59
   5  -3   1    8.06    0.89
   5  -3   1    8.98    0.90
   3   3   3   14.46    0.98
  -3  -3  -3   15.53    0.89
   3  -3   3   15.66    0.97
   3  -3   3   16.20    0.93
   1   3   5    1.41    0.36
  -1  -3  -5    1.25    0.37
  -1  -3  -5    1.26    0.39
   1  -3   5    1.57    0.38
   1  -3   5    1.10    0.33
   1  -3  -7   10.96    0.69
  -1  -3   7   10.03    0.75
  -1  -3   7   10.84    0.74
   1  -3  -7   10.56    0.73
   1  -3  -7   10.70    0.84
  -3   3   9    0.61    0.41
  -3  -3   9    1.24    0.36
   3  -3  -9    1.65    0.47
   3  -3  -9    0.97    0.26
  -3  -3   9    0.91    0.31
  -3  -3   9    0.61    0.27
   3  -3  -9    1.42    0.33
   5   3 -11   11.60    0.87
  -5   3  11   12.61    1.03
   5  -3 -11   12.15    0.72
  -5  -3  11   12.19    0.84
  -5  -3  11   12.49    0.76
  -5  -3  11   11.25    1.24
   5  -3 -11   12.94    0.76
   5  -3 -11   11.17    0.89
  -7   3  13   54.63    2.77
   7   3 -13   52.39    2.32
   7   3 -13   56.04    2.76
  -7   3  13   54.82    2.59
   7   3 -13   55.12    2.07
   7  -3 -13   57.99    2.17
   7  -3 -13   53.24    2.67
   7  -3 -13   54.87    2.37
  -7  -3  13   49.96    2.79
   7  -3 -13   56.01    2.06
   9   3 -15    0.57    0.67
   9   3 -15    0.39    0.43
  -9   3  15   -0.04    0.53
   9  -3 -15    0.21    0.64
   9  -3 -15    0.28    0.41
  -9  -3  15    1.66    0.83
   9  -3 -15    0.01    0.25
 -11   3  17   24.95    1.80
  11   3 -17   24.51    1.60
  11   3 -17   27.07    2.21
  11  -3 -17   23.08    2.02
 -11  -3  17   29.02    2.37
  13   3 -19    3.92    1.28
 -13   3  19    6.66    1.14
  13  -3 -19    4.22    1.28
 -13  -3  19    6.17    1.51
  15   3 -21    1.73    1.20
 -15   3  21    1.88    0.80
  15  -3 -21   -0.25    1.01
  17   3 -23    0.60    1.04
  17  -3 -23   -0.77    0.97
  19   3 -25    0.97    1.23
  19  -3 -25    1.30    1.34
  20   4 -14    4.69    1.60
  20  -4 -14    4.95    1.77
  18   4 -12   11.86    2.02
  18   4 -12   12.47    1.74
  18  -4 -12   10.79    2.04
 -16   4  10   23.92    2.02
  16   4 -10   21.20    2.17
  16   4 -10   22.28    2.49
  16  -4 -10   20.06    1.73
  16  -4 -10   26.97    2.78
 -14   4   8   43.15    2.63
  14   4  -8   39.74    2.68
  14   4  -8   46.63    2.70
  14  -4  -8   38.08    2.76
  14  -4  -8   42.59    2.43
  12   4  -6    4.35    0.99
 -12   4   6    6.69    1.20
  12   4  -6    3.70    1.04
  12  -4  -6    3.23    0.96
  12  -4  -6    4.94    0.75
  12  -4  -6    5.70    0.94
  10   4  -4    0.56    0.63
  10   4  -4   -0.46    0.62
 -10   4   4    0.57    0.65
  10  -4  -4    0.05    0.41
  10  -4  -4    0.10    0.34
  10  -4  -4    0.21    0.66
   8   4  -2   11.37    1.25
   8   4  -2   13.20    1.27
  -8   4   2   12.63    1.30
  -8  -4   2   11.33    0.71
   8  -4  -2   11.26    1.14
   8  -4  -2    9.56    0.97
   8  -4  -2   11.92    1.26
  -6   4   0   19.78    1.29
   6   4   0   22.55    1.41
  -6  -4   0   19.38    1.06
   6  -4   0   19.21    1.19
   6  -4   0   20.06    1.37
   6  -4   0   20.87    1.35
   6  -4   0   21.66    1.31
   4   4   2  145.44    5.21
  -4   4  -2  148.66    5.17
   4  -4   2  145.08    5.20
   4  -4   2  150.50    5.12
   4  -4   2  142.74    5.24
  -4  -4  -2  143.45    4.99
   2   4   4  156.36    5.30
   2  -4   4  154.38    5.37
   2  -4   4  144.06    5.21
  -2  -4  -4  152.72    5.34
  -2  -4  -4  146.96    5.19
   2  -4   4  154.42    5.33
   0  -4   6   52.08    2.13
   0  -4  -6   50.30    2.11
   0  -4   6   50.40    2.18
   0  -4  -6   51.60    2.17
   0  -4  -6   47.69    2.13
  -2   4   8   40.28    1.91
   2  -4  -8   38.60    1.72
  -2  -4   8   36.71    1.80
  -2  -4   8   36.35    1.71
   2  -4  -8   39.70    1.84
   2  -4  -8   41.64    1.78
  -4   4  10  124.62    4.76
   4  -4 -10  127.74    4.44
  -4  -4  10  125.56    4.59
   4  -4 -10  126.49    4.42
   4  -4 -10  127.77    4.63
  -4  -4  10  131.88    4.62
  -4  -4  10  124.51    4.43
  -6   4  12   81.32    3.42
   6   4 -12   74.60    3.13
   6   4 -12   77.35    3.37
   6  -4 -12   76.23    2.92
  -6  -4  12   73.83    2.87
  -6  -4  12   74.54    3.46
   6  -4 -12   85.97    3.36
   6  -4 -12   73.78    3.14
   6  -4 -12   79.38    2.91
   8   4 -14   15.33    1.70
   8   4 -14   15.39    1.20
  -8   4  14   15.86    1.60
   8  -4 -14   16.32    1.23
   8  -4 -14   15.98    1.01
   8  -4 -14   16.08    1.61
  -8  -4  14   13.62    1.69
 -10   4  16    7.01    1.12
  10   4 -16    5.42    1.11
  10   4 -16    4.40    0.81
  10  -4 -16    4.49    1.10
  10  -4 -16    3.81    0.78
 -10  -4  16    4.55    1.17
 -12   4  18    0.60    0.60
  12   4 -18    0.53    0.81
  12  -4 -18    1.72    0.99
 -12  -4  18    0.87    0.86
 -14   4  20   13.71    1.74
  14   4 -20   14.00    2.10
  14  -4 -20   14.48    2.03
  16   4 -22    3.59    1.38
 -16   4  22    5.44    1.22
  16  -4 -22    4.28    1.42
  18   4 -24    1.40    1.25
  18  -4 -24    2.52    1.38
  21   5 -15   -0.61    1.02
  21  -5 -15    0.04    1.09
  19   5 -13   -0.26    1.10
  19  -5 -13    0.57    1.07
  17   5 -11    2.50    1.01
  17   5 -11    3.98    1.34
 -17   5  11    4.64    1.20
  17  -5 -11    3.36    1.35
  15   5  -9    7.66    1.49
 -15   5   9    8.37    1.45
  15   5  -9    8.33    1.44
  15  -5  -9    6.18    1.09
  15  -5  -9    7.07    1.51
 -13   5   7   22.96    1.97
  13   5  -7   23.88    1.94
  13   5  -7   22.39    1.91
  13  -5  -7   18.71    2.13
  13  -5  -7   19.05    1.60
  11   5  -5   22.07    1.76
 -11   5   5   23.79    1.79
  11   5  -5   22.64    1.78
  11  -5  -5   21.42    1.82
  11  -5  -5   20.78    1.42
  11  -5  -5   21.47    1.58
   9   5  -3    0.42    0.58
  -9   5   3    0.76    0.68
   9   5  -3    1.18    0.66
   9  -5  -3    0.58    0.43
   9  -5  -3    0.22    0.57
   9  -5  -3    0.63    0.46
  -7   5   1    6.60    0.97
   7   5  -1    5.27    0.90
   7  -5  -1    6.98    0.98
  -7  -5   1    4.58    0.62
   7  -5  -1    5.79    0.85
   7  -5  -1    4.45    0.81
   5   5   1    0.47    0.44
  -5   5  -1   -0.46    0.45
   5  -5   1   -0.10    0.32
  -5  -5  -1    0.55    0.36
   5  -5   1    0.69    0.48
   5  -5   1    0.58    0.39
  -3   5  -3   97.27    3.67
   3   5   3   94.80    3.71
   3  -5   3   90.11    3.71
  -3  -5  -3   88.56    3.69
   3  -5   3   92.48    3.68
   3  -5   3   91.85    3.61
  -3  -5  -3   95.05    3.55
   1   5   5  114.58    4.26
  -1  -5  -5  108.32    4.19
   1  -5   5  119.52    4.26
  -1  -5  -5  111.07    4.29
   1  -5   5  118.57    4.36
   1  -5   5  113.08    4.30
  -1  -5  -5  112.52    4.26
  -1   5   7    9.24    1.05
  -1  -5   7    7.06    0.80
  -1  -5   7    8.44    0.95
   1  -5  -7    8.38    0.95
  -1  -5   7    7.52    0.91
   1  -5  -7    8.60    0.98
   1  -5  -7    8.38    0.91
  -3   5   9   20.11    1.42
   3  -5  -9   19.67    1.21
  -3  -5   9   20.02    1.21
  -3  -5   9   20.39    1.37
   3  -5  -9   21.77    1.29
  -3  -5   9   20.18    1.26
   3  -5  -9   20.13    1.34
  -3  -5   9   20.73    1.37
  -5   5  11    9.44    1.28
   5   5 -11    9.33    1.10
  -5  -5  11    9.00    1.06
   5  -5 -11    8.44    0.95
   5  -5 -11   11.09    1.17
   5  -5 -11    9.85    0.94
  -5  -5  11   10.16    0.83
  -5  -5  11    9.93    1.20
   7   5 -13    0.42    0.56
  -7   5  13    0.82    0.66
   7   5 -13    0.36    0.47
  -7  -5  13    0.76    0.50
   7  -5 -13    0.81    0.38
  -7  -5  13    0.44    0.34
   7  -5 -13    0.51    0.31
   7  -5 -13    0.20    0.44
   7  -5 -13    1.71    0.68
  -7  -5  13    0.09    0.57
   9   5 -15   -0.08    0.46
   9   5 -15    0.67    0.66
  -9   5  15    0.53    0.65
   9  -5 -15    0.45    0.62
   9  -5 -15   -0.44    0.39
   9  -5 -15    0.57    0.37
  -9  -5  15    0.86    0.69
  11   5 -17    0.17    0.67
  11   5 -17    0.26    0.50
 -11   5  17    0.54    0.71
  11  -5 -17    0.78    0.53
 -11  -5  17    0.51    0.79
  11  -5 -17    0.70    0.71
 -13   5  19    1.93    0.87
  13   5 -19    1.14    0.95
 -13  -5  19   -0.48    0.85
  13  -5 -19    0.31    0.79
 -15   5  21   -0.30    0.68
  15   5 -21   -0.07    0.95
  15  -5 -21    1.58    1.08
  17   5 -23    0.79    1.16
 -17   5  23    0.55    0.79
  17  -5 -23   -1.53    0.95
  19   5 -25    0.10    1.13
  19  -5 -25   -0.61    1.08
  20  -6 -14    0.37    1.07
 -18   6  12    6.17    1.52
  18  -6 -12    9.30    1.83
  16   6 -10    9.13    1.62
 -16   6  10    5.07    1.33
  16   6 -10    9.06    1.90
  16  -6 -10    5.16    1.38
  14   6  -8    9.93    1.91
 -14   6   8   14.45    1.95
  14   6  -8    9.89    1.57
  14  -6  -8   12.80    1.57
  14  -6  -8   13.18    1.83
 -12   6   6   -0.42    0.71
  12   6  -6   -0.97    0.61
  12  -6  -6    0.37    0.46
  12  -6  -6    0.00    0.43
  12  -6  -6   -0.14    0.67
 -10   6   4    2.45    0.86
  10   6  -4    0.99    0.69
  10  -6  -4    1.35    0.70
  10  -6  -4    2.78    0.77
  10  -6  -4    2.98    0.71
   8   6  -2    5.87    1.09
  -8   6   2    7.08    1.10
  -8  -6   2    6.18    0.76
   8  -6  -2    3.99    0.83
   8  -6  -2    6.00    1.00
   8  -6  -2    6.82    1.04
  -6   6   0   67.13    3.11
   6   6   0   67.55    3.15
   6  -6   0   64.83    3.01
  -6  -6   0   68.82    2.77
   6  -6   0   65.50    2.97
   6  -6   0   62.44    2.85
  -4   6  -2   59.46    2.72
   4   6   2   59.06    2.81
   4  -6   2   58.63    2.83
  -4  -6  -2   59.18    2.85
  -4  -6  -2   56.81    2.56
   4  -6   2   59.04    2.69
   4  -6   2   56.01    2.69
   2   6   4    0.22    0.41
   2   6   4    0.85    0.48
  -2   6  -4    0.35    0.49
   2  -6   4    0.30    0.39
  -2  -6  -4    0.77    0.45
  -2  -6  -4    0.84    0.54
   2  -6   4   -0.33    0.36
   2  -6   4    1.53    0.58
   0   6   6    3.39    0.72
   0  -6  -6    3.69    0.75
   0  -6   6    4.61    0.82
   0  -6  -6    3.82    0.68
   0  -6   6    4.77    0.85
   0  -6  -6    4.35    0.76
   0  -6   6    4.32    0.75
  -2   6   8   52.97    2.62
   2  -6  -8   57.36    2.60
  -2  -6   8   54.47    2.63
  -2  -6   8   54.82    2.53
  -2  -6   8   55.87    2.48
  -2  -6   8   52.35    2.63
   2  -6  -8   55.55    2.55
   2  -6  -8   54.64    2.49
  -4   6  10   77.34    3.50
  -4  -6  10   73.61    3.34
  -4  -6  10   80.86    3.44
  -4  -6  10   74.54    3.27
  -4  -6  10   76.97    3.53
   4  -6 -10   78.86    3.19
   4  -6 -10   78.84    3.24
   4  -6 -10   76.65    3.34
  -4  -6  10   73.20    3.11
   6   6 -12   72.19    3.30
   6   6 -12   71.60    3.23
  -6   6  12   72.88    3.48
  -6  -6  12   68.26    2.92
   6  -6 -12   73.17    3.04
  -6  -6  12   69.17    3.34
   6  -6 -12   74.46    3.26
   6  -6 -12   70.55    3.03
  -6  -6  12   73.26    3.28
   8   6 -14   27.19    1.85
  -8   6  14   29.65    2.09
   8   6 -14   24.25    1.87
  -8  -6  14   24.95    1.97
   8  -6 -14   26.07    1.82
   8  -6 -14   29.53    1.85
   8  -6 -14   27.43    1.57
  -8  -6  14   24.51    1.73
 -10   6  16    0.63    0.69
  10   6 -16    0.26    0.61
  10   6 -16    2.30    0.91
 -10  -6  16    0.66    0.72
  10  -6 -16    1.24    0.75
  10  -6 -16    1.85    0.69
  12   6 -18    7.41    1.46
 -12   6  18   10.01    1.56
 -12  -6  18    7.64    1.57
  12  -6 -18    8.40    1.43
  12  -6 -18    7.02    1.13
  14   6 -20   16.36    2.29
 -14   6  20   15.32    2.02
  14  -6 -20   13.46    1.92
  16   6 -22    5.97    1.58
 -16   6  22    6.22    1.50
  16  -6 -22   10.36    1.91
 -18   6  24    5.61    1.43
  18   6 -24   12.05    2.28
  18  -6 -24    6.88    1.84
 -19   7  13    0.32    0.87
  19  -7 -13    0.45    1.05
 -17   7  11    4.02    1.43
  17  -7 -11    4.86    1.34
 -15   7   9    0.08    0.89
  15   7  -9    0.06    0.82
  15  -7  -9   -0.27    0.69
  15  -7  -9    0.23    0.54
  13   7  -7    0.43    0.85
 -13   7   7   -0.11    0.84
  13  -7  -7   -0.16    0.62
  13  -7  -7   -0.51    0.41
  13  -7  -7    0.32    0.48
 -11   7   5   -0.21    0.71
  11   7  -5    0.00    0.72
  11  -7  -5   -0.57    0.47
  11  -7  -5    0.37    0.50
  11  -7  -5    0.14    0.40
   9   7  -3    2.71    0.89
  -9   7   3    3.27    1.01
   9  -7  -3    3.59    0.80
   9  -7  -3    2.89    0.77
   9  -7  -3    2.55    0.74
  -7   7   1    3.44    0.98
   7   7  -1    3.04    0.82
  -7  -7   1    2.81    0.62
   7  -7  -1    3.19    0.75
   7  -7  -1    2.43    0.74
   7  -7  -1    3.90    0.86
   5   7   1    5.08    0.96
  -5   7  -1    7.37    1.21
  -5  -7  -1    4.31    0.98
   5  -7   1    7.45    1.32
   5  -7   1    7.08    1.08
  -5  -7  -1    5.74    0.84
   5  -7   1    4.69    0.90
   3   7   3   16.28    1.36
   3   7   3   16.30    1.21
  -3   7  -3   15.09    1.31
   3  -7   3   15.09    1.29
   3  -7   3   16.88    1.62
  -3  -7  -3   13.80    1.19
   3  -7   3   18.09    1.75
  -3  -7  -3   14.16    1.52
   1   7   5   14.59    1.31
   1   7   5   19.94    1.46
  -1   7  -5   20.33    1.40
  -1  -7  -5   16.80    1.43
   1  -7   5   20.12    1.44
  -1  -7  -5   20.16    1.50
   1  -7   5   18.94    1.53
   1  -7   5   20.42    1.50
  -1  -7  -5   19.72    1.44
  -1   7   7    0.36    0.56
  -1  -7   7   -0.67    0.41
  -1  -7   7   -0.18    0.40
  -1  -7   7    0.84    0.44
  -1  -7   7   -0.38    0.33
   1  -7  -7    0.46    0.51
   1  -7  -7   -0.01    0.38
   1  -7  -7   -0.26    0.45
  -3   7   9    8.15    1.22
  -3  -7   9   11.43    1.41
   3  -7  -9   10.50    1.21
  -3  -7   9   10.26    1.23
   3  -7  -9   12.96    1.41
   3  -7  -9   11.78    1.25
  -3  -7   9   10.69    1.19
  -3  -7   9    7.45    1.07
   5   7 -11   21.78    1.58
   5   7 -11   24.37    1.77
  -5   7  11   24.77    1.88
   5  -7 -11   24.83    1.58
  -5  -7  11   26.07    1.56
  -5  -7  11   21.57    1.70
   5  -7 -11   26.38    1.80
   5  -7 -11   24.06    1.63
   7   7 -13   10.39    1.32
  -7   7  13   15.15    1.79
   7   7 -13   11.26    1.43
   7  -7 -13   13.90    1.47
  -7  -7  13   13.03    1.52
   7  -7 -13   13.41    1.34
   7  -7 -13   12.36    1.28
   9   7 -15    0.42    0.64
  -9   7  15   -0.63    0.61
   9   7 -15   -0.09    0.53
  -9  -7  15    0.40    1.00
   9  -7 -15    0.21    0.52
  11   7 -17   13.19    1.68
  11   7 -17   10.38    1.60
 -11   7  17   11.10    1.74
  11  -7 -17   10.03    1.35
  13   7 -19    6.43    1.45
 -13   7  19    3.85    1.14
 -15   7  21    4.87    1.34
  15   7 -21    3.57    1.31
  17   7 -23   -0.03    0.92
 -17   7  23    0.38    0.83
 -18   8  12    9.61    1.94
 -16   8  10    7.82    1.73
 -14   8   8    7.72    1.68
  14  -8  -8   11.61    1.57
 -12   8   6    2.84    1.24
  12   8  -6    0.43    0.77
  12  -8  -6    3.12    0.91
  12  -8  -6    2.90    0.83
 -10   8   4    7.10    1.47
  10   8  -4    4.25    1.15
  10  -8  -4    5.09    1.00
  10  -8  -4    5.61    1.09
   8   8  -2   10.69    1.54
  -8   8   2   15.07    1.85
   8  -8  -2   13.09    1.59
   8  -8  -2   10.13    1.32
   6   8   0   20.94    1.76
  -6   8   0   20.48    1.73
   6  -8   0   19.29    1.58
   6  -8   0   20.16    1.63
  -6  -8   0   18.46    1.42
   4   8   2    9.91    1.38
  -4   8  -2   10.52    1.41
   4  -8   2   11.04    1.38
   4  -8   2    9.23    1.25
  -4  -8  -2   12.21    1.32
  -4  -8  -2   12.78    1.63
   2   8   4   19.62    1.59
   2   8   4   18.21    1.44
  -2   8  -4   24.13    1.68
  -2  -8  -4   19.82    1.63
  -2  -8  -4   20.37    1.51
   2  -8   4   17.39    1.80
   2  -8   4   22.42    1.62
   2  -8   4   20.08    1.59
   0   8   6    8.99    1.23
   0   8  -6    7.98    1.10
   0  -8  -6    8.50    1.15
   0  -8  -6    8.07    1.23
   0  -8   6    8.62    1.13
   0  -8   6    9.20    1.24
   0  -8   6    9.01    1.33
   0  -8  -6   12.56    1.45
   0  -8   6    6.23    1.06
   2   8  -8    2.67    0.68
  -2   8   8    1.84    0.82
  -2  -8   8    2.68    0.74
   2  -8  -8    3.72    0.85
  -2  -8   8    2.62    0.67
   2  -8  -8    3.29    0.79
  -2  -8   8    6.24    1.12
  -2  -8   8    2.79    0.75
   2  -8  -8    3.53    0.82
  -4   8  10   38.13    2.48
  -4  -8  10   38.85    2.16
  -4  -8  10   39.99    2.43
   4  -8 -10   41.67    2.25
  -4  -8  10   38.23    2.35
   4  -8 -10   36.75    2.23
   4  -8 -10   41.33    2.38
  -4  -8  10   36.98    2.15
   6   8 -12    6.21    1.12
  -6   8  12    6.08    1.26
   6  -8 -12    5.77    1.03
  -6  -8  12    6.48    1.20
   6  -8 -12    9.96    1.36
   6  -8 -12    6.54    1.01
   8   8 -14    7.18    1.25
  -8   8  14    5.93    1.24
   8  -8 -14    6.88    1.04
  -8  -8  14    6.82    1.25
   8  -8 -14    6.27    1.19
  10   8 -16    0.29    0.64
 -10   8  16   -1.21    0.72
  10  -8 -16   -0.48    0.52
 -12   8  18    5.39    1.47
  12  -8 -18    3.20    0.93
 -14   8  20   11.41    1.93
 -16   8  22    7.22    1.68
 -17   9  11    4.27    1.52
 -15   9   9    1.52    1.20
 -13   9   7   -1.91    0.83
  13  -9  -7    0.30    0.60
  13  -9  -7    0.24    0.89
 -11   9   5    0.32    0.85
  11   9  -5   -0.34    0.67
  11  -9  -5    0.32    0.59
  11  -9  -5    0.07    0.59
  -9   9   3    0.40    0.82
   9   9  -3   -0.54    0.66
   9  -9  -3    0.90    0.64
   9  -9  -3    1.28    0.60
   7   9  -1    5.92    1.21
  -7   9   1    3.50    1.00
   7  -9  -1    5.91    1.11
   7  -9  -1    4.73    1.03
   5   9   1   15.68    1.87
  -5   9  -1   13.38    1.71
  -5  -9  -1   16.27    1.64
   5  -9   1   11.73    1.53
   5  -9   1   13.98    1.63
  -5  -9  -1   11.95    1.68
   3   9   3   11.31    1.46
  -3   9  -3   11.35    1.45
  -3  -9  -3   11.66    1.61
   3  -9   3   10.45    1.40
  -3  -9  -3   10.40    1.30
   3  -9   3   10.93    1.39
   1   9   5    2.29    0.73
  -1   9  -5    2.18    0.74
   1   9   5    2.45    0.81
  -1  -9  -5    1.08    0.72
  -1  -9  -5    2.09    0.76
   1  -9   5    2.10    0.71
   1  -9   5    2.43    0.77
   1  -9   5    2.62    0.88
  -1   9   7    6.59    1.19
   1   9  -7    4.35    0.90
   1  -9  -7    5.85    1.09
  -1  -9   7    5.46    1.02
  -1  -9   7    4.48    1.06
   1  -9  -7    7.88    1.25
  -1  -9   7    3.66    0.89
   1  -9  -7    3.19    0.88
  -1  -9   7    4.90    1.04
   3   9  -9   36.85    2.10
  -3   9   9   31.29    2.36
   3  -9  -9   40.33    2.40
   3  -9  -9   37.25    2.27
  -3  -9   9   36.71    2.42
  -3  -9   9   36.35    2.21
  -3  -9   9   37.41    2.49
  -3  -9   9   35.96    2.20
   3  -9  -9   35.83    2.29
   5   9 -11   32.03    2.25
  -5   9  11   31.33    2.40
   5  -9 -11   33.27    2.23
   5  -9 -11   30.25    2.03
  -5  -9  11   30.58    2.22
  -5  -9  11   32.63    2.01
   5  -9 -11   30.56    2.08
   7   9 -13   13.03    1.74
  -7   9  13   16.63    2.07
   7  -9 -13   12.63    1.43
  -7  -9  13   12.96    1.68
   7  -9 -13   11.97    1.54
   7  -9 -13   12.79    1.54
  -9   9  15   -0.10    0.72
   9   9 -15    1.07    0.75
   9  -9 -15    0.80    0.68
 -11   9  17    6.57    1.55
  11   9 -17    5.84    1.30
  11  -9 -17    3.42    1.06
 -13   9  19    2.19    1.05
 -15   9  21    2.67    1.28
 -16  10  10   14.77    2.37
 -14  10   8   13.74    2.39
  14 -10  -8   10.27    1.60
 -12  10   6   -1.21    0.95
  12 -10  -6    3.46    1.03
 -10  10   4   -0.51    0.90
  10 -10  -4    0.66    0.67
  10 -10  -4   -0.01    0.64
  -8  10   2    4.91    1.45
   8  10  -2    5.90    1.28
   8 -10  -2    5.05    1.08
   8 -10  -2    8.58    1.44
  -6  10   0   17.29    2.10
   6  10   0   19.22    2.15
   6 -10   0   20.34    2.07
  -6 -10   0   22.99    1.72
   6 -10   0   21.17    2.18
  -4  10  -2   10.80    1.59
   4  10   2   10.44    1.53
   4 -10   2   13.93    1.75
  -4 -10  -2   11.69    1.47
  -4 -10  -2   11.04    1.73
   4 -10   2   10.72    1.49
   4 -10   2   10.28    1.50
   2  10   4   11.11    1.57
  -2  10  -4   12.05    1.61
   2  10   4   17.27    1.74
  -2 -10  -4   11.88    1.73
   2 -10   4   16.91    1.98
   2 -10   4   14.34    1.76
   2 -10   4   16.11    1.80
  -2 -10  -4   11.94    1.53
   0  10  -6    3.34    0.91
   0  10   6    3.13    0.83
   0  10   6    2.87    0.91
   0 -10   6    1.37    0.74
   0 -10   6    2.00    0.79
   0 -10   6    3.98    1.01
   0 -10  -6    2.13    0.86
   0 -10  -6    1.13    0.67
   0 -10  -6    2.65    0.89
   2  10  -8    0.12    0.53
  -2  10   8   -0.01    0.68
  -2 -10   8    0.30    0.52
  -2 -10   8   -0.11    0.54
  -2 -10   8    0.66    0.61
   2 -10  -8    0.28    0.50
   2 -10  -8    0.27    0.61
   2 -10  -8   -0.67    0.46
  -4  10  10    5.22    1.21
   4  10 -10    7.79    1.37
   4 -10 -10    6.76    1.20
  -4 -10  10    7.78    1.42
  -4 -10  10    6.62    1.16
   4 -10 -10    6.67    1.23
   4 -10 -10    7.31    1.31
  -6  10  12    2.78    1.04
   6  10 -12    5.11    1.22
   6 -10 -12    3.37    0.93
   6 -10 -12    3.18    0.87
   6 -10 -12    4.49    1.13
  -6 -10  12    3.59    1.10
   8  10 -14   11.89    1.78
  -8  10  14    9.14    1.67
  -8 -10  14    8.37    1.56
   8 -10 -14   10.25    1.61
 -10  10  16    3.47    1.25
  10 -10 -16    4.36    1.18
 -12  10  18    2.11    1.14
  12 -10 -18   -0.03    0.69
 -14  10  20    3.43    1.20
 -13  11   7    1.87    1.35
  13 -11  -7    1.16    0.84
 -11  11   5    5.71    1.69
  11 -11  -5    3.51    1.07
  -9  11   3   -0.79    0.87
   9 -11  -3   -0.23    0.66
  -7  11   1    0.37    1.02
   7 -11  -1    1.53    0.78
   7 -11  -1    1.90    0.93
  -5  11  -1   13.09    1.85
   5  11   1   10.76    1.73
  -5 -11  -1   11.79    1.55
   5 -11   1   16.04    1.93
   5 -11   1   14.91    1.87
   5 -11   1    9.11    1.62
  -3  11  -3   30.29    2.41
   3  11   3   28.62    2.27
   3 -11   3   30.83    2.37
  -3 -11  -3   31.05    2.22
   3 -11   3   26.06    2.19
   3 -11   3   25.56    2.19
  -3 -11  -3   27.20    2.37
  -1  11  -5   14.34    1.85
   1  11   5   17.21    1.94
   1  11   5   14.08    1.80
   1 -11   5   16.41    2.12
  -1 -11  -5   16.70    1.92
   1 -11   5   14.11    1.91
   1 -11   5   14.07    1.76
  -1 -11  -5   12.69    1.78
  -1  11   7   -0.48    0.62
  -1  11   7    0.79    0.62
   1  11  -7    0.64    0.73
   1 -11  -7   -0.44    0.64
  -1 -11   7    0.11    0.71
   1 -11  -7    0.07    0.69
   1 -11  -7    0.58    0.62
  -1 -11   7    0.87    0.71
  -1 -11   7    0.39    0.66
  -3  11   9    2.98    1.12
   3  11  -9    3.07    0.93
  -3 -11   9    5.12    1.26
   3 -11  -9    4.47    1.07
   3 -11  -9    2.31    0.99
  -3 -11   9    2.34    1.00
  -3 -11   9    4.45    1.03
   3 -11  -9    3.49    1.06
  -5  11  11   10.50    1.79
  -5 -11  11    5.35    1.27
   5 -11 -11   10.77    1.65
   5 -11 -11    6.49    1.29
   5 -11 -11    5.58    1.17
  -7  11  13    3.86    1.35
   7 -11 -13    7.33    1.41
  -7 -11  13    2.65    1.02
   7 -11 -13    4.12    1.13
  -9  11  15    1.81    1.14
   9 -11 -15   -0.66    0.68
 -11  11  17   -0.24    0.86
  11 -11 -17    1.18    0.84
 -12  12   6   -1.11    0.92
  12 -12  -6    0.91    0.77
  12 -12  -6    0.24    0.83
 -10  12   4   -0.34    1.12
  10 -12  -4    0.05    0.69
  10 -12  -4   -0.37    0.57
  -8  12   2    1.54    1.17
   8 -12  -2    3.25    1.19
   8 -12  -2    2.40    1.01
  -6  12   0    6.33    1.64
   6 -12   0    8.52    1.57
   6 -12   0    7.64    1.45
  -4  12  -2    3.46    1.26
   4 -12   2    2.92    0.98
   4 -12   2    1.15    0.82
  -4 -12  -2    2.41    1.02
  -4 -12  -2    1.73    0.82
  -2  12  -4    0.61    0.92
  -2 -12  -4    0.31    0.61
  -2 -12  -4   -0.77    0.69
   2 -12   4    0.42    0.67
   2 -12   4    0.64    0.80
   0  12  -6   -0.63    0.72
   0  12   6   -0.69    0.75
   0 -12  -6   -0.31    0.63
   0 -12   6    0.50    0.79
   0 -12   6   -0.22    0.57
   0 -12  -6    0.33    0.82
  -2  12   8    0.98    0.92
   2 -12  -8    1.05    0.78
  -2 -12   8    2.09    0.98
  -2 -12   8    0.83    0.72
   2 -12  -8    1.18    0.82
  -4  12  10    1.28    1.08
   4 -12 -10    0.27    0.81
  -4 -12  10    0.77    0.67
  -4 -12  10    0.40    0.79
   4 -12 -10    1.37    0.88
  -6  12  12    6.91    1.56
   6 -12 -12    6.06    1.35
   6 -12 -12    5.45    1.27
  -6 -12  12    6.06    1.46
  -8  12  14    7.53    1.72
  -8 -12  14    6.50    1.60
   8 -12 -14    4.11    1.21
 -10  12  16    1.88    1.22
  10 -12 -16   -0.34    0.74
  -9  13   3   -0.88    0.92
   9 -13  -3    0.80    0.81
   9 -13  -3    0.64    0.78
  -7  13   1    4.09    1.49
   7 -13  -1    4.00    1.20
   7 -13  -1    3.76    1.15
  -5  13  -1   13.25    2.16
   5 -13   1   10.99    1.82
  -5 -13  -1   10.61    1.57
   5 -13   1    6.38    1.50
  -3  13  -3    5.20    1.60
  -3 -13  -3    6.83    1.36
   3 -13   3    6.07    1.40
  -3 -13  -3    6.55    1.57
   3 -13   3    5.61    1.47
  -1  13  -5    2.46    1.24
   1 -13   5    2.13    0.89
  -1 -13  -5    1.42    0.92
   1 -13   5    1.64    1.00
  -1 -13  -5    2.18    0.91
  -1  13   7    2.52    1.13
  -1 -13   7    2.18    0.86
   1 -13  -7    1.21    0.93
   1 -13  -7    1.76    0.80
  -1 -13   7    3.07    1.08
  -3  13   9    6.16    1.49
   3 -13  -9    3.55    1.10
  -3 -13   9    5.73    1.24
   3 -13  -9    3.06    1.12
  -3 -13   9    2.56    1.15
  -5  13  11    8.59    1.86
  -5 -13  11   12.81    2.08
   5 -13 -11    7.66    1.53
   5 -13 -11   10.30    1.75
  -7  13  13    7.69    1.73
   7 -13 -13    5.22    1.41
  -7 -13  13    6.40    1.60
  -6  14   0    5.26    1.69
   6 -14   0    3.49    1.24
  -4  14  -2    0.89    1.17
  -4 -14  -2    1.86    1.05
   4 -14   2    1.31    1.07
   4 -14   2    2.35    1.13
  -2  14  -4    0.30    1.08
   2 -14   4   -0.36    0.72
   2 -14   4    0.11    0.66
  -2 -14  -4   -0.79    0.60
   0 -14   6    0.26    0.73
   0 -14  -6    0.30    0.87
   0 -14   6    0.40    0.77
   0 -14  -6   -0.28    0.65
  -2  14   8    5.37    1.54
   2 -14  -8    4.02    1.17
   2 -14  -8    4.36    1.38
  -2 -14   8    3.99    1.42
  -2 -14   8    2.61    1.00
  -4  14  10    2.42    1.15
   4 -14 -10    2.83    1.24
  -4 -14  10    0.59    0.91
  22   0 -15   -1.02    1.15
  20   0 -13    0.19    1.23
  18   0 -11    0.93    1.12
  18   0 -11   -0.29    0.47
  16   0  -9   -0.17    0.47
  16   0  -9   -0.35    0.81
  14   0  -7   -0.20    0.47
  14   0  -7    0.38    0.75
  12   0  -5    0.50    0.59
  12   0  -5   -0.39    0.66
  10   0  -3    0.09    0.41
  10   0  -3    0.22    0.74
   8   0  -1   -0.16    0.16
   8   0  -1    0.00    0.50
   8   0  -1   -0.25    0.37
   6   0   1   -0.14    0.28
   6   0   1   -0.04    0.16
   4   0   3   -0.19    0.20
   4   0   3   -0.32    0.29
  -2   0  -5    0.04    0.18
   2   0   5   -0.18    0.21
   0   0  -7   -0.16    0.13
   0   0  -7   -0.28    0.18
   0   0   7    0.06    0.15
   2   0  -9   -0.42    0.23
   4   0 -11    0.10    0.09
   4   0 -11   -0.10    0.10
   4   0 -11    0.10    0.24
   6   0 -13    0.92    0.51
  -6   0  13   -0.15    0.47
   6   0 -13    0.06    0.26
  -6   0  13   -0.01    0.27
   6   0 -13   -0.18    0.16
  -6   0  13   -0.07    0.14
  -8   0  15    0.44    0.64
   8   0 -15    0.34    0.36
   8   0 -15    0.36    0.24
  -8   0  15    0.32    0.36
   8   0 -15    0.28    0.54
 -10   0  17   -0.11    0.37
  10   0 -17   -0.48    0.68
 -10   0  17   -0.54    0.68
  12   0 -19    0.33    0.80
 -12   0  19    0.01    0.39
 -12   0  19    0.59    0.84
  14   0 -21    0.37    0.84
  16   0 -23    0.65    1.01
  18   0 -25    0.76    1.16
  20   0 -27    0.38    1.29
  21   1 -14    0.27    1.28
  21  -1 -14   -0.50    1.14
  19   1 -12    3.03    1.46
  19  -1 -12    1.21    1.22
  17   1 -10    1.51    1.09
  17   1 -10    1.01    0.69
  17  -1 -10    0.66    1.03
  17  -1 -10    0.64    0.60
  15   1  -8   10.93    1.82
  15   1  -8   12.67    1.50
  15  -1  -8    7.59    1.56
  15  -1  -8   12.02    1.49
  13   1  -6   45.88    2.85
  13   1  -6   45.50    2.51
  13  -1  -6   44.21    2.43
  13  -1  -6   46.23    2.86
  11   1  -4   74.74    3.47
  11   1  -4   73.27    3.26
 -11   1   4   69.74    2.91
  11  -1  -4   72.40    3.17
  11  -1  -4   66.91    3.39
   9   1  -2   26.41    1.64
   9   1  -2   27.08    1.80
  -9  -1   2   27.40    1.01
   9  -1  -2   28.24    1.81
   9  -1  -2   25.63    1.16
   9  -1  -2   24.55    1.53
   7   1   0    7.13    0.83
  -7  -1   0    5.77    0.42
   7  -1   0    5.95    0.48
   7  -1   0    8.03    1.01
   7  -1   0    5.03    0.68
   5   1   2  177.20    5.86
  -5  -1  -2  171.96    5.53
   5  -1   2  177.93    5.61
   5  -1   2  162.49    5.78
   3   1   4   89.65    3.12
   3  -1   4   85.86    3.10
   3  -1   4   86.99    3.02
  -3  -1  -4   88.68    3.01
  -1   1  -6   77.46    2.80
   1   1   6   69.29    2.66
   1  -1   6   84.28    2.79
  -1  -1  -6   77.80    2.77
  -1  -1  -6   84.68    2.70
   1  -1   6   82.50    2.74
   1   1  -8   -0.12    0.14
  -1   1   8    0.15    0.12
  -1   1   8   -0.10    0.12
  -1  -1   8   -0.10    0.14
  -1  -1   8   -0.25    0.17
   1  -1  -8   -0.25    0.28
  -3   1  10    6.82    0.29
   3   1 -10    7.24    0.54
   3   1 -10    6.34    0.40
   3   1 -10    6.78    0.42
   3  -1 -10    6.30    0.63
   5   1 -12   66.04    2.37
  -5   1  12   72.35    2.29
   5   1 -12   70.29    2.49
   5   1 -12   69.56    2.40
  -5   1  12   69.54    2.76
   5  -1 -12   69.99    2.61
   5  -1 -12   64.89    2.25
  -5  -1  12   68.94    3.03
  -7   1  14   21.42    1.35
   7   1 -14   18.79    1.53
   7   1 -14   20.76    1.05
   7   1 -14   20.75    1.04
  -7   1  14   19.07    1.63
  -7  -1  14   21.51    1.26
  -7  -1  14   19.84    1.66
   7  -1 -14   22.00    0.94
   7  -1 -14   22.78    1.21
   7  -1 -14   21.26    1.59
  -9   1  16   16.72    1.87
   9   1 -16   16.60    1.02
   9   1 -16   12.45    1.57
  -9   1  16   15.16    1.24
   9  -1 -16   16.35    0.89
   9  -1 -16   16.40    1.04
   9  -1 -16   15.92    1.76
  -9  -1  16   13.71    1.69
  -9  -1  16   15.90    1.13
  11   1 -18   15.52    1.88
 -11   1  18   17.94    1.36
 -11   1  18   15.37    1.97
 -11  -1  18   16.26    2.09
  11  -1 -18   19.38    2.12
  13   1 -20    1.87    1.03
 -13   1  20    1.39    0.61
  13  -1 -20    0.68    0.92
  15   1 -22    4.89    1.58
  15  -1 -22    8.46    1.76
  17   1 -24   14.32    2.41
  17  -1 -24   14.78    2.53
  19   1 -26   20.40    3.09
  19  -1 -26   13.55    2.47
  22   2 -15   -1.32    0.95
  22  -2 -15   -0.70    1.08
  20   2 -13    0.97    1.23
  20  -2 -13    0.15    1.28
  18   2 -11    4.23    1.39
  18   2 -11    1.99    0.78
  18  -2 -11    0.95    1.17
  16   2  -9    4.61    1.03
  16   2  -9    4.39    1.31
  16  -2  -9    2.89    0.78
  16  -2  -9    3.60    1.26
  14   2  -7    0.60    0.86
  14   2  -7    0.07    0.62
  14  -2  -7    0.25    0.46
  14  -2  -7   -0.26    0.73
  12   2  -5    0.38    0.75
 -12   2   5    0.57    0.57
  12   2  -5   -0.04    0.51
  12  -2  -5    0.13    0.78
  12  -2  -5   -0.25    0.41
 -10   2   3    7.16    0.93
  10   2  -3    3.95    0.97
  10   2  -3    4.35    0.85
  10  -2  -3    5.40    0.64
  10  -2  -3    5.20    1.03
  10  -2  -3    5.09    0.86
  -8   2   1    2.61    0.57
   8   2  -1    3.17    0.72
   8   2  -1    2.97    0.77
   8  -2  -1    1.50    0.62
   8  -2  -1    2.58    0.43
   8  -2  -1    3.11    0.59
  -8  -2   1    3.30    0.36
   6   2   1    4.31    0.67
  -6  -2  -1    4.39    0.47
   6  -2   1    4.71    0.54
   6  -2   1    5.30    0.71
   4   2   3    0.40    0.33
   4  -2   3    0.21    0.23
   4  -2   3    0.62    0.31
  -4  -2  -3    0.23    0.28
   2   2   5    1.01    0.36
  -2  -2  -5    1.53    0.42
   2  -2   5    0.78    0.29
   2  -2   5    1.74    0.38
   0  -2   7    7.63    0.59
   0  -2   7    7.86    0.62
   0  -2  -7    9.19    0.76
  -2   2   9   30.12    1.15
   2  -2  -9   30.62    1.40
  -2  -2   9   27.21    1.27
   2  -2  -9   28.27    1.12
   4   2 -11   29.79    1.32
  -4   2  11   31.87    1.58
  -4   2  11   31.96    1.20
  -4  -2  11   30.04    1.31
  -4  -2  11   29.45    1.34
   4  -2 -11   31.70    1.19
   4  -2 -11   31.88    1.52
   6   2 -13    0.96    0.29
  -6   2  13    1.34    0.48
   6   2 -13    2.08    0.65
  -6   2  13    1.27    0.58
   6   2 -13    1.56    0.37
   6  -2 -13    1.21    0.44
   6  -2 -13    0.52    0.50
  -6  -2  13    0.60    0.53
   6  -2 -13    1.11    0.24
   8   2 -15    0.94    0.31
   8   2 -15    1.05    0.66
  -8   2  15    0.17    0.45
   8   2 -15    1.06    0.43
  -8   2  15    0.02    0.64
   8  -2 -15    1.04    0.62
   8  -2 -15    1.03    0.28
   8  -2 -15    1.17    0.47
  -8  -2  15    0.69    0.68
 -10   2  17    0.58    0.52
  10   2 -17    0.69    0.46
  10   2 -17   -0.29    0.68
 -10  -2  17   -0.96    0.63
 -10  -2  17    0.31    0.42
  10  -2 -17    0.63    0.43
  10  -2 -17   -0.11    0.67
 -12   2  19   -0.01    0.48
  12   2 -19    0.56    0.76
  12  -2 -19    0.29    0.82
 -12  -2  19    0.89    0.86
  14   2 -21    1.55    1.07
 -14   2  21    1.99    0.71
  14  -2 -21    1.39    1.05
  16   2 -23    0.28    1.04
  16  -2 -23   -0.05    1.06
  18   2 -25    3.84    1.69
  18  -2 -25    0.58    1.28
  20   2 -27   -0.29    1.25
  20  -2 -27    0.59    1.31
  21   3 -14    1.79    1.33
  21  -3 -14   -0.04    1.15
  19   3 -12    0.96    1.16
  19  -3 -12   -0.59    1.08
  17   3 -10    4.14    1.41
  17   3 -10    3.56    1.05
  17  -3 -10    6.20    1.53
  17  -3 -10    4.70    1.00
  15   3  -8   60.60    3.57
  15   3  -8   65.16    3.36
  15  -3  -8   60.49    3.64
  15  -3  -8   62.77    3.16
  13   3  -6  108.11    4.74
 -13   3   6  106.07    4.45
  13   3  -6  108.11    4.62
  13  -3  -6  105.03    4.43
  13  -3  -6  105.88    4.84
  11   3  -4   45.81    2.53
  11   3  -4   47.13    2.63
 -11   3   4   49.67    2.49
  11  -3  -4   49.78    2.11
  11  -3  -4   50.42    2.76
  11  -3  -4   49.34    2.49
   9   3  -2   27.16    1.76
  -9   3   2   29.66    1.71
   9   3  -2   29.30    1.84
   9  -3  -2   32.46    1.77
   9  -3  -2   31.41    1.96
   9  -3  -2   29.12    1.47
  -7   3   0    7.43    0.87
   7   3   0    6.76    0.93
  -7  -3   0    6.20    0.57
   7  -3   0    6.10    0.83
   7  -3   0    8.40    1.04
   7  -3   0    6.08    0.68
   7  -3   0    4.31    0.70
   5   3   2  295.47    9.75
   5  -3   2  295.84    9.76
   5  -3   2  300.25    9.74
  -5  -3  -2  289.51    9.44
   5  -3   2  301.89    9.60
   3   3   4  398.59   12.69
   3  -3   4  403.99   12.66
  -3  -3  -4  379.52   12.58
   3  -3   4  411.24   12.75
   1   3   6  256.63    8.15
   1  -3   6  254.66    8.23
  -1  -3  -6  250.35    8.22
   1  -3   6  245.61    8.17
   1  -3  -8   36.56    1.70
  -1  -3   8   37.24    1.65
   1  -3  -8   37.40    1.55
  -1  -3   8   37.27    1.63
   1  -3  -8   39.33    1.61
  -3   3  10    1.02    0.47
  -3  -3  10    2.05    0.43
   3  -3 -10    1.52    0.35
  -3  -3  10    1.67    0.37
   3  -3 -10    0.98    0.28
   3  -3 -10    1.91    0.48
  -5   3  12   11.36    1.16
   5   3 -12   11.83    0.85
   5  -3 -12   11.13    0.69
  -5  -3  12    8.19    1.07
  -5  -3  12   10.82    0.79
  -5  -3  12   10.23    0.74
   5  -3 -12   10.70    0.66
   5  -3 -12   13.06    0.97
   7   3 -14   83.20    3.19
   7   3 -14   79.73    3.68
   7   3 -14   80.87    2.95
  -7   3  14   83.84    3.50
  -7   3  14   85.26    3.70
   7  -3 -14   90.36    3.68
   7  -3 -14   80.88    3.25
   7  -3 -14   82.85    2.98
  -7  -3  14   79.54    3.79
   9   3 -16   59.12    3.20
   9   3 -16   59.32    2.63
  -9   3  16   67.18    3.06
   9  -3 -16   64.88    3.23
   9  -3 -16   60.48    2.67
  -9  -3  16   64.75    3.43
 -11   3  18   45.16    2.53
  11   3 -18   47.81    3.00
 -11  -3  18   43.37    3.03
  11  -3 -18   44.40    2.83
 -13   3  20   16.26    1.78
  13   3 -20   15.94    2.15
 -13  -3  20   14.95    2.16
  13  -3 -20   17.84    2.21
 -15   3  22    1.17    0.77
  15   3 -22    0.92    1.08
  15  -3 -22   -0.02    0.89
  17   3 -24    3.01    1.43
  17  -3 -24    2.54    1.42
  19   3 -26   15.49    2.67
  19  -3 -26   14.15    2.49
  20   4 -13   -0.89    0.94
  20  -4 -13    0.41    1.14
  18   4 -11   -0.24    0.75
  18   4 -11    0.99    1.10
  18  -4 -11   -1.49    0.80
 -16   4   9   -0.03    0.63
  16   4  -9   -0.50    0.84
  16   4  -9    0.42    0.70
  16  -4  -9   -0.42    0.45
  16  -4  -9   -0.22    0.87
  14   4  -7    2.41    0.89
  14   4  -7    0.23    0.80
 -14   4   7    1.31    0.81
  14  -4  -7    1.11    0.62
  14  -4  -7    2.63    1.09
  12   4  -5    0.78    0.65
 -12   4   5    0.46    0.65
  12   4  -5   -0.14    0.68
  12  -4  -5   -0.89    0.62
  12  -4  -5    1.07    0.42
  12  -4  -5    1.02    0.51
  10   4  -3    6.41    1.10
  10   4  -3    7.25    1.12
 -10   4   3    8.52    1.20
  10  -4  -3    6.73    0.99
  10  -4  -3    6.69    1.17
  10  -4  -3    7.35    0.89
  -8   4   1    1.96    0.64
   8   4  -1    1.89    0.63
   8  -4  -1    2.34    0.62
  -8  -4   1    1.59    0.37
   8  -4  -1    2.65    0.75
   8  -4  -1    1.33    0.44
  -6   4  -1    3.18    0.65
   6   4   1    3.96    0.73
   6  -4   1    3.48    0.66
  -6  -4  -1    3.06    0.49
   6  -4   1    4.05    0.76
   6  -4   1    2.21    0.51
   6  -4   1    4.23    0.73
   4   4   3   34.27    1.76
  -4  -4  -3   35.96    1.63
   4  -4   3   36.70    1.84
   4  -4   3   33.60    1.67
   4  -4   3   35.22    1.77
   2   4   5   43.92    1.94
  -2  -4  -5   43.81    2.01
   2  -4   5   44.28    2.04
   2  -4   5   43.21    1.97
   2  -4   5   42.14    1.92
  -2  -4  -5   40.48    1.90
   0   4   7    9.15    0.77
   0  -4  -7    7.99    0.80
   0  -4   7    9.77    0.82
   0  -4   7    8.05    0.96
   0  -4   7    8.10    0.83
   0  -4  -7    9.46    0.94
   0  -4  -7   10.01    0.84
  -2   4   9   12.73    1.18
   2  -4  -9   11.34    0.94
   2  -4  -9   12.06    0.82
  -2  -4   9   12.14    0.93
   2  -4  -9   12.44    0.87
  -2  -4   9   12.39    0.87
  -4   4  11    4.32    0.78
   4  -4 -11    5.57    0.83
  -4  -4  11    5.43    0.67
  -4  -4  11    4.65    0.86
   4  -4 -11    5.30    0.65
  -4  -4  11    4.65    0.70
  -4  -4  11    3.75    0.62
   4  -4 -11    4.61    0.58
   6   4 -13    0.22    0.38
  -6   4  13    0.47    0.56
   6   4 -13    0.62    0.50
   6  -4 -13    0.72    0.33
  -6  -4  13    0.30    0.27
  -6  -4  13    0.23    0.47
   6  -4 -13    0.24    0.46
   6  -4 -13   -0.27    0.23
   6  -4 -13   -0.35    0.45
  -8   4  15    5.72    1.06
   8   4 -15    4.26    0.75
   8   4 -15    5.33    1.02
   8  -4 -15    4.76    0.99
  -8  -4  15    4.39    1.01
   8  -4 -15    5.90    0.69
   8  -4 -15    4.84    0.82
  10   4 -17    1.21    0.72
 -10   4  17    0.48    0.61
  10   4 -17   -0.07    0.42
  10  -4 -17    1.63    0.78
 -10  -4  17    0.25    0.67
  10  -4 -17   -0.29    0.41
  12   4 -19    1.24    0.87
 -12   4  19    1.47    0.68
  12  -4 -19    2.84    1.06
 -12  -4  19    1.20    0.87
  14   4 -21    2.24    1.05
 -14   4  21    2.33    0.81
  14  -4 -21    0.68    0.92
  16   4 -23    1.56    1.16
 -16   4  23    1.41    0.83
  16  -4 -23    1.09    1.20
  18   4 -25    2.03    1.46
  18  -4 -25   -0.37    1.11
  21   5 -14   -0.79    1.01
  21  -5 -14    1.72    1.35
  19   5 -12   -0.06    1.00
  19  -5 -12    0.33    0.96
 -17   5  10    0.57    0.83
  17   5 -10    1.89    1.09
  17   5 -10    0.07    0.66
  17  -5 -10   -0.13    0.94
  15   5  -8    4.09    1.20
 -15   5   8    4.12    1.15
  15   5  -8    4.30    1.16
  15  -5  -8    4.33    0.98
  15  -5  -8    3.52    1.17
  13   5  -6   22.32    1.96
  13   5  -6   25.23    2.02
 -13   5   6   22.54    1.97
  13  -5  -6   24.49    1.80
  13  -5  -6   25.18    2.12
  13  -5  -6   23.72    1.56
  11   5  -4   28.29    2.08
 -11   5   4   26.50    1.97
  11   5  -4   27.58    1.98
  11  -5  -4   31.67    1.75
  11  -5  -4   33.19    2.17
  11  -5  -4   30.63    1.92
  -9   5   2    6.70    1.05
   9   5  -2    6.12    1.09
   9   5  -2    7.62    1.08
   9  -5  -2    6.01    0.86
   9  -5  -2    5.87    1.04
   9  -5  -2    5.44    0.93
  -7   5   0    7.60    1.11
   7   5   0    5.16    0.92
   7  -5   0    5.50    0.79
   7  -5   0    5.67    0.93
   7  -5   0    6.62    1.00
  -7  -5   0    6.54    0.74
  -5   5  -2   36.12    1.91
   5   5   2   34.02    1.90
  -5  -5  -2   33.41    1.66
   5  -5   2   33.38    1.79
   5  -5   2   35.09    1.89
   5  -5   2   34.34    1.80
   5  -5   2   32.25    1.94
   3   5   4   86.13    3.38
   3  -5   4   79.09    3.32
  -3  -5  -4   80.53    3.20
  -3  -5  -4   74.89    3.30
   3  -5   4   84.44    3.43
   3  -5   4   82.60    3.27
   1   5   6   50.30    2.25
   1   5   6   47.49    2.16
   1  -5   6   50.67    2.24
  -1  -5  -6   48.51    2.24
  -1  -5  -6   51.41    2.31
   1  -5   6   49.82    2.33
   1  -5   6   49.54    2.29
  -1   5   8   13.81    1.11
  -1  -5   8   15.51    1.14
  -1  -5   8   14.47    1.13
   1  -5  -8   17.29    1.18
   1  -5  -8   16.42    1.09
  -1  -5   8   15.30    1.06
   1  -5  -8   14.02    1.06
  -3   5  10   14.56    1.25
  -3  -5  10   16.12    1.23
  -3  -5  10   17.41    1.12
   3  -5 -10   15.68    1.12
  -3  -5  10   16.66    1.42
   3  -5 -10   16.86    1.10
  -3  -5  10   16.12    1.21
  -3  -5  10   15.94    1.14
   3  -5 -10   15.84    1.21
  -5   5  12   19.93    1.55
   5   5 -12   19.79    1.37
   5  -5 -12   14.98    1.25
   5  -5 -12   17.29    1.16
  -5  -5  12   19.54    1.16
   5  -5 -12   16.94    1.12
  -5  -5  12   19.75    1.36
  -5  -5  12   18.81    1.45
   7   5 -14   15.91    1.65
  -7   5  14   14.28    1.54
   7   5 -14   13.49    1.35
  -7  -5  14   11.96    1.41
   7  -5 -14   15.99    1.54
  -7  -5  14   12.37    0.92
   7  -5 -14   11.75    1.26
  -7  -5  14   16.72    1.81
   7  -5 -14   11.58    0.93
   7  -5 -14   14.03    1.00
   9   5 -16   15.52    1.52
  -9   5  16   16.80    1.82
   9   5 -16   13.92    1.70
  -9  -5  16   12.53    1.71
   9  -5 -16   17.40    1.36
   9  -5 -16   14.95    1.67
 -11   5  18   21.70    1.88
  11   5 -18   21.59    2.33
 -11  -5  18   20.27    2.35
  11  -5 -18   25.37    2.39
  11  -5 -18   22.47    1.59
 -13   5  20    2.05    0.87
  13   5 -20    1.03    0.87
 -13  -5  20    2.18    1.18
  13  -5 -20    1.48    1.00
 -15   5  22    3.63    1.12
  15   5 -22    4.92    1.45
  15  -5 -22    3.41    1.22
 -17   5  24    8.14    1.56
  17   5 -24    6.02    1.80
  17  -5 -24    5.40    1.61
  20  -6 -13   -1.13    0.84
 -18   6  11    0.38    0.84
  18  -6 -11    1.64    1.18
 -16   6   9   -0.19    0.79
  16   6  -9    0.84    0.90
  16  -6  -9   -0.19    0.82
  16  -6  -9    0.14    0.49
 -14   6   7    2.10    1.06
  14   6  -7    1.65    0.92
  14  -6  -7    0.79    0.82
  14  -6  -7    1.58    0.65
  12   6  -5   32.61    2.38
 -12   6   5   37.86    2.48
  12  -6  -5   37.87    2.08
  12  -6  -5   32.57    2.33
  12  -6  -5   29.58    2.10
  10   6  -3   27.83    2.07
 -10   6   3   28.86    2.08
  10  -6  -3   28.33    1.89
  10  -6  -3   24.65    1.83
  10  -6  -3   26.69    1.73
   8   6  -1   -0.25    0.47
  -8   6   1   -0.06    0.50
   8  -6  -1   -0.19    0.43
   8  -6  -1    0.59    0.44
  -8  -6   1   -0.31    0.26
   8  -6  -1    0.01    0.43
   6   6   1   22.52    1.67
  -6   6  -1   20.97    1.56
   6  -6   1   20.12    1.41
  -6  -6  -1   19.78    1.32
   6  -6   1   20.98    1.53
   6  -6   1   21.27    1.45
   4   6   3   14.73    1.29
  -4   6  -3   15.55    1.31
   4  -6   3   14.01    1.17
   4  -6   3   17.43    1.30
   4  -6   3   16.32    1.63
  -4  -6  -3   14.03    1.13
   4  -6   3   15.56    1.49
   2   6   5   35.44    1.88
   2   6   5   39.68    2.11
  -2  -6  -5   39.19    2.01
   2  -6   5   38.73    2.10
  -2  -6  -5   42.22    2.19
   2  -6   5   40.61    2.16
   2  -6   5   41.38    2.06
   0   6   7   53.98    2.48
   0  -6   7   49.52    2.50
   0  -6  -7   53.45    2.47
   0  -6  -7   54.98    2.54
   0  -6   7   49.07    2.52
   0  -6  -7   56.96    2.59
   0  -6   7   50.50    2.42
  -2   6   9    0.10    0.56
  -2  -6   9   -0.25    0.36
   2  -6  -9   -0.21    0.38
  -2  -6   9    0.22    0.40
  -2  -6   9   -0.44    0.32
  -2  -6   9    0.47    0.50
   2  -6  -9    0.34    0.36
   2  -6  -9    0.48    0.45
  -4   6  11   30.81    2.02
  -4  -6  11   31.75    1.70
  -4  -6  11   28.71    1.86
   4  -6 -11   34.80    1.75
  -4  -6  11   33.98    1.92
  -4  -6  11   32.46    1.77
  -4  -6  11   29.13    1.84
   4  -6 -11   29.58    1.74
   4  -6 -11   30.24    1.84
   6   6 -13    3.70    0.78
   6   6 -13    3.01    0.76
  -6   6  13    4.32    1.03
  -6  -6  13    4.13    0.95
  -6  -6  13    5.31    0.94
   6  -6 -13    3.42    0.70
   6  -6 -13    2.41    0.68
   6  -6 -13    4.59    0.72
  -6  -6  13    3.72    0.65
   8   6 -15    3.23    0.81
   8   6 -15    4.69    1.05
  -8   6  15    4.37    1.12
  -8  -6  15    4.39    0.92
   8  -6 -15    2.34    0.90
   8  -6 -15    3.77    0.87
   8  -6 -15    4.16    0.70
  -8  -6  15    3.26    0.97
 -10   6  17    7.12    1.34
  10   6 -17    5.77    1.21
  10   6 -17   10.21    1.35
  10  -6 -17    7.99    1.28
 -10  -6  17    5.54    1.32
  10  -6 -17    7.41    1.10
  12   6 -19   10.74    1.74
 -12   6  19    8.69    1.54
 -12  -6  19   10.83    1.82
  12  -6 -19    6.73    1.35
 -14   6  21    3.24    1.12
  14   6 -21    1.35    1.00
  14  -6 -21    2.62    1.13
  16   6 -23    2.21    1.24
 -16   6  23    2.75    1.08
  16  -6 -23   -0.23    0.99
 -18   6  25    3.61    1.32
  18   6 -25    3.74    1.51
  18  -6 -25    1.94    1.34
 -19   7  12    2.08    1.06
  19  -7 -12   -0.96    0.80
 -17   7  10    0.68    0.99
  17  -7 -10   -0.18    0.81
  15   7  -8    9.96    1.70
 -15   7   8    4.43    1.42
  15  -7  -8    7.95    1.54
  15  -7  -8    8.36    1.40
 -13   7   6    2.68    1.10
  13   7  -6    2.55    1.00
  13  -7  -6    3.29    0.89
  13  -7  -6    2.03    0.73
  13  -7  -6    3.28    0.99
  11   7  -4    3.27    1.08
 -11   7   4    3.70    1.13
  11  -7  -4    1.42    0.64
  11  -7  -4    2.28    0.83
  11  -7  -4    2.32    0.71
   9   7  -2   10.20    1.52
  -9   7   2   10.56    1.47
   9  -7  -2    9.65    1.29
   9  -7  -2    8.95    1.24
   9  -7  -2   12.31    1.42
  -7   7   0   -0.27    0.49
   7   7   0    0.14    0.65
   7  -7   0    0.71    0.46
   7  -7   0   -0.03    0.47
  -7  -7   0   -0.28    0.32
   7  -7   0   -0.29    0.39
   5   7   2   14.10    1.56
  -5   7  -2   13.98    1.52
   5  -7   2   14.14    1.12
  -5  -7  -2   10.74    1.18
   5  -7   2   14.37    1.53
   5  -7   2   12.29    1.36
  -3   7  -4   44.13    2.42
   3   7   4   47.71    2.27
   3   7   4   54.41    2.65
  -3  -7  -4   52.60    2.68
  -3  -7  -4   44.92    2.40
   3  -7   4   47.18    2.55
   3  -7   4   51.04    2.53
   3  -7   4   53.36    2.70
  -1   7  -6   24.95    1.64
   1   7   6   23.30    1.64
   1   7   6   23.91    1.58
  -1  -7  -6   26.88    1.67
   1  -7   6   23.34    1.67
  -1  -7  -6   17.79    1.57
   1  -7   6   26.18    1.67
   1  -7   6   26.35    1.71
  -1   7   8    3.48    0.85
   1  -7  -8    2.55    0.67
   1  -7  -8    2.06    0.60
  -1  -7   8    3.79    0.83
   1  -7  -8    2.96    0.71
  -1  -7   8    5.81    0.96
  -1  -7   8    3.26    0.69
  -3   7  10    0.16    0.67
  -3  -7  10    0.89    0.47
  -3  -7  10    1.00    0.52
  -3  -7  10    0.52    0.48
  -3  -7  10    1.39    0.61
   3  -7 -10    0.33    0.54
   3  -7 -10   -0.03    0.35
   3  -7 -10    1.15    0.58
   5   7 -12   13.77    1.40
  -5   7  12   12.76    1.54
   5   7 -12   13.43    1.52
  -5  -7  12   14.93    2.19
   5  -7 -12   13.87    1.54
  -5  -7  12   13.87    1.15
   5  -7 -12   15.97    1.23
   5  -7 -12   15.58    1.27
  -5  -7  12   18.72    1.79
   7   7 -14   38.06    2.27
  -7   7  14   36.97    2.48
   7   7 -14   35.00    2.18
   7  -7 -14   32.75    2.15
  -7  -7  14   38.02    2.28
   7  -7 -14   34.45    1.97
  -7  -7  14   32.48    2.21
   7  -7 -14   36.45    1.98
   9   7 -16   20.76    1.69
  -9   7  16   24.75    2.38
   9   7 -16   22.70    1.87
  -9  -7  16   13.00    1.83
   9  -7 -16   20.59    1.65
  11   7 -18    9.90    1.62
 -11   7  18    6.93    1.46
  11  -7 -18    7.14    1.20
  13   7 -20   -0.07    0.79
 -13   7  20    0.56    0.78
  15   7 -22    0.45    1.03
 -15   7  22    1.92    1.01
 -17   7  24    8.61    1.77
  17   7 -24    6.60    1.74
 -18   8  11    3.29    1.35
 -16   8   9   -0.25    0.96
 -14   8   7    0.14    1.08
  14  -8  -7    0.77    0.64
  14  -8  -7    0.85    0.66
 -12   8   5    2.43    1.13
  12   8  -5    0.46    0.77
  12  -8  -5    1.73    0.67
  12  -8  -5    2.88    0.85
 -10   8   3    9.29    1.63
  10   8  -3   11.85    1.73
  10  -8  -3    9.35    1.37
  10  -8  -3   10.58    1.38
  -8   8   1    8.41    1.40
   8   8  -1    5.94    1.20
   8  -8  -1    6.52    1.09
   8  -8  -1    7.69    1.20
  -6   8  -1    3.39    0.98
   6   8   1    0.78    0.64
   6  -8   1    1.90    0.73
   6  -8   1    1.83    0.62
  -6  -8  -1    0.70    0.46
  -4   8  -3   14.11    1.55
   4   8   3   12.46    1.52
   4  -8   3   15.08    1.54
   4  -8   3   11.93    1.45
  -4  -8  -3   16.61    1.78
  -4  -8  -3   12.77    1.38
   2   8   5    2.71    0.74
  -2   8  -5    3.04    0.80
   2   8   5    3.48    0.84
  -2  -8  -5    2.94    0.77
   2  -8   5    2.63    0.75
  -2  -8  -5    3.92    0.89
   2  -8   5    3.36    0.90
   2  -8   5    4.09    0.89
   0   8   7   18.49    1.49
   0   8  -7   14.54    1.44
   0   8   7   13.47    1.45
   0  -8  -7   12.58    1.49
   0  -8   7   15.77    1.57
   0  -8  -7   11.84    1.44
   0  -8   7   16.82    1.69
   0  -8   7   15.02    1.60
   0  -8  -7   14.21    1.48
   0  -8   7   15.02    1.66
  -2   8   9   11.96    1.52
  -2  -8   9   14.86    1.49
   2  -8  -9   13.66    1.44
   2  -8  -9   12.71    1.45
  -2  -8   9   14.28    1.61
  -2  -8   9   10.51    1.30
  -2  -8   9   12.71    1.48
   2  -8  -9   16.50    1.65
  -4   8  11    4.34    1.06
  -4  -8  11    6.14    1.00
   4  -8 -11    4.88    0.91
  -4  -8  11    3.99    0.83
  -4  -8  11    4.70    1.06
  -4  -8  11    4.48    0.94
   4  -8 -11    4.18    0.92
   4  -8 -11    6.04    1.05
  -6   8  13   -0.08    0.63
   6   8 -13   -0.39    0.47
   6  -8 -13    0.62    0.51
  -6  -8  13    0.56    0.57
   6  -8 -13    0.19    0.40
   6  -8 -13   -0.58    0.44
  -8   8  15   -0.63    0.61
   8   8 -15    1.34    0.75
  -8  -8  15    0.25    0.58
   8  -8 -15   -0.14    0.51
 -10   8  17   -0.23    0.81
  10   8 -17    0.28    0.60
  10  -8 -17    0.09    0.55
 -12   8  19    4.43    1.33
  12  -8 -19    4.82    1.19
 -14   8  21   -0.01    0.68
 -16   8  23    0.21    0.79
 -17   9  10    1.66    1.21
 -15   9   8    5.18    1.55
 -13   9   6   15.59    2.29
  13  -9  -6   11.94    1.65
 -11   9   4   13.96    2.09
  11   9  -4   10.08    1.73
  11  -9  -4   10.66    1.52
  11  -9  -4    9.52    1.46
   9   9  -2    2.25    0.97
  -9   9   2    1.91    0.96
   9  -9  -2    1.92    0.79
   9  -9  -2    2.45    0.89
  -7   9   0   16.92    1.95
   7   9   0   18.44    2.12
   7  -9   0   17.68    1.90
   7  -9   0   17.53    1.88
  -7  -9   0   16.61    2.06
   5   9   2   16.00    1.82
  -5   9  -2   18.13    2.01
  -5  -9  -2   16.94    1.44
   5  -9   2   14.96    1.66
   5  -9   2   17.44    1.91
  -3   9  -4   14.22    1.66
   3   9   4   16.02    1.81
  -3  -9  -4   13.12    1.48
  -3  -9  -4   10.71    1.54
   3  -9   4   16.39    1.78
   3  -9   4   17.45    1.85
  -1   9  -6   46.84    2.57
   1   9   6   43.29    2.50
   1   9   6   40.32    2.52
   1  -9   6   45.03    2.60
   1  -9   6   50.29    2.80
   1  -9   6   44.67    2.65
  -1  -9  -6   41.59    2.61
  -1  -9  -6   50.63    2.66
   1  -9   6   45.26    2.74
   1   9  -8   16.97    1.45
  -1   9   8   18.11    1.84
  -1  -9   8   17.91    1.91
   1  -9  -8   11.73    1.58
  -1  -9   8   17.20    1.79
  -1  -9   8   18.51    1.52
   1  -9  -8   14.49    1.60
  -1  -9   8   20.29    1.95
   1  -9  -8   16.21    1.69
  -3   9  10    3.24    0.98
   3   9 -10    3.90    0.81
  -3  -9  10    3.49    0.92
   3  -9 -10    1.09    0.64
   3  -9 -10    3.40    0.85
  -3  -9  10    3.42    0.79
  -3  -9  10    2.42    0.84
  -3  -9  10    2.11    0.89
   3  -9 -10    2.91    0.87
  -5   9  12   11.47    1.65
   5   9 -12   14.22    1.77
   5  -9 -12   12.35    1.43
   5  -9 -12   14.83    1.62
  -5  -9  12   13.20    1.73
  -5  -9  12   14.09    1.52
   5  -9 -12   13.10    1.64
  -7   9  14    7.83    1.54
   7   9 -14    7.00    1.28
   7  -9 -14    5.67    1.14
  -7  -9  14    9.15    1.47
   7  -9 -14    8.12    1.23
   7  -9 -14    7.09    1.74
  -9   9  16    8.43    1.60
   9   9 -16    9.04    1.48
   9  -9 -16    7.58    1.38
  -9  -9  16    6.05    1.33
 -11   9  18   20.11    2.52
  11  -9 -18   16.15    2.01
 -13   9  20    7.14    1.57
 -15   9  22    1.55    0.98
 -16  10   9    0.75    1.06
 -14  10   7    3.91    1.51
  14 -10  -7    2.49    0.97
 -12  10   5   12.09    2.09
  12 -10  -5   13.38    1.80
 -10  10   3   11.72    2.02
  10 -10  -3   14.83    2.17
  10 -10  -3   11.61    1.70
  -8  10   1    0.49    0.85
   8  10  -1   -0.51    0.66
   8 -10  -1   -0.68    0.44
   8 -10  -1    0.38    0.58
  -6  10  -1    3.06    1.17
   6  10   1    1.91    0.91
  -6 -10  -1    3.63    0.87
   6 -10   1    1.59    0.73
   6 -10   1    4.11    1.00
   4  10   3    3.92    1.02
  -4  10  -3    7.94    1.40
  -4 -10  -3    5.59    1.03
   4 -10   3    6.57    1.27
  -4 -10  -3    7.96    1.45
   4 -10   3    7.65    1.34
  -2  10  -5   16.74    1.92
   2  10   5   14.17    1.72
   2  10   5   21.09    2.04
   2 -10   5   15.33    1.78
  -2 -10  -5   20.69    2.01
   2 -10   5   17.08    1.85
   2 -10   5   15.45    1.90
  -2 -10  -5   17.82    2.06
   0  10  -7   13.20    1.60
   0  10   7   12.41    1.58
   0  10   7   11.06    1.54
   0 -10   7   14.78    1.74
   0 -10  -7   14.55    1.80
   0 -10  -7   10.81    1.48
   0 -10   7   14.03    1.83
   0 -10   7   10.76    1.47
  -2  10   9    0.89    0.81
   2  10  -9    0.12    0.54
   2 -10  -9   -0.71    0.48
  -2 -10   9    0.07    0.38
   2 -10  -9    0.40    0.55
  -2 -10   9   -0.58    0.47
  -2 -10   9   -0.20    0.43
   2 -10  -9    0.46    0.63
   4  10 -11    2.99    0.87
  -4  10  11    1.87    1.01
   4 -10 -11    2.55    0.89
  -4 -10  11    2.86    0.80
   4 -10 -11    1.58    0.76
  -4 -10  11    3.81    1.01
   4 -10 -11    2.93    0.84
   6  10 -13    5.38    1.26
  -6  10  13    4.70    1.25
  -6 -10  13    2.45    1.01
   6 -10 -13    3.96    1.04
   6 -10 -13    5.95    1.07
   6 -10 -13    2.27    0.83
  -8  10  15    2.97    1.14
   8  10 -15    2.63    1.03
   8 -10 -15    2.28    0.96
  -8 -10  15    1.91    0.98
 -10  10  17    4.75    1.41
  10 -10 -17    4.32    1.07
 -12  10  19    0.73    0.82
  12 -10 -19    1.27    0.90
 -14  10  21    0.21    0.80
 -13  11   6    5.11    1.60
  13 -11  -6    3.21    1.09
 -11  11   4   -1.06    0.98
  11 -11  -4    0.11    0.55
  -9  11   2    2.18    1.26
   9 -11  -2    2.61    0.99
  -7  11   0    0.63    0.97
   7 -11   0   -0.18    0.53
  -5  11  -2    9.11    1.66
   5  11   2    9.56    1.86
   5 -11   2   10.02    1.61
  -5 -11  -2    6.30    1.20
   5 -11   2    6.55    1.27
   5 -11   2    6.02    1.38
  -3  11  -4   17.06    2.01
   3  11   4   12.90    1.77
   3 -11   4   14.34    1.81
   3 -11   4   16.24    2.05
   3 -11   4   16.61    1.95
  -3 -11  -4   19.18    2.27
  -3 -11  -4   15.89    1.80
  -1  11  -6    4.72    1.16
   1  11   6    5.48    1.16
   1  11   6    4.67    1.14
  -1 -11  -6    3.86    1.07
   1 -11   6    5.48    1.14
  -1 -11  -6    5.93    1.25
   1 -11   6    4.82    1.18
   1 -11   6    5.73    1.26
  -1  11   8    6.85    1.39
   1  11  -8    6.36    1.25
  -1  11   8    5.22    1.05
  -1 -11   8    4.22    1.00
   1 -11  -8    3.54    1.05
  -1 -11   8    6.07    1.28
   1 -11  -8    5.50    1.31
  -1 -11   8    2.73    1.02
   3  11 -10    1.96    0.79
  -3  11  10    1.00    0.89
  -3 -11  10    0.84    0.72
   3 -11 -10   -0.07    0.68
  -3 -11  10    0.24    0.60
   3 -11 -10    0.59    0.62
  -3 -11  10    0.58    0.59
   3 -11 -10   -0.17    0.68
  -5  11  12    0.98    0.96
  -5 -11  12    1.23    0.80
   5 -11 -12    0.52    0.68
   5 -11 -12    0.17    0.60
   5 -11 -12   -0.38    0.64
  -7  11  14   12.40    2.02
  -7 -11  14   15.41    2.20
   7 -11 -14   18.20    2.11
  -9  11  16   24.02    2.78
   9 -11 -16   20.02    2.31
 -11  11  18    2.60    1.20
  11 -11 -18   -0.28    0.77
 -12  12   5    9.52    2.14
  12 -12  -5   10.81    1.78
  12 -12  -5    8.58    1.58
 -10  12   3   10.54    2.13
  10 -12  -3   10.20    1.74
  10 -12  -3   10.90    1.80
  -8  12   1    5.44    1.57
   8 -12  -1    2.69    1.03
   8 -12  -1    3.38    1.06
  -6  12  -1    1.16    1.20
   6 -12   1    2.55    0.98
   6 -12   1    1.72    0.86
  -4  12  -3   32.38    2.68
  -4 -12  -3   29.80    2.35
   4 -12   3   33.28    2.57
   4 -12   3   32.88    2.62
  -2  12  -5   20.75    2.38
   2 -12   5   21.10    2.31
   2 -12   5   15.34    2.16
  -2 -12  -5   13.88    1.85
  -2 -12  -5   23.93    2.63
   0  12   7    4.00    1.27
   0  12  -7    3.09    1.16
   0 -12   7    3.84    0.99
   0 -12   7    3.26    1.21
   0 -12  -7    3.62    1.22
   0 -12  -7    6.22    1.31
  -2  12   9    1.95    1.05
  -2 -12   9    0.54    0.73
   2 -12  -9    0.21    0.70
   2 -12  -9    0.54    0.79
  -2 -12   9   -0.06    0.72
  -4  12  11    0.58    0.95
   4 -12 -11    0.29    0.77
  -4 -12  11    0.18    0.62
  -4 -12  11    0.34    0.77
   4 -12 -11    0.96    0.73
  -6  12  13    3.30    1.26
   6 -12 -13    3.25    1.13
   6 -12 -13    1.51    0.87
  -6 -12  13    0.99    0.85
  -8  12  15   11.96    2.17
  -8 -12  15   16.16    2.29
   8 -12 -15    9.17    1.68
 -10  12  17    6.55    1.70
  10 -12 -17    4.66    1.26
  -9  13   2   -0.08    1.09
   9 -13  -2   -0.30    0.68
   9 -13  -2   -0.20    0.61
  -7  13   0    1.37    1.29
   7 -13   0   -0.34    0.55
   7 -13   0    0.16    0.72
  -5  13  -2   -0.61    0.86
   5 -13   2   -0.30    0.62
  -5 -13  -2   -0.07    0.56
   5 -13   2    0.01    0.69
  -3  13  -4   -1.03    0.81
  -3 -13  -4   -0.74    0.62
   3 -13   4    0.18    0.72
   3 -13   4    0.28    0.78
  -1  13  -6    1.58    1.03
  -1 -13  -6    0.47    0.96
  -1 -13  -6    4.22    1.17
   1 -13   6    2.39    0.90
   1 -13   6    3.89    1.24
  -1  13   8    0.98    0.94
  -1 -13   8    1.71    0.86
  -1 -13   8    0.11    0.70
   1 -13  -8    0.19    0.78
   1 -13  -8    1.50    0.94
  -3  13  10    0.89    1.03
   3 -13 -10    1.72    0.89
  -3 -13  10    0.58    0.73
   3 -13 -10    0.66    0.78
  -3 -13  10    0.25    0.62
  -5  13  12    2.24    1.15
   5 -13 -12    0.79    0.84
  -5 -13  12    0.77    0.90
   5 -13 -12    1.86    0.94
  -7  13  14    1.78    1.12
   7 -13 -14    1.59    1.01
  -7 -13  14    1.35    1.07
  -6  14  -1    0.52    1.12
   6 -14   1   -0.08    0.76
  -4  14  -3   -0.17    1.09
  -4 -14  -3   -0.19    0.70
   4 -14   3   -0.12    0.71
   4 -14   3    1.20    0.87
  -2  14  -5    1.26    1.18
   2 -14   5    2.20    1.10
  -2 -14  -5    2.05    0.95
   2 -14   5    0.42    0.81
   0 -14  -7    2.43    1.00
   0 -14   7    3.93    1.08
   0 -14  -7    1.41    1.07
   0 -14   7    3.05    1.21
  -2  14   9   -0.13    1.28
  -2 -14   9   -0.12    0.69
   2 -14  -9   -0.38    1.36
  -2 -14   9   -0.63    0.80
   2 -14  -9   -0.80    0.54
  22   0 -14   17.75    2.75
  20   0 -12   16.88    2.64
  18   0 -10   25.15    2.04
  18   0 -10   28.96    3.06
  16   0  -8    6.75    1.17
  16   0  -8    4.91    1.31
  14   0  -6    2.67    0.75
  14   0  -6    2.22    1.01
  12   0  -4   86.81    3.78
  12   0  -4   86.88    4.07
 -10   0   2   82.97    2.77
  10   0  -2   80.28    3.42
  10   0  -2   78.12    3.60
   8   0   0   20.32    1.43
   8   0   0   16.84    1.22
   8   0   0   17.75    0.87
   6   0   2    9.36    0.81
   6   0   2   10.11    0.61
   4   0   4   17.83    0.88
   4   0   4   17.20    1.01
  -4   0  -4   17.26    0.87
   2   0   6   22.13    1.04
  -2   0  -6   23.51    1.05
   0   0   8   66.46    2.29
   0   0  -8   68.52    2.30
   0   0  -8   71.40    2.50
   2   0 -10  392.36   12.33
   4   0 -12  199.64    6.52
   6   0 -14    1.87    0.24
   6   0 -14    1.22    0.59
  -6   0  14    1.03    0.42
  -6   0  14    0.36    0.49
   6   0 -14    0.65    0.18
   6   0 -14    1.13    0.37
   8   0 -16   -0.64    0.53
   8   0 -16   -0.14    0.34
   8   0 -16    0.51    0.25
  -8   0  16    0.10    0.66
  -8   0  16    0.43    0.41
 -10   0  18   16.98    2.06
  10   0 -18   16.18    1.91
 -10   0  18   14.31    1.19
 -12   0  20   42.21    2.95
 -12   0  20   36.41    2.08
  12   0 -20   28.93    2.54
  14   0 -22   14.09    2.15
  16   0 -24   -0.12    0.93
  18   0 -26    4.97    1.62
  20   0 -28    8.16    2.12
  21   1 -13    1.23    1.30
  21  -1 -13   -0.14    1.15
  19   1 -11   -0.71    1.05
  19  -1 -11    0.50    1.04
  17   1  -9    1.15    0.70
  17   1  -9    1.60    1.08
  17  -1  -9    2.47    1.20
  17  -1  -9    0.29    0.55
  15   1  -7    8.91    1.64
  15   1  -7    8.10    1.20
  15  -1  -7   10.05    1.71
  15  -1  -7   10.75    1.40
  13   1  -5   -0.24    0.72
  13   1  -5    0.45    0.57
  13  -1  -5   -0.10    0.74
  13  -1  -5   -0.12    0.45
  11   1  -3   11.45    1.48
  11   1  -3    9.81    1.19
 -11   1   3   13.40    1.16
  11  -1  -3   10.23    1.18
  11  -1  -3   11.83    0.77
  11  -1  -3   16.59    1.74
   9   1  -1   25.64    1.69
   9   1  -1   19.05    1.39
   9  -1  -1   21.48    1.62
   9  -1  -1   23.00    1.45
  -9  -1   1   21.12    0.92
   9  -1  -1   21.42    1.04
   7   1   1    0.52    0.43
  -7  -1  -1    0.05    0.17
   7  -1   1    0.33    0.22
   7  -1   1    0.02    0.42
   7  -1   1    0.71    0.38
   5   1   3   11.09    0.88
   5  -1   3    9.53    0.80
  -5  -1  -3   10.80    0.64
   5  -1   3    9.12    0.63
   3   1   5   79.32    2.99
  -3  -1  -5   83.73    2.92
   3  -1   5   86.75    2.95
   3  -1   5   83.33    3.00
  -1  -1  -7   20.37    0.90
   1  -1   7   17.99    0.91
   1  -1   7   20.39    0.99
  -1  -1  -7   19.22    1.00
  -1   1   9   11.85    0.51
   1   1  -9    9.35    0.53
  -1   1   9   10.32    0.47
  -1  -1   9   10.24    0.71
  -1  -1   9    9.46    0.56
   3   1 -11    7.43    0.44
   3   1 -11    7.78    0.58
   3   1 -11    6.57    0.41
   3  -1 -11    8.89    0.78
  -5   1  13    4.48    0.85
  -5   1  13    4.42    0.67
   5   1 -13    4.99    0.41
   5   1 -13    4.12    0.36
   5   1 -13    4.35    0.52
  -5   1  13    4.42    0.28
   5  -1 -13    4.40    0.62
   5  -1 -13    4.02    0.25
  -5  -1  13    4.42    0.78
   5  -1 -13    3.24    0.66
  -7   1  15    0.43    0.39
  -7   1  15    0.45    0.55
   7   1 -15    0.51    0.49
   7   1 -15    0.64    0.29
   7   1 -15    0.20    0.33
  -7   1  15    0.13    0.28
   7  -1 -15   -0.13    0.40
   7  -1 -15    0.27    0.48
   7  -1 -15    0.25    0.18
  -7  -1  15   -0.33    0.48
  -7  -1  15    0.35    0.36
   9   1 -17    6.00    1.14
   9   1 -17    6.97    0.71
  -9   1  17    6.65    0.93
  -9   1  17    5.39    1.11
   9  -1 -17    7.03    0.82
   9  -1 -17    4.71    1.04
  -9  -1  17    6.53    0.89
  -9  -1  17    5.36    1.19
  11   1 -19    0.81    0.87
 -11   1  19   -0.10    0.68
 -11   1  19    1.74    0.58
 -11  -1  19    1.68    0.56
  11  -1 -19    0.85    0.78
 -11  -1  19    1.11    0.91
  13   1 -21    0.16    0.85
 -13   1  21    0.56    0.49
  13  -1 -21    0.38    0.81
 -13  -1  21   -0.65    0.82
  15   1 -23   -0.19    1.02
  15  -1 -23    1.36    1.05
  17   1 -25   -0.10    1.07
  17  -1 -25    0.30    1.11
  19   1 -27    0.32    1.34
  19  -1 -27    0.08    1.27
  22   2 -14    1.73    1.31
  22  -2 -14    6.37    1.89
  20   2 -12   11.20    2.12
  20  -2 -12    8.83    1.95
  18   2 -10   17.94    2.02
  18   2 -10   22.37    2.65
  18  -2 -10   18.30    2.41
  18  -2 -10   13.59    1.72
  16   2  -8    0.56    0.61
  16   2  -8    1.30    1.04
  16  -2  -8    1.19    0.95
  16  -2  -8    1.49    0.65
  14   2  -6   31.32    2.44
  14   2  -6   37.53    2.32
  14  -2  -6   33.94    2.54
  14  -2  -6   32.89    2.10
 -12   2   4   48.49    2.40
  12   2  -4   53.04    2.73
  12   2  -4   46.23    2.79
  12  -2  -4   49.69    2.90
  12  -2  -4   51.20    2.57
  10   2  -2   28.34    1.93
  10   2  -2   32.81    1.94
 -10   2   2   30.47    1.68
  10  -2  -2   27.79    1.37
  10  -2  -2   28.08    1.92
  10  -2  -2   29.47    1.76
   8   2   0   60.00    2.68
  -8   2   0   54.80    2.39
   8   2   0   59.27    2.67
   8  -2   0   59.27    2.29
   8  -2   0   60.04    2.60
  -8  -2   0   58.61    2.10
   6   2   2   35.34    1.74
   6  -2   2   35.09    1.53
   6  -2   2   34.21    1.69
  -6  -2  -2   34.59    1.44
   4   2   4   50.20    2.08
  -4  -2  -4   49.09    1.93
   4  -2   4   52.90    2.02
   4  -2   4   46.47    2.04
   2   2   6  289.68    9.42
   2  -2   6  298.85    9.48
  -2  -2  -6  288.00    9.44
   2  -2   6  306.35    9.47
   0   2   8   60.24    2.06
   0  -2   8   53.91    2.12
   0  -2   8   54.47    2.17
  -2   2  10   51.53    1.78
  -2   2  10   52.03    1.80
  -2  -2  10   49.13    1.99
   2  -2 -10   52.23    2.12
  -2  -2  10   47.89    1.90
  -4   2  12   44.23    1.95
   4   2 -12   38.68    1.63
  -4   2  12   42.21    1.49
  -4  -2  12   40.02    1.70
  -4  -2  12   44.50    1.67
   4  -2 -12   41.04    1.85
  -4  -2  12   38.43    2.10
   4  -2 -12   40.99    1.48
  -6   2  14    0.21    0.39
   6   2 -14   -0.24    0.42
  -6   2  14    0.09    0.19
  -6   2  14    0.83    0.60
   6   2 -14    0.21    0.28
   6   2 -14    0.24    0.26
   6  -2 -14    0.28    0.16
  -6  -2  14   -0.20    0.26
  -6  -2  14    0.39    0.54
   6  -2 -14    0.08    0.36
  -6  -2  14    0.20    0.21
   6  -2 -14   -0.45    0.38
  -8   2  16   39.02    2.37
  -8   2  16   34.83    1.97
   8   2 -16   34.73    1.62
   8   2 -16   36.37    2.28
   8   2 -16   32.49    1.49
  -8  -2  16   35.69    2.37
   8  -2 -16   36.53    1.76
  -8  -2  16   33.24    1.75
   8  -2 -16   34.98    1.41
   8  -2 -16   37.55    2.25
 -10   2  18  117.45    4.76
  10   2 -18  122.36    5.29
 -10   2  18  119.57    5.29
 -10  -2  18  118.20    5.40
  10  -2 -18  117.63    4.34
  10  -2 -18  114.14    5.13
  12   2 -20   47.75    3.17
 -12   2  20   44.74    2.55
 -12  -2  20   45.13    3.21
  12  -2 -20   47.01    3.08
 -14   2  22    5.28    1.04
  14   2 -22    5.69    1.52
  14  -2 -22    7.17    1.60
  16   2 -24    0.56    1.14
  16  -2 -24   -0.07    1.08
  18   2 -26    5.02    1.72
  18  -2 -26    2.92    1.46
  21   3 -13    2.27    1.34
  21  -3 -13    0.22    1.10
  19   3 -11    6.70    1.68
  19  -3 -11    5.17    1.70
  17   3  -9    3.22    0.93
  17   3  -9    3.76    1.36
  17  -3  -9    4.16    0.94
  17  -3  -9    2.31    1.22
  15   3  -7    0.66    0.91
  15   3  -7    1.73    0.79
  15  -3  -7    2.35    1.09
  15  -3  -7    1.18    0.54
  13   3  -5    3.85    1.06
 -13   3   5    4.77    0.97
  13   3  -5    6.74    1.20
  13  -3  -5    3.82    0.85
  13  -3  -5    2.88    0.96
 -11   3   3    0.58    0.58
  11   3  -3    0.53    0.56
  11   3  -3   -0.12    0.65
  11  -3  -3   -0.30    0.58
  11  -3  -3    0.36    0.50
  11  -3  -3   -0.22    0.27
  -9   3   1    3.05    0.70
   9   3  -1    0.97    0.72
   9   3  -1    0.81    0.57
   9  -3  -1    1.16    0.42
  -9  -3   1    1.90    0.35
   9  -3  -1    1.91    0.61
   9  -3  -1    3.27    0.87
   7   3   1    3.76    0.70
  -7   3  -1    3.78    0.66
   7  -3   1    3.54    0.73
   7  -3   1    3.42    0.69
   7  -3   1    3.57    0.54
   7  -3   1    2.25    0.54
  -7  -3  -1    3.10    0.46
   5   3   3    2.45    0.57
   5  -3   3    2.39    0.46
  -5  -3  -3    2.48    0.46
   5  -3   3    3.51    0.66
   5  -3   3    2.59    0.55
   3   3   5   10.11    0.79
   3  -3   5   10.93    0.80
  -3  -3  -5    9.65    0.81
   3  -3   5   12.37    0.85
   1   3   7    1.55    0.37
   1  -3   7    2.93    0.47
   1  -3   7    2.20    0.42
  -1  -3  -7    1.87    0.47
  -1   3   9    2.61    0.37
  -1  -3   9    1.81    0.39
   1  -3  -9    1.39    0.46
  -1  -3   9    1.93    0.40
  -3   3  11    5.42    0.75
  -3  -3  11    2.69    0.47
  -3  -3  11    3.95    0.52
   3  -3 -11    4.89    0.54
   3  -3 -11    3.55    0.43
   3  -3 -11    4.96    0.71
   5   3 -13   55.11    2.30
  -5   3  13   61.16    2.71
  -5   3  13   57.85    2.59
   5  -3 -13   58.81    2.13
   5  -3 -13   56.17    2.57
  -5  -3  13   54.53    2.75
  -5  -3  13   58.41    2.28
  -5  -3  13   54.83    2.37
   5  -3 -13   57.67    2.46
   5  -3 -13   57.91    2.13
  -5  -3  13   55.57    2.30
  -7   3  15    7.71    1.23
  -7   3  15    7.14    1.00
   7   3 -15    6.06    1.08
   7   3 -15    5.34    0.71
   7   3 -15    6.17    0.66
  -7  -3  15    6.93    1.25
   7  -3 -15    5.71    0.97
  -7  -3  15    6.57    0.71
   7  -3 -15    7.38    0.91
   7  -3 -15    6.91    0.56
   9   3 -17    8.57    0.96
  -9   3  17    7.80    1.19
   9   3 -17    7.34    1.25
  -9  -3  17    9.48    1.02
  -9  -3  17    9.87    1.54
   9  -3 -17    9.79    1.05
   9  -3 -17    6.97    1.21
  11   3 -19   10.72    1.65
 -11   3  19    8.48    1.28
 -11  -3  19   11.40    1.79
  11  -3 -19    6.51    1.32
  13   3 -21    0.78    0.82
 -13   3  21    0.26    0.57
 -13  -3  21    1.90    1.04
  13  -3 -21    0.68    0.80
 -15   3  23   -0.13    0.53
  15   3 -23    2.00    1.24
  15  -3 -23    1.77    1.12
  17   3 -25    0.57    1.17
  17  -3 -25   -1.13    0.97
  19   3 -27    1.22    1.30
  19  -3 -27    2.44    1.45
  20   4 -12    3.22    1.33
  20  -4 -12    2.94    1.48
  18   4 -10    2.37    1.28
  18   4 -10    3.61    1.11
  18  -4 -10    4.78    1.51
 -16   4   8   -0.34    0.62
  16   4  -8    0.09    0.71
  16   4  -8   -1.35    0.78
  16  -4  -8    0.10    0.48
  16  -4  -8   -1.74    0.68
 -14   4   6   18.53    1.94
  14   4  -6   16.65    1.94
  14   4  -6   17.44    1.92
  14  -4  -6   16.38    1.70
  14  -4  -6   14.81    1.99
 -12   4   4   64.67    3.17
  12   4  -4   65.22    3.26
  12   4  -4   63.58    3.23
  12  -4  -4   58.56    3.27
  12  -4  -4   65.49    3.12
  12  -4  -4   65.73    2.75
 -10   4   2   89.09    3.71
  10   4  -2   84.63    3.84
  10   4  -2   90.05    3.78
  10  -4  -2   78.19    3.62
  10  -4  -2   88.80    3.90
  10  -4  -2   91.42    3.48
  -8   4   0    3.05    0.72
   8   4   0    1.87    0.64
   8  -4   0    3.56    0.63
  -8  -4   0    2.84    0.46
   8  -4   0    3.14    0.69
   8  -4   0    3.10    0.79
  -6   4  -2    1.97    0.58
   6   4   2    1.12    0.52
   6  -4   2    2.85    0.63
   6  -4   2    1.69    0.52
   6  -4   2    2.37    0.64
   6  -4   2    2.00    0.46
  -6  -4  -2    3.05    0.52
  -4  -4  -4    7.69    0.81
   4  -4   4    8.14    0.86
   4  -4   4    9.45    1.03
   4  -4   4   11.62    1.10
   2   4   6   47.25    2.11
  -2  -4  -6   46.24    2.08
   2  -4   6   49.11    2.20
   2  -4   6   47.30    2.09
   2  -4   6   47.30    2.13
   0   4   8  120.77    4.02
   0  -4   8  111.40    4.08
   0  -4  -8  103.35    4.01
   0  -4   8  109.77    4.11
   0  -4   8  108.81    4.03
  -2   4  10  174.95    6.16
  -2  -4  10  175.54    6.11
  -2  -4  10  175.07    6.03
   2  -4 -10  168.56    6.12
  -2  -4  10  180.44    6.11
   2  -4 -10  177.88    5.99
   2  -4 -10  181.26    5.93
  -4   4  12   21.57    1.47
   4  -4 -12   24.97    1.25
   4  -4 -12   24.30    1.22
  -4  -4  12   25.06    1.65
  -4  -4  12   22.53    1.26
  -4  -4  12   23.83    1.38
  -4  -4  12   22.20    1.35
  -4  -4  12   24.70    1.38
   4  -4 -12   23.07    1.46
  -6   4  14    6.91    1.06
   6   4 -14    5.85    0.81
  -6   4  14    7.30    1.07
  -6  -4  14    5.88    1.09
  -6  -4  14    5.72    0.77
   6  -4 -14    8.27    1.03
   6  -4 -14    4.82    0.88
   6  -4 -14    6.78    0.70
   6  -4 -14    6.62    0.69
  -6  -4  14    6.93    0.76
   8   4 -16   20.64    1.77
   8   4 -16   22.52    1.45
  -8   4  16   23.39    1.74
   8  -4 -16   24.68    1.83
   8  -4 -16   26.56    1.59
  -8  -4  16   20.59    2.07
   8  -4 -16   22.92    1.27
  -8  -4  16   22.86    1.53
 -10   4  18   80.45    3.71
  10   4 -18   70.23    3.24
  10   4 -18   82.11    4.05
  10  -4 -18   79.52    3.84
  10  -4 -18   77.46    3.32
 -10  -4  18   75.76    4.12
 -12   4  20   71.23    3.60
  12   4 -20   72.23    4.05
  12  -4 -20   66.41    3.77
 -12  -4  20   73.12    4.20
  14   4 -22   10.03    1.88
 -14   4  22    6.09    1.24
 -14  -4  22    9.53    1.96
  14  -4 -22    8.69    1.66
  16   4 -24    0.78    1.05
 -16   4  24    0.14    0.64
  16  -4 -24   -0.38    0.96
  18   4 -26    9.77    2.14
  18  -4 -26    2.42    1.34
  21   5 -13   -0.41    1.08
  21  -5 -13    0.69    1.13
  19   5 -11   -0.09    0.93
  19  -5 -11   -0.52    0.89
  17   5  -9    0.69    1.03
 -17   5   9    0.37    0.88
  17   5  -9    0.68    0.80
  17  -5  -9    0.20    0.93
  17  -5  -9   -0.01    0.57
 -15   5   7    2.31    1.02
  15   5  -7    0.17    0.81
  15   5  -7    0.67    0.78
  15  -5  -7    1.51    0.62
  15  -5  -7    0.39    0.79
 -13   5   5    4.72    1.14
  13   5  -5    3.39    1.02
  13   5  -5    3.58    0.97
  13  -5  -5    4.44    1.17
  13  -5  -5    4.89    0.96
  13  -5  -5    3.76    0.74
  11   5  -3   23.13    1.79
 -11   5   3   22.85    1.81
  11   5  -3   25.86    1.96
  11  -5  -3   23.01    1.88
  11  -5  -3   23.07    1.49
  11  -5  -3   24.73    1.75
  -9   5   1    4.34    0.95
   9   5  -1    6.23    1.02
   9   5  -1    4.46    1.01
   9  -5  -1    5.27    0.82
   9  -5  -1    6.04    0.98
   9  -5  -1    5.80    1.02
  -7   5  -1   37.83    2.02
   7   5   1   36.75    2.11
   7  -5   1   33.98    1.85
   7  -5   1   32.52    1.93
   7  -5   1   35.41    1.96
   7  -5   1   35.53    2.09
  -7  -5  -1   36.25    1.70
   5   5   3   36.58    1.99
  -5   5  -3   36.69    1.98
   5  -5   3   38.34    1.91
   5  -5   3   38.46    2.06
   5  -5   3   36.88    1.96
   5  -5   3   34.43    1.86
  -5  -5  -3   35.40    1.77
   3   5   5    6.78    0.92
   3  -5   5    5.50    0.81
   3  -5   5    8.91    1.11
   3  -5   5    4.64    0.74
  -3  -5  -5    5.46    0.77
   1   5   7    2.08    0.52
   1   5   7    2.16    0.54
   1  -5   7    1.97    0.55
   1  -5   7    2.63    0.55
   1  -5   7    2.59    0.56
  -1  -5  -7    2.94    0.65
  -1  -5  -7    2.22    0.56
  -1   5   9   30.29    1.68
  -1  -5   9   28.67    1.62
  -1  -5   9   31.26    1.68
   1  -5  -9   28.80    1.52
  -1  -5   9   27.33    1.54
   1  -5  -9   27.05    1.60
   1  -5  -9   27.35    1.54
  -3   5  11    1.61    0.68
  -3  -5  11    2.11    0.54
   3  -5 -11    1.68    0.58
  -3  -5  11    2.81    0.69
  -3  -5  11    1.49    0.55
  -3  -5  11    2.11    0.53
   3  -5 -11    2.81    0.60
   3  -5 -11    2.98    0.54
  -3  -5  11    3.26    0.65
   5   5 -13   -0.14    0.36
  -5   5  13    0.55    0.56
   5  -5 -13   -0.11    0.26
  -5  -5  13    0.27    0.42
   5  -5 -13    0.70    0.58
   5  -5 -13    0.07    0.33
  -5  -5  13   -0.35    0.26
  -5  -5  13    0.05    0.43
  -5  -5  13   -0.09    0.34
   7   5 -15    0.87    0.55
   7   5 -15    0.72    0.65
  -7   5  15    1.78    0.75
  -7  -5  15    0.94    0.68
   7  -5 -15    1.35    0.59
  -7  -5  15    0.96    0.47
   7  -5 -15    1.07    0.40
   7  -5 -15    1.35    0.64
  -7  -5  15    1.07    0.39
  -9   5  17    4.31    0.98
   9   5 -17    4.38    1.05
   9   5 -17    4.86    0.87
  -9  -5  17    6.59    1.27
   9  -5 -17    5.49    0.92
   9  -5 -17    4.19    1.03
  11   5 -19   25.65    2.55
 -11   5  19   27.00    2.07
  11  -5 -19   27.14    1.83
  11  -5 -19   27.01    2.14
 -11  -5  19   24.34    2.61
 -13   5  21   19.53    2.19
  13   5 -21   21.17    2.54
  13  -5 -21   19.02    2.24
 -13  -5  21   20.99    2.54
  15   5 -23    2.99    1.31
 -15   5  23    3.42    1.11
  15  -5 -23    1.92    1.15
  17   5 -25    2.70    1.31
 -17   5  25    4.50    1.26
  17  -5 -25    3.12    1.38
  20  -6 -12   11.90    2.15
 -18   6  10   15.00    2.11
  18  -6 -10   14.38    2.18
  16   6  -8    1.31    1.02
 -16   6   8    3.05    1.22
  16  -6  -8    2.00    0.74
  16  -6  -8    2.59    1.15
  14   6  -6    5.38    1.22
 -14   6   6    9.51    1.66
  14  -6  -6    4.66    1.19
  14  -6  -6    6.58    1.12
  12   6  -4   13.32    1.71
 -12   6   4   14.99    1.82
  12  -6  -4   15.26    1.29
  12  -6  -4   12.49    1.59
  12  -6  -4   15.85    1.72
 -10   6   2   41.30    2.49
  10   6  -2   45.06    2.64
  10  -6  -2   39.51    2.35
  10  -6  -2   42.37    2.43
  10  -6  -2   42.04    2.27
  -8   6   0   40.99    2.40
   8   6   0   44.62    2.55
  -8  -6   0   41.68    1.99
   8  -6   0   44.87    2.30
   8  -6   0   46.61    2.37
   8  -6   0   41.85    2.33
   6   6   2   11.54    1.33
  -6   6  -2    9.77    1.21
   6  -6   2   13.09    1.26
   6  -6   2    9.49    1.29
   6  -6   2   10.53    1.22
  -6  -6  -2    9.27    1.00
   6  -6   2    8.50    1.09
  -4   6  -4    4.59    0.86
   4   6   4    5.35    0.90
   4  -6   4    5.33    0.85
   4  -6   4    5.54    0.81
   4  -6   4    5.11    0.89
   4  -6   4    5.48    0.96
  -4  -6  -4    4.08    0.71
   2   6   6   22.15    1.40
   2   6   6   21.30    1.52
  -2  -6  -6   25.57    1.57
   2  -6   6   25.09    1.56
   2  -6   6   23.96    1.68
   2  -6   6   22.04    1.51
  -2  -6  -6   23.74    1.60
   0   6   8   19.29    1.32
   0   6   8   18.71    1.38
   0  -6  -8   19.87    1.42
   0  -6  -8   16.31    1.25
   0  -6  -8   21.84    1.49
   0  -6   8   18.20    1.31
   0  -6   8   19.73    1.39
   0  -6   8   17.88    1.40
  -2   6  10   15.16    1.33
   2  -6 -10   15.46    1.16
   2  -6 -10   16.52    1.28
  -2  -6  10   15.06    1.26
  -2  -6  10   16.44    1.22
   2  -6 -10   16.33    1.36
  -2  -6  10   19.46    1.35
  -2  -6  10   18.43    1.33
  -4   6  12   26.81    1.81
  -4  -6  12   24.36    1.61
   4  -6 -12   22.54    1.60
  -4  -6  12   23.79    1.47
   4  -6 -12   25.18    1.51
  -4  -6  12   25.63    1.56
  -4  -6  12   21.38    1.57
  -4  -6  12   20.98    1.62
   4  -6 -12   24.77    1.47
   6   6 -14    6.65    1.00
   6   6 -14    6.40    1.02
  -6   6  14    8.03    1.31
   6  -6 -14    8.27    1.12
   6  -6 -14    6.17    0.84
   6  -6 -14    7.27    0.87
  -6  -6  14    7.86    1.10
  -6  -6  14    7.13    0.88
  -6  -6  14    6.23    1.05
   8   6 -16    2.66    0.86
  -8   6  16    1.27    0.77
   8   6 -16    1.83    0.68
  -8  -6  16    1.69    0.79
   8  -6 -16    2.00    0.70
  -8  -6  16    1.82    0.63
  10   6 -18   14.79    1.89
  10   6 -18   12.35    1.47
 -10   6  18   14.96    1.91
 -10  -6  18   16.14    2.08
  10  -6 -18   16.18    1.69
  10  -6 -18   12.05    1.62
 -12   6  20   16.61    2.09
  12   6 -20   17.07    2.23
  12  -6 -20   15.48    1.93
 -12  -6  20   13.85    2.09
 -14   6  22   -0.75    0.65
  14   6 -22   -0.18    0.82
  14  -6 -22    1.04    0.94
  16   6 -24    1.33    1.15
 -16   6  24    1.73    0.92
  16  -6 -24   -0.45    0.96
 -18   6  26    3.49    1.22
  18   6 -26    3.14    1.51
  18  -6 -26    2.87    1.44
 -19   7  11    7.09    1.65
  19  -7 -11    9.21    1.84
 -17   7   9    3.06    1.24
  17  -7  -9    2.45    1.14
  15   7  -7   -0.27    0.88
 -15   7   7    0.96    0.97
  15  -7  -7    0.82    0.60
  15  -7  -7    0.02    0.77
 -13   7   5    8.35    1.55
  13   7  -5    8.36    1.54
  13  -7  -5    6.69    1.07
  13  -7  -5    6.80    1.26
  13  -7  -5    8.25    1.47
  11   7  -3    8.20    1.42
 -11   7   3    9.20    1.57
  11  -7  -3    9.29    1.32
  11  -7  -3   10.22    1.32
  11  -7  -3   11.53    1.52
   9   7  -1   15.84    1.88
  -9   7   1   13.97    1.67
   9  -7  -1   16.83    1.67
   9  -7  -1   13.17    1.50
   9  -7  -1   15.70    1.61
   7   7   1    1.67    0.78
  -7   7  -1    1.23    0.76
   7  -7   1    1.60    0.61
   7  -7   1    1.84    0.64
   7  -7   1    1.68    0.58
  -7  -7  -1    1.23    0.48
  -5   7  -3   -0.14    0.47
   5   7   3   -0.03    0.53
   5  -7   3    0.08    0.36
  -5  -7  -3    0.44    0.46
   5  -7   3    0.43    0.48
   5  -7   3    0.68    0.64
   5  -7   3    0.37    0.44
   3   7   5    0.57    0.51
   3   7   5    0.89    0.49
  -3   7  -5    0.03    0.48
  -3  -7  -5   -0.03    0.51
   3  -7   5    0.61    0.58
   3  -7   5    0.17    0.35
   3  -7   5    0.19    0.40
  -3  -7  -5    0.06    0.44
   3  -7   5    0.14    0.40
   1   7   7    0.14    0.48
   1   7   7   -0.10    0.49
   1  -7   7    0.67    0.50
  -1  -7  -7    0.21    0.50
   1  -7   7    0.41    0.43
   1  -7   7    0.02    0.39
   1  -7   7    0.93    0.56
  -1  -7  -7    0.74    0.57
  -1   7   9   -0.40    0.47
  -1  -7   9    0.47    0.45
   1  -7  -9    0.26    0.45
   1  -7  -9    0.86    0.52
   1  -7  -9    0.64    0.44
  -1  -7   9   -0.32    0.42
  -1  -7   9    1.11    0.49
  -1  -7   9    0.25    0.50
  -3   7  11    4.85    1.01
  -3  -7  11    3.44    0.83
   3  -7 -11    4.09    0.81
   3  -7 -11    6.06    0.89
   3  -7 -11    6.19    1.06
  -3  -7  11    6.00    0.89
  -3  -7  11    3.77    0.80
  -3  -7  11    4.66    0.87
  -3  -7  11    4.21    0.87
   5   7 -13    8.95    1.20
  -5   7  13    8.01    1.28
  -5  -7  13   10.47    1.30
   5  -7 -13    9.40    1.24
  -5  -7  13    9.06    1.27
   5  -7 -13    8.49    1.05
   5  -7 -13    9.56    1.15
  -5  -7  13    9.45    1.10
   7   7 -15   -0.17    0.50
   7   7 -15    0.38    0.57
  -7   7  15    0.32    0.63
  -7  -7  15    1.21    0.70
  -7  -7  15    0.21    0.55
   7  -7 -15    0.26    0.39
   7  -7 -15   -0.08    0.52
   9   7 -17   14.57    1.79
   9   7 -17    9.36    1.31
  -9   7  17   10.60    1.64
   9  -7 -17    9.73    1.32
  -9  -7  17   10.39    1.62
 -11   7  19    9.99    1.57
  11   7 -19    9.97    1.69
 -11  -7  19    9.79    1.77
  11  -7 -19   11.91    1.50
  13   7 -21    2.60    1.11
 -13   7  21    3.60    1.17
 -13  -7  21    0.05    1.24
  15   7 -23   -1.15    0.82
 -15   7  23   -1.17    0.59
 -17   7  25    3.62    1.22
  17   7 -25    2.02    1.28
 -18   8  10    4.02    1.37
 -16   8   8   -0.01    1.01
 -14   8   6    1.98    1.18
  14  -8  -6    2.77    0.86
  14  -8  -6    1.05    0.69
  12   8  -4   13.97    1.95
 -12   8   4   16.60    2.12
  12  -8  -4   16.84    1.82
  12  -8  -4   15.84    1.82
  10   8  -2   40.31    2.71
 -10   8   2   37.76    2.67
  10  -8  -2   36.14    2.39
  10  -8  -2   39.45    2.39
  -8   8   0   18.03    2.00
   8   8   0   12.90    1.67
   8  -8   0   16.12    1.66
   8  -8   0   19.55    1.90
  -6   8  -2    0.02    0.63
   6   8   2    0.66    0.58
  -6  -8  -2    0.41    0.41
   6  -8   2    0.51    0.55
   6  -8   2    0.04    0.47
   4   8   4    2.06    0.79
  -4   8  -4    2.36    0.76
   4  -8   4    2.98    0.80
  -4  -8  -4    3.40    0.80
   4  -8   4    2.12    0.70
   4  -8   4    2.66    0.87
  -4  -8  -4    2.37    0.80
   2   8   6    3.61    0.82
  -2   8  -6    1.81    0.69
   2   8   6    3.36    0.79
   2  -8   6    2.30    0.72
  -2  -8  -6    2.81    0.86
   2  -8   6    2.06    0.77
   2  -8   6    2.69    0.82
  -2  -8  -6    2.62    0.76
   0   8  -8   20.22    1.54
   0   8   8   19.84    1.58
   0   8   8   21.77    1.61
   0  -8   8   21.15    1.69
   0  -8  -8   16.85    1.51
   0  -8   8   20.45    1.56
   0  -8  -8   19.39    1.63
   0  -8   8   18.72    1.57
  -2   8  10   27.26    1.97
  -2  -8  10   28.14    1.82
  -2  -8  10   25.93    1.85
  -2  -8  10   29.09    1.98
  -2  -8  10   26.75    1.93
   2  -8 -10   29.40    1.95
   2  -8 -10   28.92    2.00
   2  -8 -10   26.98    1.81
  -4   8  12   -0.23    0.59
  -4  -8  12    0.84    0.60
  -4  -8  12    1.00    0.48
   4  -8 -12    0.75    0.56
  -4  -8  12    0.04    0.49
   4  -8 -12    0.63    0.45
  -4  -8  12    0.62    0.56
   4  -8 -12    0.20    0.61
  -6   8  14    1.06    0.80
   6   8 -14   -0.22    0.56
   6  -8 -14    0.52    0.58
   6  -8 -14    0.88    0.52
   6  -8 -14    0.48    0.58
  -6  -8  14    0.95    0.62
  -8   8  16    7.65    1.47
   8   8 -16    6.39    1.23
  -8  -8  16    6.11    1.17
   8  -8 -16    5.67    1.13
 -10   8  18   16.84    2.20
  10   8 -18   15.95    1.82
  10  -8 -18   14.31    1.72
 -12   8  20   12.52    1.91
  12  -8 -20   15.82    1.87
 -14   8  22    2.92    1.16
 -16   8  24    0.83    0.88
 -17   9   9    2.60    1.34
 -15   9   7   -0.67    0.88
 -13   9   5    1.49    1.07
  13  -9  -5    3.39    0.96
 -11   9   3    6.11    1.40
  11   9  -3    8.23    1.65
  11  -9  -3   10.16    1.48
  11  -9  -3    7.99    1.34
   9   9  -1    5.00    1.19
  -9   9   1    6.38    1.42
   9  -9  -1    2.00    0.73
   9  -9  -1    5.49    1.11
  -7   9  -1    2.46    0.98
   7   9   1    3.54    1.06
   7  -9   1    2.17    0.76
  -7  -9  -1    1.49    0.62
   7  -9   1    2.62    0.83
  -5   9  -3   -0.68    0.54
   5   9   3   -0.15    0.52
   5  -9   3   -0.41    0.37
   5  -9   3    0.57    0.52
  -5  -9  -3   -0.09    0.43
   3   9   5    0.40    0.54
  -3   9  -5   -0.22    0.57
   3  -9   5   -0.40    0.42
   3  -9   5   -0.13    0.43
  -3  -9  -5   -0.56    0.50
  -3  -9  -5    0.22    0.52
   1   9   7    7.02    1.13
  -1   9  -7    6.46    1.14
   1   9   7    5.88    1.07
   1  -9   7    5.03    1.04
   1  -9   7    5.99    1.09
   1  -9   7    3.68    1.02
  -1  -9  -7    5.22    1.09
  -1  -9  -7    6.91    1.16
   1  -9   7    3.76    0.97
   1   9  -9   10.08    1.27
  -1   9   9    7.55    1.14
  -1   9   9    8.18    1.33
  -1  -9   9    7.68    1.27
  -1  -9   9    9.16    1.39
  -1  -9   9    9.26    1.25
   1  -9  -9   10.09    1.40
   1  -9  -9    5.99    1.06
   1  -9  -9    9.33    1.39
  -1  -9   9    9.58    1.36
  -3   9  11    5.42    1.18
   3   9 -11    3.82    0.82
  -3  -9  11    7.48    1.10
   3  -9 -11    4.47    0.97
  -3  -9  11    6.44    1.10
  -3  -9  11    4.45    1.05
   3  -9 -11    7.05    1.14
   3  -9 -11    5.24    1.01
  -3  -9  11    3.99    1.04
   5   9 -13    8.25    1.36
  -5   9  13    7.39    1.44
   5  -9 -13    9.58    1.33
  -5  -9  13    8.82    1.39
   5  -9 -13    7.65    1.15
  -5  -9  13   11.32    1.36
   5  -9 -13    9.60    1.41
  -7   9  15    0.32    0.80
   7   9 -15    1.21    0.79
   7  -9 -15    1.50    0.77
  -7  -9  15    0.87    0.66
  -9   9  17    4.30    1.19
   9   9 -17    5.17    1.16
  -9  -9  17    4.72    1.18
   9  -9 -17    8.55    1.40
 -11   9  19    3.70    1.19
  11  -9 -19    5.43    1.26
 -13   9  21    5.95    1.54
 -15   9  23    0.21    0.86
 -16  10   8    0.32    1.02
 -14  10   6    4.64    1.55
  14 -10  -6    3.69    1.14
 -12  10   4    5.19    1.46
  12 -10  -4    5.01    1.15
 -10  10   2   14.95    2.14
  10 -10  -2   12.52    1.70
   8  10   0    5.04    1.27
  -8  10   0    6.85    1.50
   8 -10   0    6.21    1.20
   8 -10   0    6.26    1.23
   6  10   2    1.23    0.80
  -6  10  -2   -0.28    0.70
   6 -10   2    1.59    0.76
   6 -10   2    1.00    0.60
  -6 -10  -2    0.56    0.58
  -4  10  -4   11.08    1.66
   4  10   4   11.14    1.65
   4 -10   4    9.09    1.48
  -4 -10  -4   10.01    1.36
   4 -10   4    9.54    1.44
  -2  10  -6   35.77    2.37
   2  10   6   30.10    2.24
   2  10   6   35.35    2.95
   2 -10   6   33.79    2.28
   2 -10   6   28.65    2.21
  -2 -10  -6   33.86    2.43
  -2 -10  -6   33.96    2.23
   2 -10   6   29.53    2.28
   0  10  -8   30.46    2.15
   0  10   8   30.16    2.16
   0  10   8   35.02    2.33
   0 -10  -8   33.98    2.37
   0 -10   8   26.32    2.14
   0 -10  -8   33.45    2.30
   0 -10   8   34.49    2.28
   0 -10   8   32.56    2.38
  -2  10  10   21.84    1.79
  -2  10  10   24.17    2.04
   2  10 -10   25.69    1.83
   2 -10 -10   20.88    2.06
  -2 -10  10   22.86    2.00
  -2 -10  10   26.29    2.07
  -2 -10  10   25.79    1.94
  -2 -10  10   22.14    2.30
   2 -10 -10   21.31    1.85
   2 -10 -10   24.16    1.99
  -4  10  12    0.74    0.80
   4  10 -12    1.81    0.74
   4 -10 -12    1.25    0.71
  -4 -10  12    0.31    0.60
  -4 -10  12    0.40    0.65
   4 -10 -12    0.23    0.65
   4 -10 -12    1.29    0.75
  -4 -10  12    1.38    0.63
  -6  10  14    0.79    0.90
   6  10 -14    1.86    0.86
   6 -10 -14    2.33    0.85
  -6 -10  14    1.96    0.86
   6 -10 -14    2.21    0.83
   8  10 -16    9.32    1.61
  -8  10  16    6.64    1.54
   8 -10 -16    9.64    1.56
  -8 -10  16   10.12    1.66
 -10  10  18   17.47    2.34
  10 -10 -18   17.09    2.15
 -12  10  20   12.01    1.99
  12 -10 -20    6.77    1.52
 -14  10  22    4.78    1.38
 -13  11   5    7.07    1.85
  13 -11  -5    6.06    1.36
 -11  11   3   15.96    2.43
  11 -11  -3    9.61    1.59
  -9  11   1    1.85    1.31
   9 -11  -1    0.93    0.74
  -7  11  -1    0.14    0.81
   7 -11   1    0.93    0.71
   5  11   3    7.17    2.24
  -5  11  -3    7.99    1.57
   5 -11   3    5.04    1.23
   5 -11   3    5.98    1.30
  -5 -11  -3    5.06    1.10
  -3  11  -5    5.72    1.37
   3  11   5    6.41    1.32
   3 -11   5    7.08    1.27
   3 -11   5    4.71    1.15
  -3 -11  -5    5.31    1.27
  -3 -11  -5    7.87    1.31
   3 -11   5    7.19    1.33
   1  11   7    9.13    1.45
  -1  11  -7   11.27    1.62
   1  11   7    9.89    1.50
   1 -11   7    9.93    1.48
  -1 -11  -7    9.67    1.50
   1 -11   7   12.20    1.77
  -1 -11  -7    9.89    1.63
   1 -11   7    9.66    1.55
   1  11  -9   10.73    1.51
  -1  11   9    5.24    1.11
  -1  11   9    9.17    1.54
   1 -11  -9    9.06    1.50
   1 -11  -9   10.21    1.56
  -1 -11   9    6.72    1.39
  -1 -11   9    9.62    1.45
  -1 -11   9   12.65    1.74
   3  11 -11    5.96    1.40
  -3  11  11    3.24    1.10
  -3  11  11    3.95    0.91
   3 -11 -11    2.99    1.02
  -3 -11  11    3.78    1.23
   3 -11 -11    2.78    0.93
  -3 -11  11    3.53    0.94
  -3 -11  11    4.09    1.24
   3 -11 -11    3.44    1.07
  -5  11  13    0.32    0.84
   5 -11 -13    0.38    0.62
   5 -11 -13   -0.67    0.58
  -5 -11  13    0.55    0.80
   5 -11 -13    0.25    0.65
  -7  11  15    3.44    1.25
  -7 -11  15    2.31    1.03
   7 -11 -15    0.96    0.86
  -9  11  17   20.97    2.69
   9 -11 -17   21.52    2.38
 -11  11  19    8.80    1.78
  11 -11 -19   15.45    2.07
 -12  12   4    1.95    1.47
  12 -12  -4    1.32    0.87
  12 -12  -4    2.96    1.03
 -10  12   2    4.28    1.48
  10 -12  -2    4.38    1.14
  10 -12  -2    5.96    1.37
  -8  12   0    4.94    1.59
   8 -12   0    6.04    1.33
   8 -12   0    4.50    1.18
  -6  12  -2    0.38    1.12
   6 -12   2    0.09    0.64
   6 -12   2    0.53    0.60
  -4  12  -4   -0.72    0.79
  -4 -12  -4    2.17    0.91
   4 -12   4    0.42    0.72
   4 -12   4    0.86    0.71
  -2  12  -6    8.07    1.55
  -2 -12  -6   12.54    1.97
   2 -12   6    9.38    1.54
   2 -12   6    7.10    1.43
  -2 -12  -6    9.98    1.55
   0  12  -8    7.26    1.44
   0  12   8    7.51    1.43
   0 -12   8    4.89    1.12
   0 -12  -8    6.77    1.37
   0 -12  -8    4.93    1.35
   0 -12   8    6.10    1.42
  -2  12  10    0.95    0.99
   2 -12 -10    1.95    0.99
  -2 -12  10    0.63    0.70
  -2 -12  10    0.00    0.68
   2 -12 -10    0.86    0.83
  -4  12  12    1.77    1.07
  -4 -12  12   -0.37    0.74
   4 -12 -12   -0.14    0.70
   4 -12 -12    0.08    0.69
  -4 -12  12    1.04    0.70
  -6  12  14    0.04    0.88
   6 -12 -14    0.20    0.71
  -6 -12  14    1.63    0.92
  -8  12  16    2.71    1.18
   8 -12 -16    1.02    0.93
  -8 -12  16    1.20    0.93
 -10  12  18    2.00    1.10
  10 -12 -18    2.80    1.13
  -9  13   1    4.70    1.68
   9 -13  -1    6.05    1.43
   9 -13  -1    7.61    1.56
  -7  13  -1    2.17    1.30
   7 -13   1    2.56    1.02
   7 -13   1    3.34    1.07
  -5  13  -3    0.67    1.08
   5 -13   3    1.50    0.84
  -5 -13  -3   -0.10    0.63
   5 -13   3    0.01    0.66
  -3  13  -5    2.52    1.28
  -3 -13  -5    0.60    0.71
   3 -13   5    3.55    1.09
   3 -13   5    2.65    1.07
  -1  13  -7   14.78    2.04
  -1 -13  -7   10.96    1.76
   1 -13   7    9.08    1.62
   1 -13   7    9.80    1.89
  -1 -13  -7    9.06    1.73
  -1  13   9    4.00    1.25
   1 -13  -9    4.31    1.22
  -1 -13   9    5.44    1.25
   1 -13  -9    2.92    1.14
  -1 -13   9    3.87    1.26
  -3  13  11    6.23    1.44
   3 -13 -11    2.51    1.11
   3 -13 -11    3.94    1.19
  -3 -13  11    3.69    1.11
  -3 -13  11    4.16    1.33
  -5  13  13   -0.11    0.86
   5 -13 -13    1.89    1.01
   5 -13 -13    1.98    0.98
  -5 -13  13    0.92    0.85
  -7  13  15    1.94    1.11
  -7 -13  15    1.19    1.03
  -4  14  -4   -0.23    0.96
   4 -14   4   -1.37    0.64
  -4 -14  -4    0.15    0.68
  -2  14  -6   -0.07    1.05
   2 -14   6    0.31    0.85
   2 -14   6   -0.31    0.56
  -2 -14  -6    0.54    0.75
   0 -14  -8    6.29    1.43
   0 -14   8    2.43    1.12
   0 -14   8    5.01    1.32
  -2 -14  10    2.83    1.01
  -2 -14  10    0.90    0.92
   2 -14 -10    1.20    1.07
  22   0 -13    0.94    1.41
  20   0 -11   -1.29    0.94
  18   0  -9    1.43    1.09
  18   0  -9    0.32    0.64
  16   0  -7    0.43    0.53
  16   0  -7    0.07    0.85
  14   0  -5    0.88    0.85
  14   0  -5   -0.43    0.48
  12   0  -3    1.12    0.84
  12   0  -3   -0.06    0.51
 -10   0   1   -0.31    0.17
  10   0  -1    0.56    0.50
  10   0  -1    0.29    0.59
   8   0   1    0.02    0.39
  -8   0  -1    0.10    0.19
   8   0   1   -0.05    0.48
   6   0   3    0.07    0.19
   6   0   3   -0.07    0.31
  -6   0  -3    0.01    0.18
   4   0   5   -0.30    0.30
  -4   0  -5   -0.02    0.19
   2   0   7   -0.02    0.26
  -2   0  -7   -0.26    0.21
   0   0   9   -0.11    0.17
   0   0  -9   -0.20    0.18
   0   0  -9    0.16    0.27
   2   0 -11    0.23    0.29
  -4   0  13   -0.24    0.28
  -4   0  13   -0.16    0.38
   4   0 -13   -0.29    0.24
   6   0 -15   -0.15    0.11
   6   0 -15    0.05    0.11
   6   0 -15    0.47    0.43
  -6   0  15    0.48    0.59
  -6   0  15   -0.19    0.30
   6   0 -15    0.04    0.32
  -8   0  17   -0.06    0.37
  -8   0  17    0.20    0.70
   8   0 -17    0.54    0.68
   8   0 -17    0.45    0.39
   8   0 -17   -0.25    0.17
 -10   0  19   -0.18    0.65
  10   0 -19   -0.39    0.59
 -10   0  19    0.44    0.44
 -12   0  21    0.18    0.83
  12   0 -21   -0.18    0.72
 -12   0  21   -0.15    0.39
  14   0 -23    0.97    1.03
  16   0 -25    0.05    1.02
  18   0 -27    2.08    1.42
  21   1 -12   11.43    2.24
  21  -1 -12    9.42    2.15
  19   1 -10   27.13    3.02
  19   1 -10   26.28    2.13
  19  -1 -10   18.67    2.56
  17   1  -8   18.12    2.32
  17   1  -8   18.69    2.01
  17  -1  -8   15.61    1.75
  17  -1  -8   18.77    2.41
  15   1  -6    6.90    1.44
  15   1  -6    6.91    1.15
  15  -1  -6   10.25    1.35
  15  -1  -6    9.51    1.62
  13   1  -4    0.94    0.65
  13   1  -4   -0.04    0.72
  13  -1  -4   -0.34    0.80
  13  -1  -4    1.04    0.56
  11   1  -2    9.07    1.20
 -11   1   2   13.28    1.05
  11   1  -2   12.59    1.53
  11  -1  -2   11.62    1.45
  11  -1  -2   12.07    0.77
  11  -1  -2   10.36    1.20
   9   1   0   34.63    1.93
   9   1   0   34.18    1.99
   9  -1   0   37.45    1.95
  -9  -1   0   35.73    1.41
   9  -1   0   37.73    2.08
   9  -1   0   35.42    1.52
   7   1   2  140.32    5.02
  -7  -1  -2  141.08    4.58
   7  -1   2  137.21    4.96
   7  -1   2  137.10    4.65
   7  -1   2  136.58    5.06
   5   1   4  158.10    5.45
  -5  -1  -4  156.50    5.20
   5  -1   4  160.09    5.44
   5  -1   4  158.05    5.25
   3   1   6   35.12    1.57
   3  -1   6   38.76    1.56
   3  -1   6   34.40    1.56
  -3  -1  -6   37.61    1.54
   1  -1   8   11.50    0.74
   1  -1   8   10.42    0.66
  -1  -1  -8   10.69    0.79
  -1   1  10  155.53    4.72
   1   1 -10  136.38    4.77
   1   1 -10  154.11    5.03
  -1  -1  10  152.25    5.04
  -1  -1  10  144.26    4.81
   1  -1 -10  147.55    5.05
   1  -1 -10  159.52    4.71
   3   1 -12  274.37    8.94
   3   1 -12  280.94    8.95
   3   1 -12  300.98    9.24
   3  -1 -12  297.48    9.32
   5   1 -14   54.95    2.08
  -5   1  14   54.97    2.59
   5   1 -14   47.05    1.81
   5   1 -14   52.99    1.85
  -5   1  14   52.88    2.29
   5  -1 -14   51.43    2.44
   5  -1 -14   51.22    2.16
  -5  -1  14   52.67    2.25
  -5  -1  14   51.25    2.56
  -7   1  16   12.38    1.51
   7   1 -16   11.53    1.38
   7   1 -16    9.73    0.79
   7   1 -16   10.07    0.69
  -7   1  16   11.67    1.19
  -7  -1  16   13.34    1.58
  -7  -1  16   11.23    0.97
   7  -1 -16   10.06    0.51
   7  -1 -16   13.01    1.48
   7  -1 -16   11.48    0.96
  -9   1  18    5.07    1.13
   9   1 -18    5.86    1.12
  -9   1  18    4.80    0.87
   9  -1 -18    5.26    0.76
  -9  -1  18    5.86    0.86
   9  -1 -18    5.84    1.15
  -9  -1  18    8.09    1.48
  11   1 -20   17.90    2.10
 -11   1  20   23.01    2.52
 -11   1  20   22.40    1.61
 -11  -1  20   20.15    1.46
  11  -1 -20   25.29    2.14
 -11  -1  20   17.59    2.17
  13   1 -22   19.42    2.47
 -13   1  22   15.78    1.68
  13  -1 -22   18.08    2.33
 -13  -1  22   15.59    2.26
  15   1 -24   12.00    2.19
  15  -1 -24   11.30    1.99
  17   1 -26    2.77    1.39
  17  -1 -26    0.76    1.32
  19   1 -28    0.72    1.26
  19  -1 -28   -1.18    0.89
  22   2 -13   -0.22    1.17
  22  -2 -13   -0.59    1.09
  20   2 -11    2.61    1.40
  20  -2 -11    3.09    1.46
  18   2  -9    0.98    0.77
  18   2  -9   -0.01    0.96
  18  -2  -9    0.01    0.98
  18  -2  -9    0.52    0.55
  16   2  -7   -0.09    0.58
  16   2  -7    0.40    0.93
  16  -2  -7   -0.26    0.88
  16  -2  -7    0.52    0.55
  14   2  -5    2.14    1.06
  14   2  -5    0.42    0.58
  14  -2  -5    0.25    0.46
  14  -2  -5    1.05    0.91
  12   2  -3    2.78    0.98
 -12   2   3    1.58    0.64
  12   2  -3    2.90    0.88
  12  -2  -3    2.34    0.72
  12  -2  -3    1.94    0.92
  10   2  -1   16.82    1.58
  10   2  -1   15.63    1.59
 -10   2   1   16.46    1.21
  10  -2  -1   19.47    1.56
  10  -2  -1   15.81    1.27
  10  -2  -1   16.87    0.99
  -8   2  -1    4.62    0.68
   8   2   1    5.80    0.89
   8   2   1    4.88    0.87
   8  -2   1    3.62    0.69
  -8  -2  -1    4.98    0.52
   8  -2   1    4.47    0.83
   8  -2   1    5.78    0.80
   8  -2   1    4.84    0.58
   6   2   3   14.62    1.07
   6  -2   3   14.09    1.04
   6  -2   3   13.89    0.87
   6  -2   3   16.04    1.49
  -6  -2  -3   14.08    0.83
   4   2   5   51.10    2.13
   4  -2   5   50.95    2.12
   4  -2   5   48.55    2.00
  -4  -2  -5   50.59    1.99
   2   2   7   55.09    2.11
  -2  -2  -7   53.16    2.14
   2  -2   7   53.85    2.14
   2  -2   7   54.53    2.14
   0   2   9    0.49    0.23
   0  -2   9   -0.03    0.21
   0  -2  -9    0.01    0.29
   0  -2   9    0.47    0.29
  -2   2  11   33.59    1.26
  -2   2  11   35.45    1.28
  -2  -2  11   33.33    1.42
  -2  -2  11   31.84    1.51
   2  -2 -11   34.63    1.61
   4   2 -13   22.72    1.19
   4   2 -13   24.11    1.12
  -4   2  13   25.97    0.96
  -4   2  13   23.71    1.40
  -4  -2  13   26.24    1.53
   4  -2 -13   23.49    0.94
  -4  -2  13   25.56    1.15
   4  -2 -13   25.19    1.38
  -4  -2  13   25.74    1.65
   6   2 -15   14.13    0.88
  -6   2  15   16.43    0.74
  -6   2  15   16.19    1.23
  -6   2  15   18.42    1.69
   6   2 -15   14.48    0.91
   6  -2 -15   15.21    1.12
  -6  -2  15   20.33    1.88
  -6  -2  15   14.75    1.05
   6  -2 -15   14.35    0.69
  -6  -2  15   15.80    0.81
   6  -2 -15   14.99    1.46
  -8   2  17    2.70    0.90
   8   2 -17    2.84    0.52
   8   2 -17    1.91    0.80
  -8   2  17    1.23    0.62
   8   2 -17    1.96    0.43
  -8  -2  17    2.05    0.84
  -8  -2  17    1.95    0.53
   8  -2 -17    2.67    0.61
   8  -2 -17    2.89    0.88
 -10   2  19    0.98    0.61
  10   2 -19    0.52    0.65
 -10   2  19    0.80    0.79
 -10  -2  19    0.08    0.76
  10  -2 -19    0.53    0.46
  10  -2 -19    0.27    0.66
  12   2 -21    1.56    0.96
 -12   2  21    1.35    0.64
  12  -2 -21    0.63    0.85
 -12  -2  21    0.75    0.87
  14   2 -23    0.61    1.03
 -14   2  23    1.07    0.64
 -14  -2  23   -0.69    0.97
  14  -2 -23   -0.21    0.79
  16   2 -25   -0.56    1.00
  16  -2 -25    1.40    1.20
  18   2 -27   -1.08    1.01
  18  -2 -27    0.77    1.30
  21   3 -12    1.28    1.21
  21  -3 -12    1.57    1.39
  19   3 -10    7.20    1.78
  19  -3 -10    6.18    1.75
  17   3  -8    5.69    1.45
  17   3  -8    4.97    1.14
  17  -3  -8    5.32    1.12
  17  -3  -8    5.21    1.49
  15   3  -6    0.71    0.67
  15   3  -6   -0.84    0.73
  15  -3  -6    0.11    0.82
  15  -3  -6    0.12    0.52
  13   3  -4    9.39    1.34
  13   3  -4    7.27    1.31
 -13   3   4    7.61    1.15
  13  -3  -4    7.51    1.43
  13  -3  -4    7.69    1.17
 -11   3   2    5.63    0.96
  11   3  -2    7.58    1.18
  11   3  -2    7.86    1.25
  11  -3  -2    8.52    1.16
  11  -3  -2    7.65    1.27
  11  -3  -2    7.37    0.83
   9   3   0    8.16    1.11
   9   3   0    7.17    1.02
  -9   3   0    6.08    0.87
   9  -3   0    7.59    1.16
   9  -3   0    6.44    0.75
  -9  -3   0    6.71    0.63
   9  -3   0    7.21    1.00
   7   3   2   34.91    1.95
  -7   3  -2   38.87    1.89
   7  -3   2   39.76    1.98
   7  -3   2   39.72    1.98
   7  -3   2   39.49    1.79
  -7  -3  -2   40.24    1.67
   7  -3   2   40.57    2.07
   5   3   4   49.45    2.21
   5  -3   4   49.74    2.22
   5  -3   4   47.84    2.05
  -5  -3  -4   47.33    2.01
   5  -3   4   49.38    2.21
   3   3   6    0.83    0.38
   3  -3   6    0.66    0.33
   3  -3   6    0.51    0.33
  -3  -3  -6    0.22    0.30
   3  -3   6   -0.03    0.28
   1   3   8   21.13    1.09
   1  -3   8   19.28    1.11
   1  -3   8   20.65    1.14
  -1  -3  -8   20.23    1.19
  -1   3  10   49.45    1.86
  -1   3  10   42.99    2.01
  -1  -3  10   48.07    1.99
   1  -3 -10   47.41    2.11
  -1  -3  10   47.75    2.00
  -3   3  12   75.54    3.08
  -3  -3  12   72.69    2.88
  -3  -3  12   75.62    3.26
   3  -3 -12   75.57    3.04
   3  -3 -12   79.59    2.70
  -3  -3  12   77.17    3.01
   5   3 -14   24.38    1.34
  -5   3  14   29.71    1.77
  -5   3  14   26.76    1.64
   5  -3 -14   29.07    1.20
  -5  -3  14   26.47    1.81
  -5  -3  14   26.66    1.36
  -5  -3  14   27.08    1.36
   5  -3 -14   28.62    1.59
   5  -3 -14   27.77    1.65
  -5  -3  14   25.77    1.46
   5  -3 -14   28.54    1.20
   7   3 -16    0.39    0.58
  -7   3  16    0.19    0.45
   7   3 -16    0.64    0.31
  -7   3  16    0.19    0.61
   7   3 -16    0.49    0.37
   7  -3 -16    0.75    0.52
   7  -3 -16    0.38    0.22
  -7  -3  16    0.72    0.38
  -7  -3  16    0.63    0.70
   7  -3 -16   -0.34    0.49
   9   3 -18   47.48    2.16
   9   3 -18   46.16    2.82
  -9   3  18   44.21    2.48
  -9   3  18   46.62    2.82
   9  -3 -18   52.17    2.85
  -9  -3  18   47.39    2.97
   9  -3 -18   47.52    2.28
 -11   3  20   79.91    3.75
  11   3 -20   76.58    4.18
  11  -3 -20   78.69    4.09
 -11  -3  20   85.33    4.43
 -13   3  22   33.56    2.29
  13   3 -22   30.86    3.12
 -13  -3  22   33.91    3.37
  13  -3 -22   29.45    2.54
 -15   3  24    7.86    1.35
  15   3 -24   11.03    2.18
  15  -3 -24    6.15    1.55
  17   3 -26    2.88    1.50
  17  -3 -26    3.16    1.45
  19   3 -28    0.48    1.22
  19  -3 -28   -0.42    1.08
  20   4 -11   -0.08    1.06
  20  -4 -11    1.72    1.30
  18   4  -9    0.25    0.97
  18   4  -9    0.28    0.82
  18  -4  -9    0.28    0.57
  18  -4  -9    2.35    1.21
  16   4  -7    1.23    0.84
  16   4  -7    1.30    1.05
 -16   4   7    0.60    1.15
  16  -4  -7   -0.62    0.86
  16  -4  -7    1.55    0.70
  14   4  -5   -0.16    0.78
 -14   4   5   -1.14    0.61
  14   4  -5   -0.43    0.63
  14  -4  -5    0.79    0.58
  14  -4  -5    0.67    0.88
  12   4  -3    4.04    0.98
  12   4  -3    3.20    0.95
 -12   4   3    7.52    1.18
  12  -4  -3    6.29    1.03
  12  -4  -3    5.76    0.81
  12  -4  -3    3.73    1.06
 -10   4   1    5.35    0.98
  10   4  -1    6.25    1.04
  10   4  -1    4.13    0.91
  10  -4  -1    4.56    0.72
  10  -4  -1    6.56    0.97
  10  -4  -1    4.43    1.03
  -8   4  -1    2.03    0.64
   8   4   1    4.43    0.89
  -8  -4  -1    2.42    0.46
   8  -4   1    2.09    0.50
   8  -4   1    3.47    0.80
   8  -4   1    2.37    0.64
   8  -4   1    2.77    0.81
   6   4   3    0.15    0.39
   6  -4   3   -0.31    0.39
   6  -4   3    0.41    0.34
   6  -4   3    0.31    0.37
  -6  -4  -3    0.57    0.34
   6  -4   3   -0.01    0.41
   4   4   5    0.42    0.39
  -4  -4  -5    0.86    0.41
   4  -4   5    1.30    0.40
   4  -4   5    0.93    0.38
   4  -4   5    0.56    0.39
   2   4   7    0.43    0.32
  -2  -4  -7    0.63    0.40
   2  -4   7    0.42    0.35
   2  -4   7    0.70    0.38
   2  -4   7    0.18    0.27
   0   4   9   19.18    1.08
   0   4   9   16.28    1.09
   0  -4   9   18.04    1.13
   0  -4   9   16.52    1.10
   0  -4  -9   20.21    1.24
   0  -4   9   16.04    1.14
  -2   4  11   15.90    1.14
   2  -4 -11   16.33    0.98
  -2  -4  11   17.25    1.17
  -2  -4  11   14.83    1.21
   2  -4 -11   18.58    1.08
   2  -4 -11   17.14    1.21
  -2  -4  11   16.82    1.08
  -2  -4  11   19.42    1.16
  -4   4  13   27.53    1.71
   4  -4 -13   27.94    1.40
  -4  -4  13   32.72    1.55
   4  -4 -13   28.05    1.36
  -4  -4  13   28.88    1.57
   4  -4 -13   32.15    1.70
  -4  -4  13   31.85    1.59
  -4  -4  13   26.44    1.81
  -4  -4  13   28.27    1.57
   6   4 -15   12.51    1.16
  -6   4  15   10.34    1.27
  -6   4  15    8.87    1.17
   6  -4 -15   11.31    0.78
  -6  -4  15    9.54    1.31
  -6  -4  15   10.39    1.04
   6  -4 -15   11.67    0.79
   6  -4 -15    9.09    1.17
  -6  -4  15   10.70    0.86
   6  -4 -15   10.57    1.17
  -6  -4  15   10.56    0.92
   8   4 -17    3.71    0.69
   8   4 -17    4.94    1.08
  -8   4  17    6.33    1.14
  -8  -4  17    4.78    1.18
   8  -4 -17    3.96    0.96
   8  -4 -17    6.32    0.93
 -10   4  19   13.20    1.64
  10   4 -19   11.94    1.76
 -10  -4  19    9.47    1.67
  10  -4 -19   11.90    1.63
  10  -4 -19   13.40    1.38
 -12   4  21    5.08    1.08
  12   4 -21    4.28    1.32
 -12  -4  21    6.49    1.62
  12  -4 -21    4.70    1.21
 -14   4  23    1.36    0.83
  14   4 -23    1.99    1.14
  14  -4 -23    1.98    1.06
 -14  -4  23   -0.04    0.94
 -16   4  25   -0.21    0.64
  16   4 -25    0.12    1.05
  16  -4 -25   -0.70    0.86
  18   4 -27   -0.48    1.12
  18  -4 -27   -0.55    1.08
  21   5 -12    3.72    1.49
  21  -5 -12    3.52    1.50
  19   5 -10   11.24    2.04
  19  -5 -10   12.88    2.22
 -17   5   8    8.47    1.50
  17   5  -8    8.55    1.60
  17   5  -8   10.34    1.79
  17  -5  -8    8.26    1.34
  17  -5  -8   11.18    1.93
  15   5  -6    7.52    1.37
  15   5  -6    9.14    1.55
 -15   5   6    6.70    1.37
  15  -5  -6    8.85    1.33
  15  -5  -6    5.62    1.35
 -13   5   4    1.09    0.78
  13   5  -4    0.30    0.63
  13   5  -4    0.71    0.84
  13  -5  -4    1.17    0.62
  13  -5  -4    0.62    0.48
  13  -5  -4   -0.56    0.63
  11   5  -2   10.82    1.34
  11   5  -2   10.16    1.39
 -11   5   2   10.07    1.44
  11  -5  -2    8.58    1.31
  11  -5  -2   12.08    1.21
  11  -5  -2    8.43    1.17
   9   5   0   26.80    1.71
  -9   5   0   28.60    1.91
   9   5   0   27.79    1.99
   9  -5   0   28.88    1.93
   9  -5   0   30.52    1.71
   9  -5   0   30.13    1.88
  -7   5  -2   21.05    1.59
   7   5   2   24.72    1.74
   7  -5   2   23.95    1.48
  -7  -5  -2   28.41    1.43
   7  -5   2   22.84    1.59
   7  -5   2   24.84    1.61
   7  -5   2   22.12    1.67
   5   5   4   24.30    1.60
   5  -5   4   23.57    1.54
   5  -5   4   23.12    1.47
   5  -5   4   26.21    1.52
  -5  -5  -4   22.12    1.37
   5  -5   4   24.67    1.65
   3   5   6    6.61    0.89
  -3  -5  -6    8.11    0.99
   3  -5   6    7.92    1.02
   3  -5   6    7.99    0.95
   3  -5   6    9.39    1.07
   1   5   8    0.45    0.40
   1   5   8    0.04    0.35
   1  -5   8    0.18    0.31
  -1  -5  -8   -0.31    0.38
   1  -5   8    0.24    0.42
  -1  -5  -8   -0.13    0.36
   1  -5   8   -0.18    0.31
  -1   5  10  148.35    5.61
  -1   5  10  164.49    5.53
   1  -5 -10  155.04    5.66
  -1  -5  10  158.84    5.72
  -1  -5  10  155.04    5.57
  -1  -5  10  158.67    5.68
  -1  -5  10  155.81    5.68
   1  -5 -10  150.67    5.55
   1  -5 -10  160.18    5.52
  -3   5  12  130.61    5.05
   3  -5 -12  135.59    4.80
   3  -5 -12  139.41    4.75
  -3  -5  12  128.57    4.90
  -3  -5  12  127.13    4.79
  -3  -5  12  131.66    4.91
  -3  -5  12  127.23    5.08
   3  -5 -12  133.88    4.97
  -5   5  14   35.90    2.16
   5   5 -14   33.28    1.92
   5  -5 -14   40.54    1.83
  -5  -5  14   33.84    1.91
   5  -5 -14   38.94    1.97
  -5  -5  14   33.66    1.85
  -5  -5  14   32.53    1.75
   5  -5 -14   37.18    2.04
   5  -5 -14   39.14    1.76
  -5  -5  14   36.15    2.20
   7   5 -16    3.39    0.76
  -7   5  16    2.31    0.76
   7   5 -16    2.15    0.78
   7  -5 -16    4.24    0.91
   7  -5 -16    2.87    0.52
  -7  -5  16    4.95    1.09
   7  -5 -16    2.59    0.73
  -9   5  18    0.40    0.61
   9   5 -18    0.27    0.64
   9   5 -18    0.53    0.52
   9  -5 -18    0.94    0.70
   9  -5 -18    0.35    0.51
  -9  -5  18   -0.90    0.55
  11   5 -20    5.81    1.33
 -11   5  20    6.99    1.26
  11  -5 -20    6.43    1.32
 -11  -5  20    6.63    1.50
  11  -5 -20   10.01    1.31
  13   5 -22   14.35    2.15
 -13   5  22   13.66    1.86
  13  -5 -22   11.24    1.79
 -13  -5  22   10.37    1.93
  15   5 -24   11.56    2.23
 -15   5  24    9.91    1.67
  15  -5 -24   11.90    2.08
  17   5 -26    0.18    1.13
 -17   5  26    1.69    0.92
  17  -5 -26    0.95    1.14
  20  -6 -11    1.24    0.99
 -18   6   9    0.66    0.88
  18  -6  -9    0.96    0.93
 -16   6   7    2.60    1.14
  16   6  -7    0.29    0.77
  16  -6  -7    0.85    0.61
  16  -6  -7   -0.04    0.79
  14   6  -5    0.04    0.65
 -14   6   5    1.16    0.92
  14  -6  -5    0.78    0.84
  14  -6  -5    1.13    0.67
 -12   6   3    0.65    0.80
  12   6  -3   -0.17    0.56
  12  -6  -3   -0.48    0.33
  12  -6  -3    0.47    0.44
  12  -6  -3    0.26    0.63
 -10   6   1    3.69    1.00
  10   6  -1    5.95    1.17
  10  -6  -1    4.82    0.88
  10  -6  -1    7.30    1.19
  10  -6  -1    5.46    1.04
  -8   6  -1    3.37    0.93
   8   6   1    2.90    0.82
  -8  -6  -1    3.23    0.64
   8  -6   1    4.53    0.87
   8  -6   1    1.44    0.64
   8  -6   1    5.51    0.98
   6   6   3   -0.19    0.44
  -6   6  -3    0.12    0.53
  -6  -6  -3    0.04    0.39
   6  -6   3    0.79    0.64
   6  -6   3    0.34    0.50
   6  -6   3    0.34    0.45
   6  -6   3    0.53    0.46
   4   6   5    3.23    0.77
   4  -6   5    2.42    0.63
   4  -6   5    1.23    0.59
  -4  -6  -5    2.12    0.62
   4  -6   5    2.36    0.58
   4  -6   5    2.03    0.60
   2   6   7   24.95    1.62
   2   6   7   21.72    1.43
   2  -6   7   23.91    1.58
   2  -6   7   29.14    1.82
  -2  -6  -7   25.60    1.62
  -2  -6  -7   24.97    1.65
   2  -6   7   25.67    1.51
   2  -6   7   23.73    1.55
   0   6   9    7.41    1.02
   0   6   9    5.97    0.87
   0  -6   9    7.04    1.00
   0  -6   9    4.36    0.79
   0  -6  -9    5.80    0.90
   0  -6   9    5.87    0.95
   0  -6   9    6.38    0.89
   0  -6  -9    5.54    0.88
  -2   6  11   66.09    3.02
  -2  -6  11   65.00    2.98
  -2  -6  11   63.77    2.85
   2  -6 -11   66.95    3.02
  -2  -6  11   65.32    2.95
   2  -6 -11   64.71    2.87
  -2  -6  11   60.73    2.88
   2  -6 -11   67.52    2.84
  -4   6  13   32.48    2.02
   4  -6 -13   26.64    1.61
  -4  -6  13   26.36    1.66
  -4  -6  13   26.94    1.84
  -4  -6  13   27.35    1.61
   4  -6 -13   29.04    1.81
  -4  -6  13   27.37    1.76
  -4  -6  13   23.98    1.67
   4  -6 -13   28.09    1.58
  -6   6  15   -0.34    0.58
   6   6 -15    0.23    0.45
   6  -6 -15    0.22    0.54
   6  -6 -15    0.41    0.42
  -6  -6  15   -0.20    0.44
  -6  -6  15   -0.64    0.35
  -6  -6  15    0.72    0.42
   6  -6 -15   -0.25    0.27
   8   6 -17   14.67    1.75
  -8   6  17   21.48    1.80
   8   6 -17   15.19    1.55
  -8  -6  17   16.32    1.92
   8  -6 -17   15.58    1.64
  10   6 -19    3.37    1.06
 -10   6  19    4.50    1.10
  10  -6 -19    5.03    1.01
 -10  -6  19    3.86    1.22
 -12   6  21    8.71    1.56
  12   6 -21    8.76    1.69
 -12  -6  21    5.31    1.52
  14   6 -23    5.77    1.57
 -14   6  23    5.14    1.25
 -14  -6  23    3.93    1.51
  16   6 -25    0.27    0.99
 -16   6  25    0.43    0.87
  16  -6 -25   -1.67    1.29
 -19   7  10   16.20    2.98
  19  -7 -10   18.38    2.47
 -17   7   8   22.79    2.68
  17  -7  -8   20.28    2.48
 -15   7   6    0.45    1.09
  15  -7  -6    1.07    0.70
  15  -7  -6    1.14    0.88
  13   7  -4    1.75    0.98
 -13   7   4    4.15    1.23
  13  -7  -4    4.50    0.93
  13  -7  -4    4.30    1.07
  13  -7  -4    3.43    0.89
  11   7  -2   16.33    1.98
 -11   7   2   18.41    2.05
  11  -7  -2   13.80    1.62
  11  -7  -2   16.58    1.65
  11  -7  -2   18.80    1.88
   9   7   0   40.27    2.58
  -9   7   0   40.52    2.52
   9  -7   0   38.33    2.35
   9  -7   0   36.97    2.25
   9  -7   0   37.01    2.19
  -7   7  -2   61.51    3.12
   7   7   2   61.14    3.18
  -7  -7  -2   60.42    2.75
   7  -7   2   64.20    2.93
   7  -7   2   57.79    2.93
   7  -7   2   62.71    3.10
  -5   7  -4   46.63    2.58
   5   7   4   47.66    2.64
   5  -7   4   49.07    2.36
   5  -7   4   45.48    2.67
  -5  -7  -4   45.55    2.34
   5  -7   4   46.84    2.47
   5  -7   4   48.93    2.60
   3   7   6   -0.23    0.40
   3   7   6   -0.18    0.43
  -3   7  -6   -0.28    0.53
   3  -7   6   -0.25    0.40
   3  -7   6    0.46    0.43
   3  -7   6    0.31    0.59
   3  -7   6    0.13    0.42
  -3  -7  -6    0.06    0.48
   1   7   8    2.14    0.69
   1   7   8    3.28    0.78
   1  -7   8    1.79    0.63
   1  -7   8    2.32    0.61
  -1  -7  -8    2.42    0.69
   1  -7   8    2.39    0.77
   1  -7   8    2.35    0.63
  -1  -7  -8    3.10    0.82
  -1   7  10   31.66    2.02
  -1   7  10   33.87    1.95
  -1  -7  10   36.36    1.97
  -1  -7  10   33.40    2.04
   1  -7 -10   30.14    1.96
  -1  -7  10   32.77    1.92
   1  -7 -10   37.71    2.10
   1  -7 -10   38.93    2.04
  -1  -7  10   31.60    2.01
  -3   7  12   57.76    2.97
  -3  -7  12   58.36    2.90
   3  -7 -12   58.01    2.67
   3  -7 -12   54.68    2.81
  -3  -7  12   56.87    2.69
   3  -7 -12   55.70    2.74
  -3  -7  12   52.39    2.70
  -3  -7  12   54.98    2.87
  -3  -7  12   58.92    2.83
   5   7 -14   67.82    3.28
  -5   7  14   69.06    3.43
  -5  -7  14   62.06    3.24
   5  -7 -14   70.54    3.12
  -5  -7  14   67.54    3.04
  -5  -7  14   70.72    3.33
  -5  -7  14   65.35    3.06
   5  -7 -14   70.07    3.03
   5  -7 -14   69.33    3.29
   7   7 -16   16.99    1.79
   7   7 -16   18.84    1.61
  -7   7  16   20.58    2.17
   7  -7 -16   18.41    1.57
  -7  -7  16   19.05    2.00
  -7  -7  16   19.58    1.64
   9   7 -18    0.46    0.51
   9   7 -18    0.63    0.64
  -9   7  18    0.97    0.70
   9  -7 -18   -0.17    0.46
  -9  -7  18   -0.39    0.58
 -11   7  20   16.20    2.08
  11   7 -20   11.01    1.72
  11  -7 -20   14.87    1.73
 -11  -7  20   11.62    1.87
  13   7 -22    1.94    1.08
 -13   7  22    2.10    1.03
 -13  -7  22    3.46    1.35
 -15   7  24    5.19    1.44
  15   7 -24    6.68    1.76
  17   7 -26    5.23    1.68
 -17   7  26    5.70    1.55
 -18   8   9   12.61    2.24
 -16   8   7    2.60    1.25
 -14   8   5   -0.74    0.92
  14  -8  -5    0.04    0.58
  14  -8  -5    0.58    0.64
  12   8  -3    0.08    0.80
 -12   8   3   -0.06    0.91
  12  -8  -3    0.09    0.53
  12  -8  -3    1.31    0.68
 -10   8   1   -0.79    0.63
  10   8  -1    0.40    0.72
  10  -8  -1    0.17    0.56
  10  -8  -1    0.11    0.48
  -8   8  -1   11.34    1.67
   8   8   1    9.61    1.47
   8  -8   1   13.92    1.59
   8  -8   1    9.14    1.32
   6   8   3   48.76    2.82
  -6   8  -3   47.98    2.81
  -6  -8  -3   48.99    2.47
   6  -8   3   50.79    2.73
   6  -8   3   44.48    2.66
  -4   8  -5   54.34    2.82
   4   8   5   48.34    2.81
   4  -8   5   50.56    2.73
   4  -8   5   51.24    2.78
   4  -8   5   54.10    2.98
  -4  -8  -5   47.54    2.56
   2   8   7    2.89    0.76
   2   8   7    2.54    0.70
  -2   8  -7    2.57    0.82
   2  -8   7    3.26    0.83
  -2  -8  -7    2.07    0.82
  -2  -8  -7    2.31    0.71
   2  -8   7    3.07    0.93
   2  -8   7    3.28    0.82
   0   8   9    2.01    0.74
   0   8   9    2.77    0.72
   0  -8  -9    4.66    0.96
   0  -8  -9    2.08    0.78
   0  -8   9    2.30    0.79
   0  -8   9    2.75    0.75
   0  -8   9    2.22    0.70
  -2   8  11   11.23    1.45
  -2  -8  11   12.32    1.39
  -2  -8  11    7.19    1.20
   2  -8 -11    9.76    1.31
  -2  -8  11    9.35    1.30
  -2  -8  11   10.65    1.39
   2  -8 -11    9.58    1.21
   2  -8 -11    8.88    1.26
  -4   8  13   30.12    2.17
   4  -8 -13   36.15    2.20
   4  -8 -13   28.96    1.95
  -4  -8  13   31.75    1.93
  -4  -8  13   28.40    2.04
   4  -8 -13   28.75    1.85
  -4  -8  13   29.58    1.98
  -4  -8  13   34.91    2.21
   6   8 -15   40.05    2.47
  -6   8  15   38.81    2.64
   6  -8 -15   37.20    2.15
   6  -8 -15   40.93    2.30
   6  -8 -15   38.09    2.41
  -6  -8  15   42.02    2.52
   8   8 -17    0.42    0.58
  -8   8  17    1.76    0.94
   8  -8 -17    1.51    0.79
  -8  -8  17    1.21    0.73
 -10   8  19    6.23    1.42
  10  -8 -19    8.39    1.39
 -12   8  21    2.13    1.08
  12  -8 -21    1.21    0.83
 -14   8  23    1.06    0.89
 -16   8  25    0.73    0.84
 -17   9   8    1.22    1.16
 -15   9   6   -0.11    0.94
 -13   9   4   -1.11    0.88
  13  -9  -4    0.58    0.66
 -11   9   2    3.38    1.25
  11   9  -2    3.67    1.19
  11  -9  -2    2.99    0.91
  11  -9  -2    3.95    0.98
  -9   9   0   19.67    2.20
   9   9   0   24.94    2.63
   9  -9   0   21.72    1.81
   9  -9   0   23.79    1.99
   7   9   2    3.62    1.11
  -7   9  -2    3.47    1.04
   7  -9   2    3.55    0.89
   7  -9   2    3.42    0.93
  -7  -9  -2    4.31    0.88
   5   9   4   -0.09    0.56
  -5   9  -4    0.20    0.58
   5  -9   4   -0.26    0.38
  -5  -9  -4    0.53    0.53
   5  -9   4    0.13    0.51
   3   9   6    0.00    0.49
  -3   9  -6    0.95    0.64
   3  -9   6    0.20    0.64
   3  -9   6    0.88    0.61
  -3  -9  -6    0.56    0.70
  -3  -9  -6    0.48    0.50
   3  -9   6    0.51    0.55
   1   9   8    0.11    0.50
   1   9   8    0.72    0.61
  -1   9  -8   -0.64    0.46
   1  -9   8    0.78    0.68
   1  -9   8    0.16    0.42
  -1  -9  -8    0.15    0.51
   1  -9   8    0.00    0.49
  -1  -9  -8   -0.12    0.59
  -1   9  10   24.30    1.80
   1   9 -10   27.27    1.84
  -1   9  10   25.48    1.94
  -1  -9  10   21.18    1.83
   1  -9 -10   22.14    1.85
   1  -9 -10   24.60    1.87
  -1  -9  10   21.75    1.72
  -1  -9  10   21.78    1.81
  -1  -9  10   24.13    1.89
  -3   9  12   37.36    2.46
   3  -9 -12   33.73    2.22
  -3  -9  12   32.24    2.19
  -3  -9  12   33.77    2.30
   3  -9 -12   32.92    2.10
  -3  -9  12   28.62    2.19
  -3  -9  12   33.38    2.12
   3  -9 -12   30.98    2.17
  -5   9  14    4.16    1.20
   5   9 -14    2.71    0.83
   5  -9 -14    3.32    0.91
  -5  -9  14    3.38    0.94
  -5  -9  14    1.85    0.69
   5  -9 -14    1.90    0.68
   5  -9 -14    2.64    0.90
   7   9 -16    0.48    0.67
  -7   9  16    0.61    0.82
   7  -9 -16    1.51    0.75
  -7  -9  16   -0.25    0.57
   9   9 -18   -0.65    0.50
  -9   9  18    0.39    0.72
   9  -9 -18   -0.05    0.58
 -11   9  20    2.79    1.15
  11  -9 -20    2.85    1.06
 -13   9  22   11.41    1.98
 -15   9  24   10.66    1.94
 -16  10   7    1.41    1.29
 -14  10   5    1.61    1.27
  14 -10  -5    2.79    1.01
 -12  10   3   -0.70    0.82
  12 -10  -3    1.00    0.77
 -10  10   1    3.33    1.26
  10 -10  -1    1.48    0.79
  -8  10  -1    1.98    1.05
   8  10   1    3.14    1.06
   8 -10   1    2.92    0.94
   8 -10   1    3.31    0.96
  -6  10  -3    0.58    0.81
   6  10   3   -0.02    0.59
   6 -10   3   -0.22    0.53
   6 -10   3   -0.60    0.45
  -6 -10  -3   -0.21    0.48
  -4  10  -5    9.75    1.53
   4  10   5   15.47    1.89
   4 -10   5   13.61    1.75
   4 -10   5   11.50    1.59
  -4 -10  -5   15.76    1.74
  -2  10  -7    3.26    0.95
   2  10   7    1.13    0.66
   2 -10   7    3.86    0.98
  -2 -10  -7    2.81    0.96
  -2 -10  -7    1.93    0.80
   2 -10   7    3.21    0.90
   2 -10   7    3.87    1.02
   0  10   9    7.93    1.30
   0  10   9    5.47    1.15
   0  10  -9    8.80    1.35
   0 -10   9    6.78    1.31
   0 -10   9    6.12    1.20
   0 -10   9    6.23    1.35
   0 -10  -9    9.22    1.44
   0 -10  -9    4.34    1.06
   0 -10   9    5.42    1.15
  -2  10  11   23.84    1.87
  -2  10  11   27.48    2.15
   2  10 -11   23.44    1.84
   2 -10 -11   24.89    2.04
  -2 -10  11   24.75    2.14
  -2 -10  11   26.44    2.13
  -2 -10  11   28.90    2.04
  -2 -10  11   24.87    2.05
   2 -10 -11   27.99    2.12
  -4  10  13   21.58    2.31
   4  10 -13   18.97    2.14
   4 -10 -13   20.46    1.71
  -4 -10  13   19.04    1.92
   4 -10 -13   21.08    2.18
  -4 -10  13   18.70    2.14
   4 -10 -13   23.70    1.92
  -4 -10  13   16.84    2.00
  -6  10  15   -0.02    0.83
   6  10 -15    0.09    0.62
  -6 -10  15   -0.12    0.68
   6 -10 -15    0.74    0.72
   6 -10 -15    1.13    0.80
   8  10 -17    0.35    0.76
  -8  10  17    0.67    0.92
  -8 -10  17    1.07    0.80
   8 -10 -17    0.46    0.73
 -10  10  19    2.03    1.08
  10 -10 -19    2.42    1.05
 -12  10  21    4.73    1.43
  12 -10 -21    1.81    1.00
 -13  11   4    0.69    1.03
  13 -11  -4    2.70    0.95
 -11  11   2    1.88    1.26
  11 -11  -2    2.83    0.95
  -9  11   0    5.97    1.66
   9 -11   0    2.00    0.89
  -7  11  -2    5.15    1.39
   7 -11   2    4.64    1.10
  -5  11  -4    2.15    0.96
  -5 -11  -4    1.56    0.73
   5 -11   4    2.48    0.84
  -3  11  -6    1.25    0.89
   3  11   6    1.82    0.83
   3 -11   6    3.59    1.04
  -3 -11  -6    1.67    0.76
   3 -11   6    0.51    0.63
   3 -11   6    2.27    0.84
   1  11   8    8.41    1.44
   1  11   8    6.85    1.30
  -1  11  -8    9.65    1.56
   1 -11   8    9.13    1.42
  -1 -11  -8    6.19    1.21
  -1 -11  -8    8.56    1.48
   1 -11   8    8.24    1.48
   1 -11   8    8.63    1.49
  -1  11  10    9.27    1.53
   1  11 -10    6.71    1.32
  -1  11  10    6.97    1.23
   1 -11 -10    8.31    1.38
   1 -11 -10   10.30    1.63
  -1 -11  10    9.41    1.42
  -1 -11  10    5.85    1.32
  -1 -11  10    7.42    1.49
  -3  11  12    1.57    0.96
  -3  11  12    1.84    0.74
   3 -11 -12    1.51    0.76
  -3 -11  12    2.13    0.90
  -3 -11  12    1.68    0.73
   3 -11 -12    0.86    0.75
  -5  11  14    9.20    1.72
  -5 -11  14    8.83    1.64
   5 -11 -14    6.77    1.39
   5 -11 -14    8.15    1.39
  -7  11  16    8.71    1.66
  -7 -11  16   12.26    1.91
   7 -11 -16   11.97    1.81
  -9  11  18   -0.50    0.73
   9 -11 -18    0.24    0.76
 -11  11  20    3.45    1.28
  11 -11 -20    1.91    1.07
 -12  12   3   -0.24    1.22
  12 -12  -3    0.62    0.76
 -10  12   1   -1.13    0.87
  10 -12  -1    1.96    0.95
  10 -12  -1    0.84    0.79
  -8  12  -1    2.56    1.28
   8 -12   1    3.62    1.09
   8 -12   1    2.97    1.10
  -6  12  -3   10.11    1.89
   6 -12   3   10.05    1.73
   6 -12   3   11.41    1.77
  -6 -12  -3   12.97    2.65
  -4  12  -5    6.34    1.51
   4 -12   5    3.46    1.05
  -4 -12  -5    2.47    0.95
   4 -12   5    4.30    1.22
  -2  12  -7   -0.70    0.73
   2 -12   7    0.42    0.71
   2 -12   7    0.48    0.67
  -2 -12  -7    2.85    0.94
   0  12  -9   10.16    1.62
   0  12   9    8.55    1.52
   0 -12   9    8.83    1.65
   0 -12   9    9.24    1.56
   0 -12  -9    7.38    1.54
   0 -12  -9    8.19    1.50
  -2  12  11    1.53    1.01
  -2 -12  11    1.30    0.96
   2 -12 -11    1.28    0.81
  -2 -12  11    1.96    0.89
   2 -12 -11    2.92    1.09
  -4  12  13    1.08    0.90
   4 -12 -13    2.43    1.03
  -4 -12  13    2.65    1.10
   4 -12 -13    0.67    0.68
  -4 -12  13    1.40    0.78
  -6  12  15    2.30    1.14
   6 -12 -15    2.77    1.01
  -6 -12  15    0.44    0.84
  -8  12  17    1.33    0.98
   8 -12 -17    1.90    1.07
  -8 -12  17    2.78    1.09
 -10  12  19    7.29    1.62
  10 -12 -19   10.44    2.47
  -9  13   0   21.22    2.97
   9 -13   0   17.56    2.39
   9 -13   0   18.17    2.40
  -7  13  -2   12.83    2.25
   7 -13   2    9.49    1.68
   7 -13   2   11.02    1.85
  -5  13  -4    3.90    1.43
  -5 -13  -4    4.28    1.15
   5 -13   4    2.99    1.08
   5 -13   4    3.20    1.10
  -3  13  -6    1.47    1.14
  -3 -13  -6    0.95    0.79
   3 -13   6    0.92    0.90
   3 -13   6    1.02    0.85
  -1  13  -8    0.13    0.85
   1 -13   8    0.92    0.77
   1 -13   8    0.11    0.71
  -1 -13  -8    0.43    0.77
  -1  13  10    5.92    1.55
  -1 -13  10    5.24    1.17
  -1 -13  10    4.97    1.41
   1 -13 -10    3.71    1.17
   1 -13 -10    3.97    1.29
  -3  13  12    1.52    0.98
   3 -13 -12    4.21    1.28
   3 -13 -12    0.98    0.87
  -3 -13  12    0.80    0.85
  -3 -13  12    3.80    1.13
  -5  13  14    1.71    1.08
   5 -13 -14   -0.17    1.03
  -5 -13  14    0.77    0.90
   5 -13 -14   -0.40    0.77
  -7  13  16    3.24    1.19
  -7 -13  16    3.03    1.27
  -4  14  -5    1.27    1.20
   4 -14   5    3.24    1.26
  -4 -14  -5    2.23    0.93
  -2  14  -7    3.24    1.35
  -2 -14  -7    3.77    1.25
   2 -14   7    1.14    0.89
   2 -14   7    1.55    0.93
   0 -14  -9    1.16    0.77
   0 -14   9   -0.21    0.70
   0 -14   9   -0.15    0.76
  -2 -14  11    8.29    1.76
  -2 -14  11    8.54    1.54
  22   0 -12    0.12    1.18
  20   0 -10   10.71    2.16
  18   0  -8    9.14    1.89
  18   0  -8   10.32    1.47
  16   0  -6    8.06    1.65
  16   0  -6   10.26    1.43
  14   0  -4   45.99    2.60
  14   0  -4   44.64    2.88
  12   0  -2   21.02    1.67
  12   0  -2   24.51    1.96
 -10   0   0    3.50    0.43
  10   0   0    4.07    0.85
  10   0   0    2.70    0.89
  -8   0  -2  269.97    8.63
   8   0   2  267.76    9.18
   8   0   2  273.34    9.12
  -6   0  -4  326.95   10.49
   6   0   4  335.95   10.80
  -4   0  -6  137.02    4.57
   4   0   6  133.69    4.67
   2   0   8   68.31    2.58
  -2   0  -8   75.75    2.67
   0   0 -10    2.40    0.32
   0   0  10    2.45    0.31
   0   0 -10    1.78    0.42
   2   0 -12  252.36    8.19
  -4   0  14  427.21   13.69
  -4   0  14  426.30   14.00
   4   0 -14  426.02   13.51
  -6   0  16  261.85    9.26
  -6   0  16  259.06    8.79
   6   0 -16  256.51    8.53
   6   0 -16  267.38    9.16
   8   0 -18   85.08    3.92
  -8   0  18   80.39    3.95
  -8   0  18   82.78    3.46
   8   0 -18   83.22    3.18
 -10   0  20   20.03    1.46
  10   0 -20   18.88    2.13
 -10   0  20   21.53    2.38
 -12   0  22    1.99    0.65
  12   0 -22    2.25    1.06
 -12   0  22    1.48    1.03
  14   0 -24   21.76    2.70
  16   0 -26   37.06    3.85
  18   0 -28   18.44    2.85
  21   1 -11    1.65    1.41
  21  -1 -11    1.54    1.34
  19   1  -9    1.30    1.18
  19   1  -9    1.28    0.77
  19  -1  -9    1.53    0.79
  19  -1  -9    1.24    1.25
  17   1  -7    0.82    0.72
  17   1  -7    0.67    1.02
  17  -1  -7    0.82    0.64
  17  -1  -7    1.19    1.10
  15   1  -5    0.84    0.77
  15   1  -5    4.15    0.92
  15  -1  -5    1.64    1.06
  15  -1  -5    2.03    0.76
  13   1  -3    0.16    0.76
  13   1  -3   -0.26    0.49
  13  -1  -3   -0.33    0.71
  13  -1  -3    0.08    0.46
 -11   1   1   -0.06    0.42
  11   1  -1   -0.21    0.52
  11   1  -1    0.23    0.71
  11  -1  -1   -0.08    0.42
  11  -1  -1    0.38    0.28
  11  -1  -1   -0.78    0.65
   9   1   1   15.32    1.31
   9   1   1   16.37    1.39
  -9  -1  -1   16.54    0.86
   9  -1   1   19.24    1.75
   9  -1   1   16.15    0.94
   9  -1   1   16.99    1.25
   7   1   3   19.74    1.27
   7  -1   3   18.83    1.31
   7  -1   3   16.67    1.19
  -7  -1  -3   17.77    0.93
   7  -1   3   19.13    1.00
   5   1   5    2.46    0.53
  -5  -1  -5    3.76    0.49
   5  -1   5    2.89    0.46
   5  -1   5    2.14    0.48
   3   1   7    0.61    0.35
   3  -1   7    0.33    0.28
   3  -1   7    0.93    0.30
  -3  -1  -7    0.60    0.32
   1   1   9    1.81    0.34
   1  -1   9    2.41    0.42
   1  -1   9    2.69    0.39
  -1  -1  -9    1.90    0.44
   1   1 -11    1.62    0.38
  -1   1  11    1.41    0.22
   1   1 -11    1.24    0.24
   1  -1 -11    1.53    0.20
  -1  -1  11    1.27    0.24
   1  -1 -11    0.92    0.35
   3   1 -13    8.10    0.45
   3   1 -13    8.41    0.68
  -3   1  13    8.83    0.87
   3  -1 -13    9.71    0.80
  -3  -1  13    8.96    0.76
  -3  -1  13   10.27    1.32
  -5   1  15    0.43    0.45
   5   1 -15    0.50    0.17
  -5   1  15    0.19    0.32
   5   1 -15    0.36    0.31
   5   1 -15    0.71    0.21
   5  -1 -15    0.78    0.40
  -5  -1  15    1.49    0.61
  -5  -1  15    0.65    0.33
   5  -1 -15    0.57    0.46
  -7   1  17   14.71    1.16
   7   1 -17   14.22    1.57
   7   1 -17   14.48    0.77
  -7   1  17   15.40    1.71
   7   1 -17   13.01    0.93
   7  -1 -17   12.20    1.45
   7  -1 -17   14.21    1.07
  -7  -1  17   14.98    1.78
  -7  -1  17   13.37    1.09
   9   1 -19   -0.79    0.56
  -9   1  19   -0.34    0.71
  -9   1  19    0.13    0.45
  -9  -1  19   -0.06    0.36
   9  -1 -19   -0.06    0.59
   9  -1 -19    0.59    0.43
  -9  -1  19   -0.31    0.63
 -11   1  21    1.60    0.91
 -11   1  21    2.87    0.81
  11   1 -21    2.64    1.04
 -11  -1  21    1.75    0.97
 -11  -1  21    1.61    0.60
  11  -1 -21    1.45    0.82
  13   1 -23   -0.42    0.71
 -13   1  23    0.36    0.50
 -13  -1  23   -0.25    0.85
  13  -1 -23   -0.35    0.82
  15   1 -25    3.97    1.51
  15  -1 -25    1.21    1.19
  17   1 -27    0.13    1.14
  17  -1 -27    1.08    1.26
  19   1 -29    2.05    1.47
  19  -1 -29    0.58    1.36
  22   2 -12   -0.26    1.09
  22  -2 -12    0.80    1.31
  20   2 -10    1.03    1.17
  20  -2 -10   -1.40    0.93
  18   2  -8    0.68    0.69
  18   2  -8    1.61    1.25
  18  -2  -8    0.82    1.17
  18  -2  -8    2.38    0.82
  16   2  -6   19.94    2.05
  16   2  -6   21.46    2.38
  16  -2  -6   20.57    2.03
  16  -2  -6   15.38    2.13
  14   2  -4   32.95    2.37
  14   2  -4   26.14    2.05
  14  -2  -4   30.88    2.38
  14  -2  -4   28.70    2.01
  12   2  -2    1.59    0.85
  12   2  -2    2.87    0.85
 -12   2   2    2.06    0.65
  12  -2  -2    3.18    0.78
  12  -2  -2    1.88    0.85
 -10   2   0    2.89    0.65
  10   2   0    2.39    0.81
  10   2   0    2.53    0.74
  10  -2   0    2.54    0.87
  10  -2   0    3.05    0.53
  10  -2   0    2.25    0.62
   8   2   2    8.31    1.04
   8   2   2    9.47    1.07
  -8   2  -2   10.50    0.89
   8  -2   2   10.96    0.95
   8  -2   2   10.50    1.09
  -8  -2  -2   11.82    0.75
   8  -2   2    9.68    1.13
   8  -2   2   11.33    0.81
   6   2   4  140.47    5.01
   6  -2   4  139.44    4.77
   6  -2   4  131.40    5.01
   6  -2   4  142.87    5.01
  -6  -2  -4  138.81    4.69
   4   2   6  245.54    8.12
  -4  -2  -6  244.72    7.99
   4  -2   6  244.62    8.04
   4  -2   6  250.68    8.14
   2   2   8   67.32    2.47
   2  -2   8   66.30    2.52
   2  -2   8   64.64    2.50
  -2  -2  -8   61.76    2.50
   0   2  10   26.43    1.12
   0  -2  10   25.84    1.28
   0  -2 -10   25.88    1.32
   0  -2  10   23.65    1.16
  -2   2  12   48.90    2.21
  -2   2  12   53.89    1.83
  -2   2  12   54.77    1.85
  -2  -2  12   49.79    1.99
   2  -2 -12   53.25    2.25
  -2  -2  12   53.09    2.17
   4   2 -14   11.87    0.82
  -4   2  14   15.31    1.62
   4   2 -14   11.08    0.71
  -4   2  14   12.23    0.53
  -4   2  14   13.07    0.54
  -4   2  14   11.78    0.97
   4  -2 -14   11.50    0.99
   4  -2 -14   12.73    1.04
  -4  -2  14    9.63    1.19
  -4  -2  14   11.32    0.92
  -6   2  16   40.04    2.11
   6   2 -16   40.42    1.67
   6   2 -16   39.89    1.75
  -6   2  16   43.72    2.35
   6  -2 -16   39.73    1.96
  -6  -2  16   38.53    2.33
  -6  -2  16   40.63    1.96
   6  -2 -16   41.02    2.22
   6  -2 -16   39.05    1.39
   8   2 -18   23.26    1.22
  -8   2  18   24.13    1.66
  -8   2  18   22.76    1.92
   8   2 -18   27.02    2.01
   8   2 -18   23.00    1.24
   8  -2 -18   26.80    1.91
  -8  -2  18   21.73    1.43
   8  -2 -18   20.80    1.39
  -8  -2  18   22.68    2.29
 -10   2  20    0.21    0.48
 -10   2  20    0.22    0.81
  10   2 -20   -0.55    0.64
 -10  -2  20   -0.52    0.67
 -10  -2  20    0.31    0.41
  10  -2 -20    0.12    0.68
  10  -2 -20   -0.04    0.51
 -12   2  22    0.68    0.54
  12   2 -22    0.02    0.80
  12  -2 -22    0.95    0.90
 -12  -2  22    1.96    1.12
  14   2 -24    5.04    1.57
 -14   2  24    5.26    1.09
 -14  -2  24    3.33    1.43
  14  -2 -24    4.17    1.38
  16   2 -26    5.98    1.67
  16  -2 -26    6.82    1.80
  18   2 -28   11.86    2.38
  18  -2 -28   12.88    2.36
  21   3 -11   -0.04    1.15
  21  -3 -11    0.75    1.22
  19   3  -9   -0.54    0.99
  19  -3  -9    0.24    1.09
  17   3  -7    5.10    1.38
  17   3  -7    6.78    1.30
  17  -3  -7    6.02    1.17
  17  -3  -7    2.89    1.29
  15   3  -5    5.57    1.28
  15   3  -5    7.98    1.34
  15  -3  -5    8.67    1.29
  15  -3  -5    7.78    1.52
  13   3  -3    1.05    0.67
  13   3  -3    2.08    0.93
 -13   3   3    2.25    0.78
  13  -3  -3    2.25    0.95
  13  -3  -3    1.33    0.59
  11   3  -1    1.89    0.76
  11   3  -1    1.14    0.75
 -11   3   1    0.93    0.59
  11  -3  -1   -0.08    0.29
  11  -3  -1    1.38    0.58
  11  -3  -1    0.46    0.75
   9   3   1    0.82    0.57
   9   3   1    0.15    0.58
  -9   3  -1    1.44    0.56
   9  -3   1    1.47    0.58
   9  -3   1    0.69    0.45
   9  -3   1    0.68    0.63
   9  -3   1    0.77    0.37
  -9  -3  -1    1.32    0.37
   7   3   3    3.42    0.74
   7  -3   3    2.36    0.60
   7  -3   3    2.24    0.62
   7  -3   3    2.46    0.51
  -7  -3  -3    3.11    0.52
   7  -3   3    2.77    0.70
   5   3   5   70.15    2.86
   5  -3   5   65.48    2.83
   5  -3   5   70.94    2.74
  -5  -3  -5   68.84    2.66
   5  -3   5   66.97    2.81
   5  -3   5   66.03    2.87
   3   3   7   34.31    1.65
  -3  -3  -7   33.76    1.65
   3  -3   7   34.22    1.67
   3  -3   7   33.57    1.62
   1   3   9    2.01    0.41
  -1  -3  -9    1.99    0.52
   1  -3   9    2.05    0.46
   1  -3   9    2.91    0.60
   1  -3   9    2.50    0.49
  -1   3  11   42.43    1.93
  -1   3  11   45.69    1.74
  -1  -3  11   40.04    1.91
  -1  -3  11   42.56    1.90
  -1  -3  11   42.17    1.84
   1  -3 -11   42.44    1.99
  -3   3  13    0.25    0.21
  -3   3  13    0.76    0.42
  -3  -3  13    0.18    0.27
  -3  -3  13   -0.13    0.27
  -3  -3  13    0.07    0.22
  -3  -3  13   -0.79    0.30
   3  -3 -13    0.24    0.40
  -5   3  15    0.91    0.54
   5   3 -15    1.48    0.42
  -5   3  15    0.86    0.59
   5  -3 -15    2.08    0.66
  -5  -3  15    1.51    0.43
  -5  -3  15    1.01    0.43
   5  -3 -15    1.95    0.31
  -5  -3  15    2.77    0.48
  -5  -3  15    2.31    0.73
   5  -3 -15    2.37    0.64
   7   3 -17    3.68    0.58
   7   3 -17    3.15    0.53
  -7   3  17    2.92    0.73
  -7   3  17    3.96    0.98
   7   3 -17    1.78    0.68
  -7  -3  17    3.49    0.68
  -7  -3  17    3.18    0.93
   7  -3 -17    2.98    0.83
   7  -3 -17    2.64    0.70
  -9   3  19    0.22    0.50
  -9   3  19    1.67    0.80
   9   3 -19    0.25    0.57
  -9  -3  19    2.42    0.93
   9  -3 -19    1.85    0.59
   9  -3 -19    1.92    0.87
 -11   3  21    0.00    0.50
  11   3 -21    0.14    0.73
 -11  -3  21   -0.29    0.70
  11  -3 -21    0.71    0.81
 -13   3  23   -0.10    0.52
  13   3 -23   -0.31    0.78
  13  -3 -23   -0.28    0.72
 -13  -3  23    0.21    0.91
  15   3 -25    0.41    1.15
 -15   3  25    0.24    0.64
  15  -3 -25   -0.32    1.02
  17   3 -27    2.48    1.41
  17  -3 -27   -0.27    1.15
  19   3 -29    0.31    1.36
  19  -3 -29    3.66    1.55
  20   4 -10    0.94    1.18
  20  -4 -10   -1.36    0.94
  18   4  -8    3.42    1.24
  18  -4  -8    1.76    1.13
  18  -4  -8    1.56    0.78
  16   4  -6    9.50    1.66
  16   4  -6    8.22    1.48
  16  -4  -6   11.63    1.81
  16  -4  -6   12.03    1.56
  14   4  -4   36.52    2.48
 -14   4   4   34.73    2.33
  14   4  -4   35.72    2.47
  14  -4  -4   33.84    2.25
  14  -4  -4   35.71    2.58
  12   4  -2   31.45    2.15
  12   4  -2   32.82    2.25
 -12   4   2   32.07    2.06
  12  -4  -2   29.85    2.00
  12  -4  -2   30.56    2.24
  12  -4  -2   32.44    1.73
  10   4   0    0.70    0.61
 -10   4   0    0.10    0.52
  10   4   0    1.12    0.66
  10  -4   0    0.04    0.51
  10  -4   0    0.41    0.37
  10  -4   0    0.49    0.44
  -8   4  -2   38.95    2.03
   8   4   2   32.13    2.00
   8  -4   2   34.76    1.98
   8  -4   2   38.00    2.12
   8  -4   2   37.19    1.85
   8  -4   2   35.60    2.05
  -8  -4  -2   37.42    1.67
   6   4   4   64.42    2.88
   6  -4   4   65.01    2.87
   6  -4   4   63.30    2.89
   6  -4   4   65.07    2.71
   6  -4   4   65.96    2.86
  -6  -4  -4   61.68    2.58
   4   4   6   48.50    2.22
   4  -4   6   44.32    2.17
   4  -4   6   45.64    2.10
  -4  -4  -6   43.78    2.05
   4  -4   6   50.42    2.23
   4  -4   6   45.23    2.23
   2   4   8   40.20    1.95
   2  -4   8   44.47    2.03
   2  -4   8   49.60    2.20
   2  -4   8   42.02    2.02
  -2  -4  -8   44.27    2.07
   0   4  10    0.57    0.38
   0   4  10    0.88    0.34
   0  -4 -10    1.29    0.49
   0  -4  10    0.92    0.41
   0  -4  10    0.81    0.39
   0  -4  10    1.43    0.51
  -2   4  12   34.33    1.52
  -2   4  12   32.93    1.78
  -2  -4  12   33.64    1.88
  -2  -4  12   31.58    1.64
   2  -4 -12   32.45    1.78
  -2  -4  12   32.61    1.72
  -2  -4  12   30.61    1.62
  -4   4  14   41.83    2.22
  -4  -4  14   44.58    2.10
   4  -4 -14   46.06    1.90
  -4  -4  14   42.85    2.00
   4  -4 -14   42.46    2.16
  -4  -4  14   44.58    2.42
   4  -4 -14   42.79    1.81
  -4  -4  14   44.50    2.03
   6   4 -16   13.73    1.09
  -6   4  16   16.38    1.41
  -6   4  16   12.16    1.36
   6  -4 -16   14.33    1.43
  -6  -4  16   14.94    1.06
  -6  -4  16   14.17    1.03
   6  -4 -16   14.92    0.88
  -6  -4  16   14.86    1.72
   6  -4 -16   15.08    1.28
  -6  -4  16   12.93    1.08
   8   4 -18    6.38    0.87
  -8   4  18   10.52    1.52
  -8   4  18    9.36    1.31
   8   4 -18    8.64    1.38
   8  -4 -18    9.89    1.40
   8  -4 -18    9.57    1.14
  -8  -4  18    6.37    1.22
  10   4 -20    2.62    0.98
 -10   4  20    2.52    0.83
 -10  -4  20    3.41    1.16
  10  -4 -20    2.88    1.00
  10  -4 -20    1.92    0.66
 -12   4  22    0.16    0.57
  12   4 -22   -1.19    0.62
 -12  -4  22   -1.35    0.68
  12  -4 -22    0.39    0.77
 -14   4  24   10.11    1.62
  14   4 -24    8.08    1.83
  14  -4 -24    8.74    1.70
 -14  -4  24    6.84    1.73
  16   4 -26   14.86    2.54
 -16   4  26   11.42    1.75
  16  -4 -26   13.75    2.26
  18   4 -28    5.02    1.75
  18  -4 -28    4.77    1.59
  21   5 -11    0.38    1.07
  21  -5 -11   -1.22    0.92
  19   5  -9   -0.91    0.94
  19  -5  -9    0.29    0.98
  17   5  -7    0.67    0.86
 -17   5   7   -0.69    0.75
  17   5  -7    0.84    0.97
  17  -5  -7   -0.84    0.77
  17  -5  -7    1.21    0.64
 -15   5   5   -0.86    0.67
  15   5  -5   -0.20    0.76
  15   5  -5    0.36    0.84
  15  -5  -5    1.18    0.93
  15  -5  -5    0.18    0.44
  13   5  -3   26.49    2.18
 -13   5   3   25.92    2.07
  13   5  -3   26.44    2.02
  13  -5  -3   28.64    1.96
  13  -5  -3   25.53    2.12
  13  -5  -3   27.31    1.68
 -11   5   1   54.58    2.86
  11   5  -1   54.62    2.76
  11   5  -1   54.55    3.00
  11  -5  -1   52.18    2.89
  11  -5  -1   55.82    2.57
  11  -5  -1   50.82    2.74
   9   5   1    8.54    1.05
  -9   5  -1    6.64    1.09
   9   5   1    6.93    1.12
  -9  -5  -1    6.16    1.10
   9  -5   1    5.92    1.01
   9  -5   1    8.34    1.10
   9  -5   1    5.11    0.82
  -7   5  -3    0.41    0.56
   7   5   3    0.50    0.55
   7  -5   3    1.64    0.58
   7  -5   3    1.71    0.69
  -7  -5  -3    1.05    0.45
   7  -5   3    2.18    0.69
   7  -5   3    1.00    0.47
   5   5   5    3.65    0.73
   5  -5   5    5.44    0.90
   5  -5   5    6.34    0.90
  -5  -5  -5    5.48    0.80
   5  -5   5    4.39    0.76
   5  -5   5    6.99    0.90
   3   5   7    2.42    0.57
   3  -5   7    3.96    0.68
  -3  -5  -7    2.53    0.61
   3  -5   7    3.95    0.70
   3  -5   7    2.62    0.72
   3  -5   7    2.46    0.58
   1   5   9   12.42    1.12
   1   5   9   11.08    1.10
  -1  -5  -9    9.70    1.06
   1  -5   9   11.07    1.15
   1  -5   9   10.47    1.20
   1  -5   9   10.37    1.09
   1  -5   9   11.90    0.98
  -1   5  11    2.38    0.53
  -1   5  11    0.89    0.48
  -1  -5  11    1.62    0.55
   1  -5 -11    2.84    0.68
  -1  -5  11    2.10    0.64
  -1  -5  11    1.80    0.53
   1  -5 -11    3.78    0.69
  -1  -5  11    0.99    0.49
  -3   5  13    5.40    0.94
  -3  -5  13    4.96    0.74
   3  -5 -13    6.02    0.93
   3  -5 -13    4.01    0.63
   3  -5 -13    6.35    0.83
  -3  -5  13    4.09    0.78
  -3  -5  13    7.89    1.13
  -3  -5  13    4.75    0.80
  -5   5  15    0.55    0.55
   5   5 -15    0.30    0.40
  -5   5  15    0.35    0.53
  -5  -5  15    0.21    0.40
  -5  -5  15    0.24    0.53
   5  -5 -15   -0.42    0.40
   5  -5 -15    0.01    0.27
  -5  -5  15   -0.11    0.40
  -5  -5  15    0.21    0.34
   5  -5 -15    0.09    0.33
   5  -5 -15    0.10    0.46
   7   5 -17   20.60    1.47
   7   5 -17   20.61    1.72
  -7   5  17   23.26    1.77
  -7  -5  17   22.65    1.49
   7  -5 -17   21.69    1.63
   7  -5 -17   23.77    1.63
  -7  -5  17   22.77    1.89
  -9   5  19    5.45    1.10
   9   5 -19    4.33    1.05
   9   5 -19    5.74    1.41
   9  -5 -19    3.36    0.83
   9  -5 -19    3.58    0.97
  -9  -5  19    5.10    1.21
 -11   5  21    0.34    0.64
  11   5 -21    0.24    0.75
 -11  -5  21    0.79    0.88
  11  -5 -21   -0.17    0.64
  11  -5 -21    0.05    0.51
  13   5 -23    0.92    0.96
 -13   5  23    1.04    0.73
  13  -5 -23    0.08    0.80
 -13  -5  23    1.21    1.03
  15   5 -25    2.02    1.27
 -15   5  25    0.63    0.88
  15  -5 -25    1.15    1.11
  17   5 -27    2.90    1.47
 -17   5  27    1.55    0.93
  17  -5 -27    1.14    1.15
  20  -6 -10    3.65    1.42
 -18   6   8   12.45    1.94
  18  -6  -8    6.62    1.58
 -16   6   6   15.07    2.06
  16   6  -6   18.04    2.44
  16  -6  -6   18.04    2.02
  16  -6  -6   16.12    2.09
 -14   6   4    4.25    1.19
  14   6  -4    2.24    0.98
  14  -6  -4    3.39    0.89
  14  -6  -4    5.30    1.25
 -12   6   2    2.71    0.98
  12   6  -2    4.25    1.15
  12  -6  -2    3.77    0.98
  12  -6  -2    3.14    0.77
  12  -6  -2    1.21    0.61
  10   6   0    0.43    0.61
 -10   6   0    0.72    0.62
  10  -6   0    0.21    0.43
  10  -6   0    0.07    0.50
  10  -6   0    0.79    0.51
  -8   6  -2   11.90    1.46
   8   6   2   14.12    1.62
  -8  -6  -2   11.52    0.99
   8  -6   2   12.94    1.36
   8  -6   2   11.01    1.34
   8  -6   2   11.36    1.35
  -6   6  -4  100.82    4.29
   6   6   4  105.40    4.41
   6  -6   4  105.35    4.22
   6  -6   4  104.22    4.49
  -6  -6  -4  108.99    4.09
   6  -6   4  107.11    4.24
   6  -6   4  102.95    4.33
   4   6   6  103.25    4.37
   4   6   6  108.44    4.35
  -4  -6  -6  104.70    4.15
   4  -6   6  107.30    4.36
   4  -6   6  111.05    4.30
   4  -6   6   99.90    4.41
   4  -6   6  111.63    4.19
   2   6   8   32.14    1.74
   2   6   8   31.95    1.87
   2  -6   8   37.00    1.90
   2  -6   8   35.64    2.09
  -2  -6  -8   33.50    1.90
   2  -6   8   35.21    1.98
   2  -6   8   35.33    1.94
   0   6  10    5.95    0.90
   0   6  10    7.02    0.95
   0  -6  10   10.48    1.26
   0  -6 -10    8.89    1.10
   0  -6  10    9.79    1.15
   0  -6  10    9.51    1.14
   0  -6  10    7.27    0.98
   0  -6 -10    8.27    1.10
  -2   6  12   43.72    2.32
   2  -6 -12   43.58    2.20
   2  -6 -12   43.42    2.34
  -2  -6  12   44.81    2.31
  -2  -6  12   41.46    2.16
   2  -6 -12   45.60    2.16
  -2  -6  12   44.60    2.33
  -2  -6  12   41.51    2.25
  -4   6  14   50.08    2.76
  -4  -6  14   53.14    2.84
   4  -6 -14   59.38    2.81
   4  -6 -14   58.00    2.57
  -4  -6  14   52.15    2.64
   4  -6 -14   58.75    2.50
  -4  -6  14   56.48    2.65
  -4  -6  14   55.88    2.74
  -4  -6  14   52.28    2.53
   6   6 -16   68.67    3.28
  -6   6  16   75.52    3.60
  -6  -6  16   66.26    3.52
  -6  -6  16   76.34    3.35
   6  -6 -16   75.17    3.04
  -6  -6  16   81.33    4.42
  -6  -6  16   74.74    3.14
   6  -6 -16   75.49    3.44
   8   6 -18   31.28    1.96
   8   6 -18   31.63    2.27
  -8   6  18   33.69    2.32
  -8  -6  18   30.45    2.36
   8  -6 -18   36.77    2.15
 -10   6  20    4.11    1.06
  10   6 -20    8.35    1.56
  10  -6 -20    6.48    1.14
 -10  -6  20    7.38    1.52
 -12   6  22   -0.34    0.65
  12   6 -22    0.84    0.86
 -12  -6  22   -0.25    0.81
 -14   6  24    4.43    1.26
  14   6 -24    2.70    1.27
 -14  -6  24    6.10    1.64
  16   6 -26   11.53    2.24
 -16   6  26   15.04    2.20
  19  -7  -9   -0.27    0.88
 -17   7   7    0.48    1.08
  17  -7  -7    1.71    1.07
 -15   7   5    3.13    1.23
  15  -7  -5    2.25    1.04
  15  -7  -5    1.46    0.71
 -13   7   3    3.59    1.19
  13   7  -3    3.41    1.11
  13  -7  -3    3.23    1.02
  13  -7  -3    2.92    0.80
  13  -7  -3    3.09    0.87
  11   7  -1    2.53    0.91
 -11   7   1    2.85    1.09
  11  -7  -1    5.28    0.94
  11  -7  -1    3.11    0.93
  11  -7  -1    5.97    1.15
   9   7   1    1.42    0.83
  -9   7  -1    2.31    0.90
   9  -7   1    1.45    0.65
   9  -7   1    1.05    0.63
   9  -7   1    0.42    0.55
  -7   7  -3   14.32    1.60
   7   7   3   16.83    1.80
   7  -7   3   16.73    1.38
   7  -7   3   16.41    1.71
   7  -7   3   15.23    1.33
  -7  -7  -3   14.11    1.21
   5   7   5   49.32    2.67
  -5   7  -5   45.06    2.53
  -5  -7  -5   46.78    2.36
   5  -7   5   46.90    2.46
   5  -7   5   46.42    2.52
   5  -7   5   44.98    2.32
   5  -7   5   45.72    2.69
   3   7   7   18.93    1.36
   3   7   7   21.89    1.66
   3  -7   7   21.93    1.63
   3  -7   7   23.48    1.80
   3  -7   7   20.61    1.55
   3  -7   7   20.43    1.42
  -3  -7  -7   23.49    1.57
   1   7   9    1.59    0.68
   1   7   9    0.30    0.50
   1  -7   9    1.53    0.60
  -1  -7  -9    0.66    0.53
   1  -7   9    0.24    0.43
   1  -7   9    0.63    0.56
  -1  -7  -9    1.04    0.58
   1  -7   9    0.70    0.49
  -1   7  11    4.58    0.79
  -1   7  11    4.16    0.92
  -1  -7  11    3.69    0.79
   1  -7 -11    4.19    0.91
  -1  -7  11    4.33    0.82
  -1  -7  11    4.58    0.93
   1  -7 -11    4.13    0.89
  -1  -7  11    4.53    0.83
  -3   7  13    4.25    0.98
  -3  -7  13    1.88    0.64
   3  -7 -13    3.07    0.78
  -3  -7  13    3.37    0.80
  -3  -7  13    3.49    0.76
  -3  -7  13    2.82    0.78
   3  -7 -13    2.92    0.69
   3  -7 -13    2.10    0.75
  -3  -7  13    3.44    0.85
   5   7 -15    1.02    0.58
  -5   7  15    1.88    0.79
   5  -7 -15    1.28    0.59
   5  -7 -15    1.83    0.57
  -5  -7  15    2.13    0.71
   5  -7 -15    0.69    0.65
  -5  -7  15    2.58    0.79
  -5  -7  15    0.70    0.51
  -5  -7  15    1.61    0.54
  -7   7  17    1.52    0.76
   7   7 -17    1.34    0.64
   7   7 -17    0.73    0.59
  -7  -7  17    0.59    0.54
  -7  -7  17    0.04    0.65
   7  -7 -17    1.23    0.65
   9   7 -19    0.11    0.56
   9   7 -19   -0.89    0.52
  -9   7  19    0.77    0.68
  -9  -7  19    0.43    0.70
   9  -7 -19    0.11    0.58
  11   7 -21    0.91    0.85
 -11   7  21    0.23    0.68
  11  -7 -21    0.19    0.59
 -11  -7  21    0.24    0.81
  13   7 -23    1.04    1.05
 -13   7  23    1.34    0.88
 -13  -7  23   -0.31    0.83
 -15   7  25    2.02    0.98
  15   7 -25    1.57    1.10
 -18   8   8    3.60    1.45
 -16   8   6    8.05    1.80
 -14   8   4    3.29    1.40
  14  -8  -4    5.48    1.13
  14  -8  -4    2.66    0.98
  12   8  -2    5.73    1.30
 -12   8   2    4.79    1.34
  12  -8  -2    4.41    1.02
  12  -8  -2    3.73    0.92
 -10   8   0   -0.76    0.66
  10   8   0   -0.86    0.63
  10  -8   0    0.10    0.42
  10  -8   0   -0.56    0.35
   8   8   2   14.58    1.79
  -8   8  -2   13.95    1.77
   8  -8   2   15.09    1.69
   8  -8   2   13.93    1.66
   6   8   4   38.43    2.47
  -6   8  -4   39.20    2.46
   6  -8   4   37.47    2.40
  -6  -8  -4   35.63    2.10
   6  -8   4   38.10    2.29
   4   8   6   11.36    1.51
  -4   8  -6   11.73    1.54
   4  -8   6   11.52    1.46
  -4  -8  -6   13.43    1.47
   4  -8   6   13.91    1.70
   4  -8   6   11.35    1.41
   2   8   8   24.21    1.67
  -2   8  -8   23.84    1.80
   2   8   8   25.66    1.85
  -2  -8  -8   28.37    2.01
   2  -8   8   24.96    1.81
   2  -8   8   23.63    1.79
   2  -8   8   29.44    2.07
  -2  -8  -8   27.62    1.83
   0   8  10    3.61    0.78
   0   8  10    2.43    0.74
   0  -8  10    3.24    0.87
   0  -8  10    4.18    0.88
   0  -8  10    4.28    0.87
   0  -8 -10    2.53    0.77
   0  -8 -10    2.62    0.78
  -2   8  12    5.05    0.90
  -2   8  12    6.08    1.13
  -2  -8  12    6.18    1.12
  -2  -8  12    5.93    1.09
   2  -8 -12    4.74    1.04
  -2  -8  12    3.12    0.88
   2  -8 -12    5.44    0.96
   2  -8 -12    5.57    1.05
  -2  -8  12    2.85    0.73
  -4   8  14   11.22    1.54
  -4  -8  14   13.64    1.65
  -4  -8  14   10.56    1.29
  -4  -8  14    9.28    1.26
   4  -8 -14    8.72    1.13
   4  -8 -14   10.68    1.30
   4  -8 -14    9.51    1.34
  -4  -8  14    8.34    1.27
   6   8 -16   18.55    1.91
  -6   8  16   17.04    1.95
   6  -8 -16   16.04    1.76
  -6  -8  16   16.46    1.82
   8   8 -18   -0.28    0.61
  -8   8  18    2.44    0.97
  -8  -8  18    1.08    0.68
   8  -8 -18    0.75    0.72
 -10   8  20    1.46    0.88
  10  -8 -20    0.73    0.68
 -12   8  22    0.80    0.87
  12  -8 -22    0.73    0.73
 -14   8  24    6.50    1.57
 -17   9   7    0.64    1.08
 -15   9   5    6.56    1.68
 -13   9   3   10.50    1.99
  13  -9  -3    9.12    1.46
 -11   9   1    2.68    1.13
  11   9  -1    2.27    1.11
  11  -9  -1    2.26    0.82
  11  -9  -1    1.36    0.66
  -9   9  -1    3.51    1.13
   9   9   1    4.52    1.26
   9  -9   1    2.59    0.84
   9  -9   1    3.25    0.88
  -7   9  -3   24.44    2.10
   7   9   3   21.74    2.33
   7  -9   3   24.73    2.00
   7  -9   3   23.04    1.88
  -7  -9  -3   23.14    1.70
  -5   9  -5   29.43    2.20
   5   9   5   27.99    2.12
   5  -9   5   27.74    1.99
  -5  -9  -5   26.44    1.87
   5  -9   5   28.88    2.12
   3   9   7   28.18    2.13
  -3   9  -7   33.67    2.19
   3  -9   7   34.65    2.18
  -3  -9  -7   30.99    2.06
   3  -9   7   27.73    2.26
   3  -9   7   30.76    2.16
   1   9   9    0.80    0.53
   1   9   9   -0.42    0.51
  -1   9  -9    1.22    0.64
  -1  -9  -9   -0.25    0.52
   1  -9   9    0.20    0.51
   1  -9   9   -0.61    0.57
  -1  -9  -9    0.65    0.59
   1  -9   9    0.07    0.50
   1   9 -11   16.05    1.64
  -1   9  11   15.09    1.71
  -1   9  11   15.96    1.64
   1  -9 -11   13.93    1.65
  -1  -9  11   16.11    1.78
  -1  -9  11   18.51    1.94
  -1  -9  11   15.57    1.68
   1  -9 -11   13.85    1.67
  -1  -9  11   17.22    1.94
  -3   9  13   22.95    1.99
  -3   9  13   25.07    1.78
   3  -9 -13   24.45    1.93
  -3  -9  13   21.93    1.86
  -3  -9  13   23.65    1.79
   3  -9 -13   24.99    1.89
  -3  -9  13   27.51    2.10
   3  -9 -13   28.61    1.89
  -3  -9  13   26.91    2.04
   5   9 -15   16.14    1.84
  -5   9  15   12.56    1.73
  -5  -9  15   15.04    1.74
  -5  -9  15   12.45    1.44
   5  -9 -15   12.32    1.50
   5  -9 -15   10.56    1.49
   5  -9 -15   12.12    1.61
  -7   9  17   10.73    1.76
   7   9 -17    8.87    1.42
  -7  -9  17    7.44    1.38
   7  -9 -17    8.99    1.39
  -9   9  19    0.85    0.92
   9  -9 -19    2.43    0.94
 -11   9  21    3.34    1.18
  11  -9 -21    0.37    0.73
 -13   9  23    0.56    0.97
 -16  10   6    6.06    1.74
 -14  10   4    7.37    1.84
  14 -10  -4    2.19    0.88
 -12  10   2    4.39    1.36
  12 -10  -2    3.94    1.10
 -10  10   0    2.79    1.17
  10 -10   0    0.78    0.64
   8  10   2    2.02    0.92
  -8  10  -2    1.22    0.86
   8 -10   2    1.43    0.71
   8 -10   2    0.64    0.64
  -6  10  -4    4.13    1.12
   6  10   4    3.60    1.07
   6 -10   4    5.67    1.18
  -6 -10  -4    5.57    1.05
   6 -10   4    7.09    1.30
   4  10   6    8.66    1.48
  -4  10  -6    9.73    1.57
  -4 -10  -6    8.88    1.38
   4 -10   6    8.46    1.35
   4 -10   6    9.18    1.47
  -2  10  -8    5.52    1.11
   2  10   8    2.84    0.86
   2 -10   8    5.21    1.13
   2 -10   8    4.05    1.05
  -2 -10  -8    3.80    0.94
   2 -10   8    4.89    1.21
   0  10  10    0.89    0.72
   0  10  10    1.10    0.61
   0  10 -10   -0.15    0.58
   0 -10  10   -0.22    0.60
   0 -10  10   -0.31    0.42
   0 -10 -10    0.18    0.63
   0 -10  10    1.52    0.65
   0 -10  10    0.45    0.56
   0 -10 -10    0.35    0.59
  -2  10  12   -0.07    0.44
   2  10 -12    0.56    0.60
  -2  10  12    0.93    0.76
  -2 -10  12    1.07    0.69
  -2 -10  12    0.77    0.63
   2 -10 -12    1.67    0.79
   2 -10 -12    1.18    0.73
  -2 -10  12    0.29    0.70
  -2 -10  12    0.76    0.65
  -4  10  14    1.67    0.66
   4  10 -14    1.99    0.82
  -4  10  14    1.62    0.81
  -4 -10  14    2.05    0.81
  -4 -10  14    1.00    0.76
   4 -10 -14    1.58    0.76
  -4 -10  14    2.56    0.96
   4 -10 -14    1.48    0.76
   4 -10 -14    0.74    0.71
  -6  10  16    4.32    1.27
   6  10 -16    4.41    1.17
  -6 -10  16    6.83    1.43
   6 -10 -16    3.84    1.06
   8  10 -18    3.91    1.31
  -8  10  18    5.48    1.42
   8 -10 -18    3.97    1.08
  -8 -10  18    1.31    0.87
 -10  10  20    0.65    0.88
  10 -10 -20   -1.13    0.64
 -12  10  22    0.13    0.80
  12 -10 -22   -0.13    0.79
 -13  11   3    4.39    1.58
  13 -11  -3    6.01    1.33
 -11  11   1    6.61    1.72
  11 -11  -1    6.37    1.34
  -9  11  -1    1.01    1.10
   9 -11   1    0.27    0.70
  -7  11  -3    0.49    0.88
   7 -11   3    1.41    0.80
  -5  11  -5    3.44    1.12
   5 -11   5    4.12    1.05
  -5 -11  -5    5.19    1.13
  -3  11  -7   10.53    1.71
   3  11   7    8.94    1.47
   3 -11   7    8.66    1.54
  -3 -11  -7    7.72    1.34
   3 -11   7    8.39    1.46
   3 -11   7   10.07    1.86
   1  11   9    0.24    0.81
   1  11   9    0.00    0.51
  -1  11  -9    0.16    0.71
  -1 -11  -9    0.08    0.70
   1 -11   9    0.24    0.54
   1 -11   9    0.73    0.73
  -1 -11  -9    0.70    0.63
   1 -11   9    0.30    0.60
  -1  11  11    0.04    0.68
   1  11 -11    1.12    0.73
  -1  11  11    1.28    0.70
   1 -11 -11    0.51    0.67
  -1 -11  11    0.44    0.61
  -1 -11  11   -0.17    0.59
  -1 -11  11   -0.12    0.57
   1 -11 -11    0.18    0.57
  -3  11  13    0.77    0.57
  -3  11  13    2.55    1.08
  -3 -11  13    0.74    0.71
   3 -11 -13    0.04    0.66
  -3 -11  13    0.53    0.59
   3 -11 -13    1.71    0.88
  -5  11  15    0.16    0.79
   5 -11 -15   -0.36    0.62
  -5 -11  15    0.29    0.65
   5 -11 -15   -0.10    0.62
  -7  11  17    1.33    0.98
  -7 -11  17    0.37    0.82
   7 -11 -17    1.16    0.78
  -9  11  19   -0.43    0.74
   9 -11 -19    0.61    0.82
 -11  11  21    0.33    0.96
  11 -11 -21   -0.77    0.75
 -12  12   2   -1.79    0.88
  12 -12  -2    0.22    0.74
 -10  12   0    0.23    1.03
  10 -12   0    2.40    0.94
  -8  12  -2    2.70    1.27
   8 -12   2    2.72    0.97
   8 -12   2    0.68    0.77
  -6  12  -4   -0.21    0.96
  -6 -12  -4   -0.08    0.64
   6 -12   4    0.62    0.74
   6 -12   4   -0.10    0.67
  -4  12  -6    6.11    1.42
   4 -12   6    2.07    0.96
   4 -12   6    5.66    1.29
  -4 -12  -6    4.47    1.11
  -2  12  -8    2.31    1.06
   2 -12   8    2.84    1.04
  -2 -12  -8    2.23    0.96
   2 -12   8    4.02    1.11
   0  12 -10   -0.43    0.76
   0  12  10    0.86    0.82
   0 -12  10   -0.04    0.65
   0 -12  10   -0.31    0.61
   0 -12 -10   -0.76    0.53
   0 -12 -10    0.54    0.87
  -2  12  12    0.54    0.79
  -2 -12  12    0.20    0.77
  -2 -12  12    1.81    0.82
   2 -12 -12    0.76    0.83
   2 -12 -12    0.54    0.78
  -4  12  14    2.93    1.13
   4 -12 -14    2.98    1.06
  -4 -12  14    2.42    1.06
   4 -12 -14    2.97    1.04
  -6  12  16    6.26    1.51
   6 -12 -16    6.79    1.45
  -6 -12  16    7.93    1.61
  -8  12  18    9.47    1.83
   8 -12 -18    9.37    1.71
  -8 -12  18    8.04    1.69
  -9  13  -1    2.57    1.39
   9 -13   1    0.61    0.91
   9 -13   1    0.39    0.70
  -7  13  -3    4.61    1.65
   7 -13   3    2.46    1.14
   7 -13   3    3.76    1.16
  -5  13  -5   18.19    2.44
   5 -13   5   13.65    1.97
  -5 -13  -5   18.78    2.20
   5 -13   5   13.21    2.07
  -3  13  -7   15.13    2.21
   3 -13   7   10.27    1.73
   3 -13   7   11.92    2.05
  -3 -13  -7    7.92    1.48
  -1  13  -9    1.13    0.95
   1 -13   9   -0.37    0.58
   1 -13   9   -0.47    0.64
  -1 -13  -9   -0.62    0.60
  -1 -13  11    0.94    0.88
   1 -13 -11    0.41    0.65
  -1 -13  11    2.39    0.95
  -3  13  13    8.78    1.71
   3 -13 -13    2.39    1.15
  -3 -13  13    4.30    1.37
  -3 -13  13    5.70    1.29
   3 -13 -13    8.16    1.52
  -5  13  15    6.47    1.54
  -5 -13  15    5.81    1.46
   5 -13 -15    6.76    1.58
  -4  14  -6    1.23    1.22
   4 -14   6    0.33    0.84
  -4 -14  -6    2.83    1.01
  -2  14  -8    4.08    1.41
  -2 -14  -8    4.58    1.22
   2 -14   8    5.60    1.48
   2 -14   8    3.72    1.34
   0 -14 -10   -0.35    1.25
   0 -14  10    0.49    0.84
   0 -14  10    0.08    0.69
  22   0 -11   -0.26    1.11
  20   0  -9   -0.79    1.04
  18   0  -7   -0.20    0.53
  18   0  -7   -0.04    0.88
  16   0  -5    0.51    0.92
  16   0  -5    0.49    0.59
  14   0  -3   -0.07    0.57
  14   0  -3   -0.33    0.73
  12   0  -1   -0.15    0.47
  12   0  -1    0.00    0.65
  10   0   1   -0.19    0.60
 -10   0  -1   -0.13    0.20
  10   0   1    0.15    0.45
  -8   0  -3    0.04    0.22
   8   0   3   -0.17    0.34
   8   0   3    0.29    0.50
  -6   0  -5   -0.12    0.20
   6   0   5   -0.31    0.34
   4   0   7   -0.06    0.27
  -4   0  -7   -0.07    0.22
  -2   0  -9   -0.17    0.24
   2   0   9   -0.21    0.24
   0   0 -11    0.07    0.24
   0   0  11    0.16    0.16
   0   0 -11   -0.12    0.17
  -2   0  13   -0.08    0.29
   2   0 -13   -0.11    0.09
  -2   0  13   -0.11    0.07
   2   0 -13   -0.34    0.27
   4   0 -15   -0.18    0.29
  -4   0  15    0.22    0.29
  -4   0  15   -0.40    0.32
   6   0 -17   -0.28    0.35
  -6   0  17    0.18    0.34
  -6   0  17    0.20    0.50
   6   0 -17   -0.02    0.45
  -8   0  19    0.46    0.45
  -8   0  19   -0.94    0.54
   8   0 -19   -0.19    0.58
   8   0 -19    0.58    0.44
  10   0 -21    0.44    0.70
 -10   0  21    0.06    0.41
 -10   0  21    1.17    0.89
 -12   0  23   -1.13    0.77
 -12   0  23   -0.05    0.41
  12   0 -23    0.11    0.75
  14   0 -25    0.03    0.93
  16   0 -27    0.17    0.99
  18   0 -29   -0.24    1.22
  21   1 -10    7.26    1.87
  21  -1 -10    5.67    1.80
  19   1  -8    0.03    1.07
  19   1  -8    0.58    0.64
  19  -1  -8    1.20    0.78
  19  -1  -8    0.13    1.11
  17   1  -6    4.06    1.29
  17   1  -6    4.90    1.09
  17  -1  -6    1.51    1.16
  17  -1  -6    4.30    1.02
  15   1  -4   33.47    2.55
  15   1  -4   31.22    2.23
  15  -1  -4   35.30    2.29
  15  -1  -4   33.68    2.59
  13   1  -2   46.94    2.82
  13   1  -2   51.41    2.70
  13  -1  -2   45.57    2.57
  13  -1  -2   43.09    2.72
 -11   1   0   41.80    1.96
  11   1   0   41.88    2.35
  11   1   0   43.35    2.46
  11  -1   0   37.23    2.38
  11  -1   0   42.18    1.80
  11  -1   0   42.03    2.26
   9   1   2    1.61    0.59
   9   1   2    1.69    0.69
  -9  -1  -2    1.72    0.38
   9  -1   2    1.82    0.69
   9  -1   2    1.79    0.61
   9  -1   2    1.80    0.41
   7   1   4   29.52    1.67
   7   1   4   31.23    1.68
  -7  -1  -4   30.77    1.37
   7  -1   4   32.00    1.44
   7  -1   4   28.13    1.60
   7  -1   4   31.36    1.72
   5   1   6   32.03    1.56
  -5  -1  -6   29.17    1.36
   5  -1   6   27.81    1.38
   5  -1   6   30.33    1.51
   3   1   8   93.96    3.40
  -3  -1  -8   91.38    3.36
   3  -1   8   96.41    3.43
   3  -1   8   95.03    3.40
   1   1  10   42.67    1.66
   1  -1  10   40.76    1.82
  -1  -1 -10   44.01    1.84
  -1   1  12   37.48    1.34
   1   1 -12   38.89    1.69
   1   1 -12   33.68    1.40
  -1  -1  12   37.18    1.44
   1  -1 -12   40.36    1.75
   1  -1 -12   40.02    1.33
   3   1 -14   -0.51    0.23
  -3   1  14    0.04    0.28
   3   1 -14    0.01    0.12
  -3  -1  14    0.00    0.12
  -3  -1  14    0.05    0.33
  -3  -1  14   -0.16    0.28
   3  -1 -14   -0.43    0.30
  -5   1  16   18.86    1.46
   5   1 -16   15.75    1.01
   5   1 -16   14.89    0.69
   5   1 -16   17.60    0.74
  -5   1  16   18.35    1.26
  -5  -1  16   17.69    1.20
   5  -1 -16   16.32    1.28
  -5  -1  16   15.84    1.39
   5  -1 -16   19.03    1.18
  -7   1  18   61.32    2.81
   7   1 -18   59.68    2.47
   7   1 -18   62.17    2.39
   7   1 -18   61.44    3.13
  -7   1  18   62.23    3.22
   7  -1 -18   63.72    3.12
  -7  -1  18   61.74    3.26
   7  -1 -18   61.04    2.62
  -7  -1  18   61.42    2.75
  -9   1  20   41.35    2.77
   9   1 -20   38.70    2.62
  -9   1  20   43.27    2.32
   9  -1 -20   39.56    2.61
   9  -1 -20   38.42    1.98
  -9  -1  20   42.39    2.82
  -9  -1  20   43.36    2.22
  11   1 -22   38.04    2.78
 -11   1  22   37.19    2.23
 -11   1  22   30.23    2.58
 -11  -1  22   36.95    2.14
  11  -1 -22   41.26    2.81
 -11  -1  22   36.71    2.87
  13   1 -24    0.85    0.94
 -13   1  24    0.35    1.05
 -13   1  24    0.08    0.49
 -13  -1  24   -0.50    0.91
  13  -1 -24    0.73    0.92
  15   1 -26   10.40    2.09
  15  -1 -26   10.22    2.11
  17   1 -28   25.80    3.30
  17  -1 -28   26.63    3.28
  19   1 -30   17.71    2.91
  19  -1 -30   19.36    2.99
  22   2 -11   -0.34    1.13
  22  -2 -11   -0.35    1.00
  20   2  -9   -0.61    0.91
  20  -2  -9    0.56    1.12
  18   2  -7    1.31    0.80
  18   2  -7    0.19    1.01
  18  -2  -7    1.26    0.72
  18  -2  -7    0.96    1.09
  16   2  -5   -0.45    0.80
  16   2  -5   -0.15    0.50
  16  -2  -5   -0.48    0.80
  16  -2  -5    0.64    0.56
  14   2  -3    0.06    0.54
  14   2  -3    0.21    0.79
  14  -2  -3    0.19    0.47
  14  -2  -3    0.58    0.73
  12   2  -1    1.03    0.68
 -12   2   1    0.62    0.53
  12   2  -1    0.47    0.72
  12  -2  -1    1.16    0.38
  12  -2  -1    1.12    0.72
  12  -2  -1    0.66    0.56
 -10   2  -1    8.90    1.01
  10   2   1    7.20    1.12
  10   2   1    9.51    1.25
  10  -2   1    7.57    1.22
  10  -2   1    7.31    0.79
  10  -2   1    7.43    1.02
   8   2   3   16.75    1.30
   8   2   3   15.84    1.27
   8  -2   3   16.52    1.03
  -8  -2  -3   18.63    1.01
   8  -2   3   19.79    1.45
   8  -2   3   18.99    1.24
   6   2   5   29.48    1.60
   6  -2   5   28.77    1.64
   6  -2   5   28.28    1.56
   6  -2   5   28.40    1.50
  -6  -2  -5   27.49    1.35
   6  -2   5   28.44    1.40
   4   2   7    0.31    0.39
   4  -2   7    0.13    0.30
  -4  -2  -7    0.29    0.29
   4  -2   7    0.16    0.30
   2   2   9    0.07    0.30
  -2  -2  -9   -0.20    0.31
   2  -2   9   -0.34    0.22
   2  -2   9    0.24    0.27
   0   2  11    6.96    0.54
   0  -2 -11    7.19    0.82
   0  -2  11    7.79    0.83
  -2   2  13    0.41    0.17
  -2   2  13    0.88    0.21
  -2   2  13    0.55    0.40
  -2  -2  13    0.26    0.31
   2  -2 -13    1.00    0.43
  -2  -2  13    0.17    0.38
  -2  -2  13    0.38    0.33
  -2  -2  13    0.62    0.26
  -4   2  15    7.61    1.00
  -4   2  15   10.21    1.08
   4   2 -15    8.74    0.73
   4   2 -15    8.31    0.60
  -4   2  15    8.70    0.38
   4  -2 -15    7.91    0.93
  -4  -2  15    9.61    1.25
  -4  -2  15    8.16    0.91
  -6   2  17    9.80    1.17
   6   2 -17   10.16    0.82
   6   2 -17    8.43    0.68
  -6   2  17    9.26    1.33
   6  -2 -17    9.47    1.07
   6  -2 -17    8.84    1.22
  -6  -2  17    8.11    1.23
  -6  -2  17   10.27    1.08
   8   2 -19    8.68    1.35
   8   2 -19    8.62    0.88
  -8   2  19   10.71    1.29
  -8   2  19    7.01    1.28
  -8  -2  19    9.95    1.12
  -8  -2  19    9.74    1.54
   8  -2 -19    6.54    1.22
   8  -2 -19    8.07    0.98
 -10   2  21    4.49    0.95
 -10   2  21    4.41    1.20
  10   2 -21    4.32    1.17
 -10  -2  21    4.94    0.87
 -10  -2  21    7.51    1.54
  10  -2 -21    4.55    1.09
  12   2 -23    0.00    0.80
 -12   2  23   -0.31    0.39
 -12   2  23    0.21    0.95
  12  -2 -23   -0.18    0.75
 -12  -2  23    0.20    0.94
 -14   2  25    1.61    0.70
  14   2 -25    0.47    1.00
  14  -2 -25   -0.01    1.00
 -14  -2  25   -0.18    1.04
  16   2 -27    6.89    1.90
  16  -2 -27    4.17    1.56
  18   2 -29    3.61    1.63
  18  -2 -29   -1.66    0.97
  21   3 -10    5.88    1.70
  21  -3 -10    6.59    1.78
  19   3  -8    5.14    1.56
  19  -3  -8    3.06    1.44
  17   3  -6    3.00    1.20
  17   3  -6    4.62    1.12
  17  -3  -6    1.97    0.83
  17  -3  -6    0.84    1.00
  15   3  -4   49.90    3.12
  15   3  -4   54.31    3.04
  15  -3  -4   52.85    2.91
  15  -3  -4   50.35    3.19
  13   3  -2   87.97    4.09
  13   3  -2   85.45    4.10
 -13   3   2   89.59    3.84
  13  -3  -2   95.12    4.07
  13  -3  -2   87.75    4.26
  11   3   0   63.22    3.22
  11   3   0   70.85    3.29
 -11   3   0   71.56    3.10
  11  -3   0   72.05    3.48
  11  -3   0   68.27    2.79
  11  -3   0   68.11    3.20
  -9   3  -2   28.98    1.65
   9   3   2   29.16    1.77
   9   3   2   24.27    1.74
   9  -3   2   31.35    1.82
   9  -3   2   28.58    1.89
   9  -3   2   27.03    1.48
   9  -3   2   28.76    1.74
  -9  -3  -2   27.69    1.35
   7   3   4    0.53    0.50
  -7  -3  -4    0.28    0.34
   7  -3   4   -0.38    0.35
   7  -3   4   -0.14    0.25
   7  -3   4    0.33    0.36
   7  -3   4   -0.17    0.42
   5   3   6   40.19    1.93
  -5  -3  -6   38.17    1.76
   5  -3   6   36.20    1.87
   5  -3   6   37.29    1.78
   3   3   8  227.20    7.54
   3  -3   8  226.17    7.59
   3  -3   8  222.44    7.53
  -3  -3  -8  223.67    7.54
   3  -3   8  229.36    7.68
   1   3  10  140.85    4.83
   1  -3  10  147.10    5.10
   1  -3  10  136.57    4.95
   1  -3  10  143.08    4.93
  -1  -3 -10  138.71    5.02
  -1   3  12   64.15    2.24
  -1   3  12   58.11    2.50
  -1  -3  12   56.90    2.36
  -1  -3  12   57.13    2.43
   1  -3 -12   62.02    2.58
  -1  -3  12   57.73    2.65
  -1  -3  12   56.53    2.49
  -3   3  14   34.39    1.84
  -3   3  14   37.13    1.41
  -3  -3  14   35.86    1.79
  -3  -3  14   34.72    2.03
   3  -3 -14   33.82    1.81
  -3  -3  14   32.21    1.66
  -3  -3  14   33.61    1.58
  -5   3  16    4.41    0.83
   5   3 -16    3.42    0.56
   5   3 -16    5.14    0.69
  -5   3  16    3.53    0.85
  -5  -3  16    3.53    0.56
   5  -3 -16    3.31    0.37
  -5  -3  16    3.53    0.67
   5  -3 -16    3.10    0.74
  -5  -3  16    5.07    0.96
  -5  -3  16    4.16    0.63
   5  -3 -16    3.12    0.74
   7   3 -18   17.12    1.77
  -7   3  18   17.83    1.44
  -7   3  18   21.49    2.02
   7   3 -18   19.57    1.13
   7   3 -18   17.99    1.12
   7  -3 -18   18.97    1.38
  -7  -3  18   14.39    1.74
   7  -3 -18   18.98    1.57
  -7  -3  18   16.59    1.25
   9   3 -20   55.78    3.23
  -9   3  20   61.70    3.36
  -9   3  20   56.43    2.95
  -9  -3  20   57.89    3.45
  -9  -3  20   57.34    2.68
   9  -3 -20   56.04    3.14
   9  -3 -20   59.60    2.70
  11   3 -22   37.13    2.79
 -11   3  22   34.87    2.32
 -11  -3  22   35.88    2.89
  11  -3 -22   36.36    2.65
 -13   3  24    1.67    0.72
  13   3 -24    2.24    1.07
 -13  -3  24    0.72    0.98
  13  -3 -24    1.09    0.98
 -15   3  26    1.10    0.79
  15   3 -26   -0.21    1.11
  15  -3 -26    2.96    1.32
  17   3 -28    2.73    1.47
  17  -3 -28    1.85    1.31
  20   4  -9    4.29    1.45
  20  -4  -9    0.90    1.21
  18   4  -7    0.73    1.03
  18  -4  -7   -0.53    0.92
  18  -4  -7    1.30    0.76
  16   4  -5    6.06    1.31
  16   4  -5    3.74    1.20
  16  -4  -5    5.43    1.14
  16  -4  -5    7.74    1.58
  14   4  -3    5.80    1.21
  14   4  -3    7.30    1.35
 -14   4   3    7.97    1.28
  14  -4  -3    6.85    1.22
  14  -4  -3    7.24    1.43
  12   4  -1    8.23    1.32
  12   4  -1    9.76    1.37
 -12   4   1    9.20    1.26
  12  -4  -1    6.15    1.26
  12  -4  -1    6.50    1.08
  12  -4  -1    5.76    0.84
  10   4   1   -0.37    0.53
  10   4   1   -0.75    0.47
 -10   4  -1   -0.42    0.49
  10  -4   1   -0.51    0.46
  10  -4   1   -0.27    0.30
  10  -4   1    0.20    0.44
  -8   4  -3    1.36    0.56
   8   4   3    2.45    0.75
   8   4   3    1.83    0.70
   8  -4   3    2.31    0.68
  -8  -4  -3    1.29    0.46
   8  -4   3    2.33    0.65
   8  -4   3    3.23    0.65
   8  -4   3    0.55    0.45
   6   4   5    4.00    0.78
   6  -4   5    5.28    0.88
   6  -4   5    4.08    0.77
   6  -4   5    3.54    0.70
  -6  -4  -5    4.02    0.68
   6  -4   5    3.02    0.60
   4   4   7    4.84    0.74
   4  -4   7    6.74    0.88
   4  -4   7    5.66    0.84
   4  -4   7    4.64    0.72
   4  -4   7    5.92    0.77
  -4  -4  -7    5.91    0.79
   2   4   9   -0.47    0.29
  -2  -4  -9   -0.59    0.33
   2  -4   9   -0.06    0.29
   2  -4   9    0.21    0.32
   2  -4   9   -0.42    0.29
   2  -4   9   -0.08    0.34
   0   4  11    9.23    0.87
   0   4  11    9.44    0.98
   0  -4 -11   10.72    1.08
   0  -4  11    9.24    0.95
   0  -4  11   10.10    1.10
   0  -4  11    8.84    0.97
   0  -4  11    8.64    1.00
  -2   4  13   -0.27    0.22
  -2   4  13    0.08    0.44
  -2  -4  13   -0.47    0.27
  -2  -4  13    0.39    0.39
  -2  -4  13    0.12    0.39
  -2  -4  13   -0.05    0.31
   2  -4 -13    0.02    0.44
  -4   4  15   17.57    1.34
  -4   4  15   14.91    1.27
   4  -4 -15   17.35    1.38
  -4  -4  15   17.53    1.74
  -4  -4  15   14.82    1.10
   4  -4 -15   16.90    0.94
   4  -4 -15   15.39    1.19
  -4  -4  15   13.96    1.15
   6   4 -17    1.42    0.51
  -6   4  17    1.12    0.61
  -6   4  17    5.75    1.04
   6  -4 -17    3.06    0.72
  -6  -4  17    1.36    0.44
  -6  -4  17    1.97    0.50
  -6  -4  17    2.34    0.82
   6  -4 -17    2.04    0.60
   6  -4 -17    2.22    0.64
  -6  -4  17    1.63    0.55
   8   4 -19   12.06    1.14
  -8   4  19   10.90    1.50
  -8   4  19   10.57    1.35
   8   4 -19   11.63    1.61
   8  -4 -19    9.70    1.34
  -8  -4  19   10.89    1.62
  -8  -4  19    9.02    1.18
   8  -4 -19   10.67    1.21
  10   4 -21   13.70    1.95
 -10   4  21   15.88    1.76
  10  -4 -21   14.40    1.85
  10  -4 -21   14.96    1.49
 -10  -4  21   12.80    1.99
 -12   4  23    1.65    0.79
  12   4 -23    1.95    0.99
 -12  -4  23    1.64    1.06
  12  -4 -23    1.31    0.91
 -14   4  25    0.79    0.73
  14   4 -25   -0.45    0.87
  14  -4 -25    1.10    1.12
 -14  -4  25    1.23    1.15
 -16   4  27    1.78    0.92
  16   4 -27    3.49    1.42
  16  -4 -27    1.16    1.18
  18   4 -29   -0.09    1.04
  18  -4 -29    1.47    1.28
  21   5 -10    1.35    1.21
  21  -5 -10    3.70    1.49
  19   5  -8   -0.18    1.02
  19  -5  -8   -0.29    0.90
  17   5  -6    0.01    0.90
 -17   5   6    0.48    1.09
  17  -5  -6    0.15    0.90
  17  -5  -6    0.75    0.67
  15   5  -4   11.88    1.77
  15   5  -4    6.42    1.33
 -15   5   4    6.97    1.37
  15  -5  -4   10.40    1.71
  15  -5  -4    9.42    1.36
 -13   5   2   35.94    2.36
  13   5  -2   37.67    2.58
  13   5  -2   36.13    2.36
  13  -5  -2   35.76    2.48
  13  -5  -2   36.98    2.02
  13  -5  -2   35.69    2.28
  11   5   0   42.51    2.61
  11   5   0   38.29    2.28
 -11   5   0   39.91    2.40
  11  -5   0   45.25    2.22
  11  -5   0   42.68    2.41
  11  -5   0   41.86    2.53
  -9   5  -2    0.09    0.47
   9   5   2    1.67    0.63
   9   5   2    0.53    0.58
   9  -5   2    0.69    0.54
   9  -5   2    0.32    0.46
   9  -5   2    0.88    0.62
   9  -5   2    1.27    0.52
  -9  -5  -2    1.29    0.42
  -7   5  -4   29.14    1.84
   7   5   4   29.03    1.88
   7  -5   4   30.79    1.95
   7  -5   4   28.84    1.84
   7  -5   4   29.16    1.84
   7  -5   4   30.23    1.74
  -7  -5  -4   29.94    1.61
   5   5   6   22.81    1.60
   5  -5   6   21.43    1.58
   5  -5   6   20.30    1.46
   5  -5   6   26.40    1.55
  -5  -5  -6   23.87    1.45
   5  -5   6   22.70    1.51
   3   5   8   20.77    1.37
   3   5   8   19.20    1.38
   3  -5   8   23.23    1.57
   3  -5   8   18.05    1.34
   3  -5   8   20.20    1.35
   3  -5   8   23.70    1.47
  -3  -5  -8   22.45    1.46
   1   5  10   40.04    1.95
   1   5  10   41.74    1.99
   1  -5  10   39.19    2.04
   1  -5  10   41.11    2.03
   1  -5  10   39.05    2.09
  -1  -5 -10   36.56    2.01
   1  -5  10   38.12    2.01
  -1   5  12    9.39    1.09
  -1   5  12    8.43    0.90
  -1  -5  12    7.76    0.95
   1  -5 -12    7.78    1.03
  -1  -5  12    9.57    1.04
  -1  -5  12   13.32    1.39
  -1  -5  12    9.40    1.12
  -3   5  14    2.34    0.68
   3  -5 -14    2.04    0.71
  -3  -5  14    0.72    0.49
  -3  -5  14    0.97    0.50
  -3  -5  14    1.16    0.48
   3  -5 -14    1.28    0.41
  -3  -5  14   -0.26    0.46
   3  -5 -14    2.12    0.57
  -5   5  16   38.40    2.21
  -5   5  16   38.44    2.09
   5   5 -16   35.01    1.92
  -5  -5  16   35.31    1.98
   5  -5 -16   38.55    1.72
   5  -5 -16   35.51    1.75
  -5  -5  16   35.23    1.94
   5  -5 -16   34.98    1.96
  -5  -5  16   37.05    1.89
   5  -5 -16   34.72    2.06
  -5  -5  16   32.50    2.23
   7   5 -18   35.12    1.90
  -7   5  18   33.65    2.22
   7   5 -18   32.54    2.22
  -7  -5  18   35.13    1.95
  -7  -5  18   31.22    2.30
   7  -5 -18   33.09    2.06
   7  -5 -18   29.23    1.94
  -9   5  20   24.79    2.00
   9   5 -20   27.63    2.23
   9  -5 -20   25.15    1.78
  -9  -5  20   22.40    2.40
   9  -5 -20   26.32    2.00
 -11   5  22   19.19    2.11
  11   5 -22   15.27    2.05
  11  -5 -22   19.87    1.59
  11  -5 -22   16.99    2.02
 -11  -5  22   23.39    2.73
 -13   5  24    1.11    0.78
  13   5 -24    1.65    1.10
 -13  -5  24    1.08    1.13
  13  -5 -24    3.69    1.19
  15   5 -26    2.61    1.34
 -15   5  26    3.26    1.05
  15  -5 -26    1.12    1.07
  17   5 -28    8.02    2.03
 -17   5  28    7.37    1.52
  17  -5 -28    8.82    1.90
  20  -6  -9    4.51    1.48
 -18   6   7    0.19    1.17
  18  -6  -7    0.24    0.85
 -16   6   5    0.34    0.91
  16  -6  -5    0.28    0.65
  16  -6  -5    0.18    0.78
  14   6  -3    3.83    1.12
 -14   6   3    2.46    0.96
  14  -6  -3    5.48    1.24
  14  -6  -3    4.28    0.98
 -12   6   1   24.03    2.02
  12   6  -1   25.10    2.05
  12  -6  -1   26.05    1.92
  12  -6  -1   22.48    1.93
  12  -6  -1   23.19    1.65
 -10   6  -1    7.78    1.22
  10   6   1    7.96    1.34
  10  -6   1    9.47    1.19
  10  -6   1    6.41    1.12
  10  -6   1   10.33    1.34
   8   6   3    5.79    1.04
  -8   6  -3    4.77    1.00
   8  -6   3    6.51    1.22
   8  -6   3    5.18    0.95
   8  -6   3    4.51    0.87
   8  -6   3    6.82    1.10
  -8  -6  -3    5.32    0.81
  -6   6  -5   19.87    1.52
   6   6   5   17.56    1.50
   6  -6   5   17.75    1.40
   6  -6   5   19.27    1.59
  -6  -6  -5   18.74    1.33
   6  -6   5   19.23    1.47
   6  -6   5   19.07    1.44
   4   6   7    0.48    0.57
   4   6   7    0.94    0.41
   4  -6   7    1.66    0.67
   4  -6   7    1.57    0.54
   4  -6   7    0.60    0.44
  -4  -6  -7    1.49    0.56
   4  -6   7    0.80    0.48
   2   6   9    0.26    0.47
   2   6   9    0.00    0.37
   2  -6   9   -0.06    0.37
   2  -6   9    0.00    0.41
   2  -6   9    0.85    0.53
   2  -6   9    0.18    0.40
  -2  -6  -9   -0.33    0.46
   0   6  11   17.00    1.23
   0   6  11   14.34    1.22
   0  -6  11   13.71    1.20
   0  -6  11   14.31    1.25
   0  -6  11   15.50    1.25
   0  -6  11   16.16    1.57
   0  -6 -11   15.08    1.28
  -2   6  13   23.28    1.46
  -2   6  13   24.67    1.69
  -2  -6  13   25.30    1.70
   2  -6 -13   22.93    1.53
  -2  -6  13   23.13    1.53
  -2  -6  13   23.17    1.63
  -2  -6  13   25.61    1.65
   2  -6 -13   23.73    1.65
  -4   6  15    5.51    1.01
  -4  -6  15    6.49    1.00
   4  -6 -15    5.58    1.02
  -4  -6  15    4.84    0.87
   4  -6 -15    5.27    0.81
  -4  -6  15    5.42    1.05
  -4  -6  15    6.10    0.88
   4  -6 -15    4.95    0.74
  -4  -6  15    5.38    0.90
  -6   6  17    4.41    1.01
   6   6 -17    5.62    0.95
  -6  -6  17    5.55    0.96
  -6  -6  17    5.89    1.17
  -6  -6  17    6.90    1.01
   6  -6 -17    6.01    1.01
  -6  -6  17    6.58    0.90
  -8   6  19    4.28    1.10
   8   6 -19    4.61    0.90
   8   6 -19    4.16    1.00
   8  -6 -19    5.80    1.04
  -8  -6  19    4.21    1.14
  10   6 -21    9.83    1.66
 -10   6  21    8.32    1.43
  10  -6 -21   11.42    1.46
 -10  -6  21   10.24    1.78
  12   6 -23   13.57    2.08
 -12   6  23   10.97    1.71
 -12  -6  23    9.20    1.85
 -14   6  25    0.37    0.75
  14   6 -25    0.84    1.03
 -14  -6  25    0.83    1.08
 -16   6  27    6.45    1.50
  16   6 -27    6.75    1.80
  19  -7  -8    0.14    1.01
 -17   7   6    1.20    1.10
  17  -7  -6    1.71    1.06
 -15   7   4   12.41    2.00
  15  -7  -4   10.18    1.58
  15  -7  -4   11.34    1.76
  13   7  -2    6.43    1.28
 -13   7   2    5.64    1.26
  13  -7  -2    8.01    1.19
  13  -7  -2    7.20    1.25
  13  -7  -2    6.41    1.26
  11   7   0    2.41    0.93
 -11   7   0    2.03    0.91
  11  -7   0    1.88    0.79
  11  -7   0    2.68    0.81
  11  -7   0    1.02    0.58
  -9   7  -2   -0.44    0.53
   9   7   2   -0.12    0.65
   9  -7   2   -0.20    0.41
   9  -7   2    0.71    0.56
   9  -7   2    0.17    0.48
  -7   7  -4    3.76    0.95
   7   7   4    2.51    0.83
   7  -7   4    3.97    0.86
   7  -7   4    4.35    1.03
   7  -7   4    5.55    1.05
   7  -7   4    4.51    0.89
  -7  -7  -4    3.84    0.76
  -5   7  -6   48.83    2.61
   5   7   6   48.11    2.68
  -5  -7  -6   45.14    2.41
   5  -7   6   51.04    2.66
   5  -7   6   48.56    2.43
   5  -7   6   47.32    2.54
   5  -7   6   51.10    2.82
   3   7   8   56.33    2.55
   3   7   8   53.68    2.82
   3  -7   8   60.43    2.75
  -3  -7  -8   56.13    2.77
   3  -7   8   57.63    2.88
   3  -7   8   57.50    3.03
   3  -7   8   59.02    2.84
   1   7  10   10.07    1.22
   1   7  10   11.49    1.31
   1  -7  10   11.20    1.39
   1  -7  10    7.41    1.07
  -1  -7 -10   11.91    1.37
   1  -7  10   11.11    1.24
   1  -7  10   10.16    1.23
  -1   7  12    0.71    0.55
  -1   7  12    0.64    0.48
   1  -7 -12    0.96    0.61
  -1  -7  12    1.59    0.66
  -1  -7  12    1.46    0.56
   1  -7 -12    0.66    0.62
  -1  -7  12    0.26    0.41
  -1  -7  12    0.81    0.52
  -3   7  14    1.01    0.62
  -3  -7  14    0.78    0.52
   3  -7 -14    0.11    0.48
   3  -7 -14    0.01    0.54
  -3  -7  14    0.31    0.50
  -3  -7  14    0.20    0.49
  -3  -7  14    1.03    0.60
  -3  -7  14    0.87    0.52
   3  -7 -14    0.14    0.42
  -5   7  16    6.71    1.23
   5   7 -16    6.63    1.09
  -5  -7  16    8.90    1.23
   5  -7 -16    7.17    1.03
  -5  -7  16   10.04    1.19
   5  -7 -16    7.29    1.20
  -5  -7  16    7.90    1.13
  -5  -7  16    8.56    1.30
   5  -7 -16    8.62    1.00
   7   7 -18   44.79    2.66
   7   7 -18   40.70    2.41
  -7   7  18   43.21    2.71
  -7  -7  18   38.06    2.65
   7  -7 -18   42.45    2.50
  -7  -7  18   40.70    2.43
   9   7 -20   65.78    3.60
  -9   7  20   61.32    3.56
   9  -7 -20   65.59    3.36
  -9  -7  20   62.45    3.70
 -11   7  22   14.06    1.97
  11   7 -22   15.32    2.13
  11  -7 -22   15.90    1.81
 -11  -7  22   15.04    2.18
  13   7 -24    1.38    0.96
 -13   7  24   -0.08    0.79
 -13  -7  24   -0.43    0.91
  15   7 -26    5.22    1.58
 -15   7  26    6.11    1.53
 -18   8   7    0.43    1.09
  18  -8  -7   -0.50    0.74
 -16   8   5    2.35    1.31
  16  -8  -5    2.48    1.06
 -14   8   3    1.90    1.18
  14  -8  -3    1.82    1.02
  14  -8  -3    2.84    0.86
 -12   8   1   -0.59    0.70
  12   8  -1    1.90    0.98
  12  -8  -1   -0.28    0.44
  12  -8  -1   -0.16    0.50
  12  -8  -1   -0.81    0.75
 -10   8  -1    0.16    0.75
  10   8   1    0.44    0.74
  10  -8   1   -0.14    0.40
  10  -8   1    0.40    0.47
  10  -8   1    0.05    0.45
  -8   8  -3    1.53    0.78
   8   8   3    1.34    0.80
   8  -8   3    1.93    0.71
   8  -8   3    1.02    0.60
   6   8   5    4.23    1.04
  -6   8  -5    3.44    0.98
   6  -8   5    2.84    0.95
  -6  -8  -5    2.47    0.69
   6  -8   5    2.42    0.78
   6  -8   5    3.88    0.92
  -4   8  -7   22.85    1.77
   4   8   7   22.43    1.81
  -4  -8  -7   21.67    1.63
   4  -8   7   19.34    1.60
   4  -8   7   18.88    1.99
   4  -8   7   18.54    1.64
   2   8   9    5.53    1.01
   2   8   9    5.84    0.96
   2  -8   9    5.78    1.03
  -2  -8  -9    6.07    1.09
   2  -8   9    6.75    1.26
   2  -8   9    4.45    0.93
   0   8  11    3.04    0.74
   0   8  11    6.91    1.14
   0  -8 -11    4.91    1.04
   0  -8  11    4.83    0.93
   0  -8  11    3.67    0.84
   0  -8  11    4.98    1.07
   0  -8 -11    5.51    1.08
  -2   8  13    9.75    1.37
  -2   8  13    9.51    1.19
   2  -8 -13    9.32    1.35
  -2  -8  13    8.32    1.15
  -2  -8  13    7.79    1.19
   2  -8 -13    9.69    1.33
  -2  -8  13   11.36    1.50
  -2  -8  13    9.06    1.27
  -4   8  15   -0.20    0.59
   4  -8 -15    1.13    0.68
  -4  -8  15    0.78    0.64
  -4  -8  15    0.60    0.56
   4  -8 -15   -0.15    0.48
  -4  -8  15    1.13    0.64
  -4  -8  15    1.12    0.60
   4  -8 -15    0.70    0.48
   6   8 -17    3.65    0.91
  -6   8  17    4.24    1.11
   6  -8 -17    4.81    1.07
  -6  -8  17    4.20    0.95
  -8   8  19   26.06    2.60
   8   8 -19   26.28    2.05
   8  -8 -19   26.16    2.07
 -10   8  21    6.18    1.35
  10  -8 -21    7.49    1.34
 -12   8  23    0.71    0.82
 -14   8  25    4.43    1.49
 -17   9   6   -0.03    0.98
 -15   9   4    1.24    1.18
 -13   9   2   13.57    2.06
  13  -9  -2   11.28    1.57
 -11   9   0   35.27    2.73
  11   9   0   32.68    3.41
  11  -9   0   34.66    2.46
  11  -9   0   29.45    2.25
   9   9   2    2.82    1.01
  -9   9  -2    2.05    0.99
   9  -9   2    3.69    0.96
   9  -9   2    2.38    0.79
  -7   9  -4    4.76    1.18
   7   9   4    7.36    1.29
  -7  -9  -4    7.14    1.09
   7  -9   4    6.37    1.23
   7  -9   4    4.86    1.11
   5   9   6   14.31    1.78
  -5   9  -6   14.96    1.72
   5  -9   6   15.47    1.70
   5  -9   6   12.84    1.66
  -5  -9  -6   15.92    1.65
   5  -9   6   13.68    1.84
   3   9   8   15.49    1.78
  -3   9  -8   15.09    1.77
  -3  -9  -8   15.26    1.72
   3  -9   8   11.95    1.53
   3  -9   8   13.92    1.81
   3  -9   8   12.93    1.59
  -1   9 -10   24.73    1.84
   1   9  10   23.62    1.87
   1   9  10   27.36    1.86
   1  -9  10   24.15    2.02
  -1  -9 -10   27.21    1.96
   1  -9  10   22.72    1.84
   1  -9  10   25.00    1.92
  -1  -9 -10   23.43    1.92
  -1   9  12   21.17    1.68
  -1   9  12   23.20    1.86
   1  -9 -12   23.07    1.85
  -1  -9  12   21.51    1.74
  -1  -9  12   22.80    1.91
   1  -9 -12   20.63    1.81
  -1  -9  12   25.24    1.95
  -1  -9  12   18.07    2.00
  -3   9  14   -0.06    0.37
  -3   9  14   -0.08    0.64
  -3  -9  14    0.21    0.53
   3  -9 -14    0.56    0.66
  -3  -9  14    0.03    0.46
  -3  -9  14    0.54    0.57
  -3  -9  14    0.03    0.57
   3  -9 -14    0.06    0.55
   5   9 -16   13.26    1.64
  -5   9  16   12.43    1.74
  -5  -9  16   15.80    1.88
   5  -9 -16   13.82    1.73
  -5  -9  16   14.71    1.70
   5  -9 -16   13.72    1.57
   7   9 -18   10.14    1.49
  -7   9  18   14.37    1.95
  -7  -9  18   10.27    1.57
   7  -9 -18    9.65    1.54
  -9   9  20    2.47    1.19
   9  -9 -20    4.34    1.10
 -11   9  22    3.60    1.20
  11  -9 -22    2.73    1.00
 -13   9  24    2.86    1.10
 -16  10   5    1.06    1.28
 -14  10   3   10.56    2.07
  14 -10  -3   10.42    1.65
 -12  10   1   21.87    2.66
  12 -10  -1   28.02    2.25
 -10  10  -1    6.36    1.50
  10 -10   1    4.99    1.22
   8  10   3    3.36    1.09
  -8  10  -3    2.50    0.99
   8 -10   3    4.37    1.08
   8 -10   3    4.93    1.13
  -6  10  -5    2.89    1.04
   6  10   5    3.35    0.97
   6 -10   5    1.95    0.80
  -6 -10  -5    1.18    0.63
   6 -10   5    1.26    0.75
  -4  10  -7    1.31    0.76
   4  10   7    0.89    0.66
   4 -10   7   -0.48    0.51
   4 -10   7    0.12    0.49
  -4 -10  -7    0.62    0.60
  -2  10  -9    2.07    0.82
   2  10   9    0.91    0.63
  -2 -10  -9    1.66    0.75
   2 -10   9    1.56    0.91
   2 -10   9    1.50    0.68
   2 -10   9    2.46    0.81
   0  10 -11   13.25    1.68
   0  10  11   14.43    1.74
   0  10  11    8.78    1.37
   0 -10  11   11.29    1.54
   0 -10  11    9.86    1.63
   0 -10  11   10.23    1.62
   0 -10  11   13.12    1.75
   0 -10 -11   15.50    1.88
   0 -10 -11   12.39    1.66
  -2  10  13    4.80    1.00
  -2  10  13    4.19    1.13
   2  10 -13    3.57    0.90
  -2 -10  13    6.00    1.29
  -2 -10  13    4.14    0.95
   2 -10 -13    4.54    1.09
   2 -10 -13    5.37    1.19
  -2 -10  13    6.78    1.30
  -2 -10  13    4.84    1.13
  -4  10  15   -0.01    0.72
   4  10 -15    1.21    0.73
  -4 -10  15   -0.07    0.59
   4 -10 -15   -0.10    0.57
  -4 -10  15   -0.53    0.59
  -4 -10  15    0.44    0.54
   4 -10 -15    0.99    0.75
   6  10 -17    0.33    0.71
  -6  10  17   -0.04    0.65
  -6 -10  17    0.76    0.72
   6 -10 -17    0.88    0.77
  -8  10  19    7.78    1.55
   8 -10 -19    9.73    1.59
 -10  10  21    6.17    1.51
  10 -10 -21    6.42    1.41
 -12  10  23    2.05    1.15
  12 -10 -23    3.29    1.13
 -13  11   2    8.01    1.99
  13 -11  -2    5.55    1.30
 -11  11   0    4.20    1.55
  11 -11   0    1.33    0.83
  -9  11  -2    2.81    1.29
   9 -11   2    1.98    0.87
  -7  11  -4   -0.07    0.76
   7 -11   4    0.11    0.58
  -5  11  -6    1.00    0.87
   5 -11   6    0.77    0.76
  -5 -11  -6    1.05    0.62
  -3  11  -8   25.09    2.57
   3  11   8   21.77    2.38
  -3 -11  -8   26.12    2.10
   3 -11   8   21.36    2.47
   3 -11   8   26.76    2.18
   1  11  10   10.77    1.54
  -1  11 -10    9.83    1.58
   1 -11  10   11.21    1.76
  -1 -11 -10    7.47    1.39
   1 -11  10   10.82    1.90
   1 -11  10    9.41    1.46
  -1  11  12   -0.03    0.73
   1  11 -12   -1.16    0.48
  -1  11  12    0.31    0.52
   1 -11 -12   -0.14    0.67
  -1 -11  12   -0.21    0.77
   1 -11 -12    0.47    0.73
  -1 -11  12   -0.32    0.58
  -1 -11  12    0.83    0.70
  -3  11  14   -0.70    0.66
   3 -11 -14    0.47    0.70
   3 -11 -14    0.54    0.65
  -3 -11  14   -0.52    0.52
  -3 -11  14    1.89    0.89
  -5  11  16   -0.12    0.75
  -5 -11  16   -0.68    0.57
   5 -11 -16    0.03    0.68
  -7  11  18   10.09    1.87
  -7 -11  18    7.04    1.45
   7 -11 -18    9.76    1.67
  -9  11  20    8.36    1.67
   9 -11 -20   10.31    1.77
 -11  11  22    3.86    1.29
  11 -11 -22    2.83    1.10
 -12  12   1    8.79    2.13
  12 -12  -1    7.61    1.58
 -10  12  -1    7.15    1.84
  10 -12   1    4.95    1.24
  -8  12  -3    3.13    1.38
   8 -12   3    2.77    0.94
  -6  12  -5    0.17    0.99
  -6 -12  -5   -1.06    0.43
   6 -12   5    0.27    0.58
   6 -12   5    0.42    0.63
  -4  12  -7    7.20    1.55
   4 -12   7    5.52    1.31
   4 -12   7    8.24    1.63
  -4 -12  -7    6.08    1.31
  -2  12  -9   14.93    2.05
  -2 -12  -9   15.25    1.92
   2 -12   9   16.58    2.04
   2 -12   9   14.37    2.00
   0  12  11    3.43    1.59
   0  12 -11    0.92    0.88
   0 -12  11    3.03    1.16
   0 -12  11    5.13    1.13
   0 -12 -11    5.91    1.32
  -2  12  13    2.61    0.97
  -2 -12  13    1.32    0.92
   2 -12 -13    0.65    0.79
   2 -12 -13    0.85    0.92
  -2 -12  13    1.47    0.79
  -4  12  15    2.89    1.14
  -4 -12  15    2.46    1.01
   4 -12 -15    1.48    1.03
   4 -12 -15    3.71    1.19
  -6  12  17    0.49    0.81
  -6 -12  17    0.14    0.77
   6 -12 -17   -0.63    0.54
  -8  12  19    4.16    1.37
   8 -12 -19    6.83    1.51
  -9  13  -2   -1.84    0.83
   9 -13   2    0.50    1.21
   9 -13   2    0.60    0.78
  -7  13  -4    2.54    1.41
   7 -13   4    2.33    1.03
   7 -13   4    3.09    1.14
  -5  13  -6    0.13    1.09
  -5 -13  -6    0.25    0.72
   5 -13   6   -0.09    0.68
   5 -13   6    1.41    0.88
  -3  13  -8    4.59    1.42
  -3 -13  -8    4.50    1.22
   3 -13   8    6.59    1.48
   3 -13   8    4.10    1.17
  -1  13 -10    4.62    1.31
   1 -13  10    5.16    1.30
   1 -13  10    4.34    1.38
  -1 -13 -10    5.26    1.28
  -1 -13  12    1.36    0.88
  -1 -13  12    0.55    0.76
   1 -13 -12   -0.18    0.65
  -3  13  14    2.98    1.11
  -3 -13  14    1.72    0.99
  -3 -13  14    0.48    0.70
   3 -13 -14    0.57    0.77
  -5  13  16    8.00    1.60
  -5 -13  16    6.85    1.68
   5 -13 -16    5.27    1.42
  -4  14  -7    3.67    1.39
  -4 -14  -7    0.64    0.73
   4 -14   7    2.22    1.08
  -2  14  -9    1.60    1.14
  -2 -14  -9    1.31    0.99
   2 -14   9    1.27    0.95
   0 -14  11    1.93    1.08
   0 -14  11    1.44    1.06
  22   0 -10   10.23    2.17
  20   0  -8   20.59    2.76
  18   0  -6    3.63    1.43
  18   0  -6    2.64    0.89
  16   0  -4    1.46    0.99
  16   0  -4    2.52    0.84
  14   0  -2   -0.08    0.78
  14   0  -2    0.61    0.53
  12   0   0    7.41    1.32
  12   0   0    6.27    1.11
  10   0   2   58.12    2.89
  10   0   2   56.73    2.78
 -10   0  -2   61.81    2.31
  -8   0  -4    3.10    0.47
   8   0   4    3.55    0.70
   8   0   4    4.31    0.84
   6   0   6    1.28    0.52
  -6   0  -6    0.82    0.33
   6   0   6    1.46    0.48
   4   0   8   37.32    1.66
  -4   0  -8   32.42    1.52
   2   0  10    1.31    0.33
  -2   0 -10    1.18    0.38
   0   0 -12   98.07    3.30
   0   0  12   97.45    3.30
   0   0 -12  102.72    3.62
  -2   0  14  131.63    4.05
   2   0 -14  123.34    4.54
  -2   0  14  131.82    5.19
  -2   0  14  129.27    4.67
   2   0 -14  132.72    4.05
  -4   0  16    5.26    0.92
  -4   0  16    4.66    0.73
   4   0 -16    2.61    0.54
  -6   0  18   33.45    1.85
   6   0 -18   35.44    2.14
   6   0 -18   32.33    1.67
  -6   0  18   31.03    2.14
  -8   0  20   31.99    1.93
   8   0 -20   35.38    2.38
   8   0 -20   37.06    1.81
  -8   0  20   33.59    2.44
 -10   0  22   27.75    1.82
 -10   0  22   23.04    2.52
  10   0 -22   27.93    2.29
 -12   0  24   27.43    1.92
  12   0 -24   24.73    2.72
 -12   0  24   23.66    2.82
  14   0 -26    0.64    1.14
 -14   0  26    0.70    1.19
  16   0 -28    1.36    1.42
  18   0 -30   12.94    2.55
  21   1  -9    0.26    1.12
  21  -1  -9    0.10    1.10
  19   1  -7    0.69    0.73
  19   1  -7   -0.07    0.97
  19  -1  -7    0.49    1.13
  19  -1  -7    0.48    0.66
  17   1  -5   -0.26    0.64
  17   1  -5   -0.34    0.77
  17  -1  -5    0.39    0.57
  17  -1  -5    0.00    0.93
  15   1  -3    7.01    1.40
  15   1  -3    6.41    1.20
  15  -1  -3    5.04    1.02
  15  -1  -3    5.82    1.37
  13   1  -1    6.87    1.30
  13   1  -1    7.62    1.20
  13  -1  -1    7.22    1.36
  13  -1  -1    6.73    1.13
 -11   1  -1    1.19    0.47
  11   1   1    1.75    0.75
  11   1   1    0.84    0.75
  11  -1   1    1.06    0.38
  11  -1   1    1.16    0.60
  11  -1   1    0.70    0.75
   9   1   3    0.48    0.54
   9   1   3    0.54    0.59
   9  -1   3   -0.02    0.28
  -9  -1  -3   -0.35    0.23
   9  -1   3    0.17    0.42
   9  -1   3   -0.34    0.34
   9  -1   3    0.38    0.57
   7   1   5    0.38    0.41
   7   1   5    0.10    0.39
   7  -1   5   -0.42    0.27
   7  -1   5    0.08    0.24
   7  -1   5    0.34    0.45
  -7  -1  -5   -0.32    0.21
   5   1   7   10.73    0.94
  -5  -1  -7   11.46    0.81
   5  -1   7   11.07    0.82
   5  -1   7   12.34    0.96
   3   1   9   99.76    3.54
  -3  -1  -9   96.02    3.54
   3  -1   9   97.05    3.53
   3  -1   9   98.79    3.57
   1   1  11    2.30    0.38
  -1   1 -11    2.09    0.42
   1  -1  11    1.69    0.40
  -1  -1 -11    2.53    0.50
   1   1 -13    2.13    0.47
   1   1 -13    2.14    0.34
  -1   1  13    2.25    0.27
  -1   1  13    2.76    0.55
  -1  -1  13    1.79    0.30
   1  -1 -13    2.46    0.26
   1  -1 -13    1.91    0.49
  -1  -1  13    2.48    0.53
  -3   1  15    0.01    0.39
   3   1 -15    0.17    0.31
   3   1 -15    0.30    0.14
  -3   1  15    0.68    0.37
  -3  -1  15    0.44    0.35
  -3  -1  15    0.14    0.13
  -3  -1  15    0.52    0.48
   3  -1 -15    0.11    0.32
  -5   1  17   22.93    1.65
   5   1 -17   17.88    0.77
   5   1 -17   20.42    0.81
  -5   1  17   20.73    1.40
   5   1 -17   19.77    1.18
   5  -1 -17   19.98    1.30
  -5  -1  17   22.75    1.71
  -5  -1  17   21.43    1.36
[truncated: 611,036 more chars]
