# Supplementary material for: Crystal structure of cis,fac-{N,N-bis­[(pyridin-2-yl)meth­yl]methyl­amine-κ3 N,N′,N′′}di­chlorido­(dimethyl sulfoxide-κS)ruthenium(II)
Source: Acta Crystallogr E Crystallogr Commun. 2015 Aug 22;71(Pt 9):m169–70. doi: 10.1107/S2056989015014875 (PMC4555425; doi:10.1107/S2056989015014875)
Supplement: Supplementary file 2 [file e-71-0m169-Isup2.hkl]

#
# h,k,l, Fc-squared, Fo-squared, sigma(Fo-squared), status flag
#
data_I
_shelx_title ' KNT02 in C2/c'
_shelx_refln_list_code          4
_shelx_F_calc_maximum      622.52
_exptl_crystal_F_000      1872.00
_reflns_d_resolution_high  0.6400

loop_
 _space_group_symop_operation_xyz
 'x, y, z'
 '-x, y, -z+1/2'
 'x+1/2, y+1/2, z'
 '-x+1/2, y+1/2, -z+1/2'
 '-x, -y, -z'
 'x, -y, z-1/2'
 '-x+1/2, -y+1/2, -z'
 'x+1/2, -y+1/2, z-1/2'

_cell_length_a    14.6117
_cell_length_b     9.3345
_cell_length_c    27.3451
_cell_angle_alpha  90.000
_cell_angle_beta  102.734
_cell_angle_gamma  90.000

_shelx_F_squared_multiplier     1.000

loop_
 _refln_index_h
 _refln_index_k
 _refln_index_l
 _refln_F_squared_calc
 _refln_F_squared_meas
 _refln_F_squared_sigma
 _refln_observed_status
   2   0   0     120250.45     126670.05      2776.55 o
   4   0   0       5050.80       4562.35       243.08 o
   6   0   0      70371.60      74609.07      1729.48 o
   8   0   0       8383.19       7517.11       374.22 o
  10   0   0       1357.86       1461.50       146.41 o
  12   0   0       2367.66       2820.94       353.00 o
  14   0   0      19157.30      18835.83      1082.42 o
  16   0   0        697.26        797.79       249.42 o
  18   0   0      13547.17      12802.09      1267.33 o
  20   0   0       2072.36       1695.31       581.72 o
  22   0   0        662.05        378.12       415.52 o
   1   1   0      80605.70      84415.16      1177.01 o
   3   1   0      56313.70      59425.27      1115.28 o
   5   1   0      14327.90      14109.44       289.12 o
   7   1   0       2885.92       2532.50       187.18 o
   9   1   0      16126.65      14882.30       297.49 o
  11   1   0      18420.37      17279.32       366.18 o
  13   1   0       4542.65       5198.86       328.01 o
  15   1   0      17312.04      17274.13       836.65 o
  17   1   0      13727.82      13287.37       522.28 o
  19   1   0        110.91       -135.46       251.58 o
  21   1   0       1908.24       1858.30       443.90 o
   0   2   0     113039.81     115714.25      2111.73 o
   2   2   0      13354.40      14249.83       255.25 o
   4   2   0      66193.08      65191.39      1075.99 o
   6   2   0     104854.88     106943.56      1732.64 o
   8   2   0      23862.35      24358.40       411.43 o
  10   2   0       1298.98       1121.67       114.37 o
  12   2   0       8976.47       8654.86       266.39 o
  14   2   0       8518.17       8200.93       419.91 o
  16   2   0       1050.38       1092.06       256.69 o
  18   2   0       3356.55       2588.72       433.64 o
  20   2   0       3381.47       2807.21       487.29 o
  22   2   0        126.21        297.52       392.66 o
   1   3   0      23890.90      24398.79       416.36 o
   3   3   0     229264.06     237938.86      3322.45 o
   5   3   0      76314.23      82295.71      1237.35 o
   7   3   0       2884.33       2655.96       152.48 o
   9   3   0       2622.09       2875.46       137.48 o
  11   3   0      28851.37      28688.27       535.72 o
  13   3   0       5419.20       5090.95       283.42 o
  15   3   0       7674.58       8031.34       440.19 o
  17   3   0       9396.97       9981.36       521.17 o
  19   3   0         86.82        -36.72       452.91 o
  21   3   0       3874.79       4769.40       624.74 o
   0   4   0     104896.59     105882.07      2007.06 o
   2   4   0      43435.03      44716.31       722.60 o
   4   4   0       6102.12       5765.90       173.98 o
   6   4   0       9884.66       8480.92       198.90 o
   8   4   0       1334.77       1239.95       106.16 o
  10   4   0         80.03        184.59        83.11 o
  12   4   0      26347.65      24689.03       506.62 o
  14   4   0      16411.28      16674.67       480.05 o
  16   4   0        406.10        434.66       174.53 o
  18   4   0       6616.58       6383.52       627.52 o
  20   4   0       8632.81       8897.65       793.04 o
   1   5   0      39017.22      40610.29       629.89 o
   3   5   0      52190.95      53359.76       797.13 o
   5   5   0       7905.34       7559.68       231.48 o
   7   5   0       2863.91       2571.65       150.95 o
   9   5   0      11248.33      11990.85       313.03 o
  11   5   0      16562.68      17406.90       406.65 o
  13   5   0       2584.27       2900.00       200.07 o
  15   5   0       3985.28       4293.10       292.91 o
  17   5   0       3076.04       2638.54       623.28 o
  19   5   0         38.44        174.52       390.59 o
   0   6   0      57991.47      57999.35      1067.96 o
   2   6   0        714.98        474.10        76.54 o
   4   6   0       4449.86       4331.75       199.83 o
   6   6   0      27078.79      27463.28       503.39 o
   8   6   0      17502.72      18035.79       390.68 o
  10   6   0         12.51        176.15        96.50 o
  12   6   0       6788.78       7184.71       331.26 o
  14   6   0      14699.55      14488.44       451.05 o
  16   6   0          0.26        164.13       252.68 o
  18   6   0       7897.63       9257.73      1138.52 o
  20   6   0       1557.21       1209.16       585.88 o
   1   7   0      13701.85      13609.87       301.54 o
   3   7   0      17614.55      17731.46       474.66 o
   5   7   0      11046.79      10996.38       302.63 o
   7   7   0         33.59        -14.53        73.31 o
   9   7   0      16106.41      15994.36       439.26 o
  11   7   0        947.77        802.90       142.83 o
  13   7   0         16.60        -84.26       103.63 o
  15   7   0      11461.40      13771.90       808.18 o
  17   7   0       7085.28       8831.85       799.87 o
  19   7   0        291.32       -170.36       357.35 o
   0   8   0      16539.04      16472.82       470.81 o
   2   8   0       8889.65       8422.41       231.27 o
   4   8   0        554.00        441.01       100.26 o
   6   8   0       7623.39       8215.05       299.11 o
   8   8   0       6267.41       6948.50       513.38 o
  10   8   0          1.43        -96.22        96.22 o
  12   8   0       6165.41       6673.85       422.65 o
  14   8   0       3633.83       4202.49       394.89 o
  16   8   0         11.30        297.94       287.53 o
  18   8   0       1270.79       1016.94       457.07 o
   1   9   0       1120.51       1188.12       121.38 o
   3   9   0       3992.53       3838.82       193.84 o
   5   9   0       1310.78        931.23       171.51 o
   7   9   0       7200.25       7249.64       367.11 o
   9   9   0       8746.49       9346.58       440.21 o
  11   9   0      13668.14      13683.76       544.22 o
  13   9   0        151.98        227.35       218.95 o
  15   9   0       2217.15       1745.17       610.81 o
  17   9   0       1396.97        -41.55       436.29 o
   0  10   0       1652.94       1559.26       200.28 o
   2  10   0       5088.84       4997.31       233.68 o
   4  10   0       2657.56       2562.21       186.26 o
   6  10   0       7903.84       8578.94       375.44 o
   8  10   0       2615.10       2537.71       267.11 o
  10  10   0        629.76        619.42       417.60 o
  12  10   0       8528.84      10487.02       781.70 o
  14  10   0       1746.28       1866.29       380.47 o
  16  10   0          9.89        -99.72       423.83 o
   1  11   0        770.92        794.17       126.85 o
   3  11   0       5368.99       5269.98       271.15 o
   5  11   0       2850.46       2561.51       199.08 o
   7  11   0         80.59         44.13       193.26 o
   9  11   0        847.52       1476.45       824.80 o
  11  11   0        947.05        968.52       596.27 o
  13  11   0       1216.62       1296.81       347.21 o
   0  12   0       1173.21        903.15       236.73 o
   2  12   0        138.14         92.66       129.35 o
   4  12   0        242.52        314.92       142.72 o
   6  12   0       3876.01       3172.73       371.19 o
   8  12   0       2094.16       2165.42       320.67 o
  10  12   0        627.23        567.00       450.84 o
  12  12   0       2863.61       3283.75       505.16 o
   1  13   0        986.88        671.90       179.93 o
   3  13   0        387.27        200.41       182.32 o
   5  13   0       1102.83       1188.91       234.51 o
   7  13   0         70.11         69.50       172.01 o
   9  13   0       7133.62       7812.80       611.29 o
   0  14   0       1930.12       2215.05       417.59 o
   2  14   0        149.99         85.47       151.43 o
   4  14   0         72.04       -135.88       148.49 o
   6  14   0       1572.62       1768.03       415.42 o
 -21   1   1        124.63         -3.34       267.39 o
 -19   1   1       1370.81        873.42       351.11 o
 -17   1   1       1397.39       1554.91       229.45 o
 -15   1   1        131.21        344.42       148.29 o
 -13   1   1       2833.75       2957.69       257.20 o
 -11   1   1         38.25         -8.06        73.29 o
  -9   1   1       8911.88       9024.99       279.04 o
  -7   1   1       1981.89       2296.65       116.00 o
  -5   1   1      10819.39      11438.73       298.85 o
  -3   1   1       2465.63       2531.00        93.13 o
  -1   1   1         16.36         55.88        19.66 o
   1   1   1       2257.75       2075.08        64.99 o
   3   1   1       3313.74       2956.09       100.14 o
   5   1   1      12650.42      12828.16       276.10 o
   7   1   1         65.41        115.06        50.41 o
   9   1   1       6623.56       6885.90       194.78 o
  11   1   1        420.89        463.96        93.94 o
  13   1   1       2110.59       2124.03       220.24 o
  15   1   1        792.56        558.90       241.70 o
  17   1   1         27.98        102.66       152.94 o
  19   1   1         25.17         73.74       246.44 o
  21   1   1        888.32        909.65       608.73 o
 -22   2   1        873.89        499.65       313.72 o
 -20   2   1          0.19        -24.62       279.08 o
 -18   2   1          1.65        188.29       332.41 o
 -16   2   1         39.03        160.87       139.15 o
 -14   2   1       5493.94       5793.21       356.23 o
 -12   2   1        275.76        359.81        93.63 o
 -10   2   1       7026.29       6994.32       221.15 o
  -8   2   1        901.07       1207.84        82.62 o
  -6   2   1         67.15         38.44        46.79 o
  -4   2   1         29.36        118.70        48.55 o
  -2   2   1     123334.57     130948.19      1838.11 o
   0   2   1        313.10        219.83        39.22 o
   2   2   1        522.93        702.91        61.53 o
   4   2   1       3381.62       3432.10       160.75 o
   6   2   1       1666.43       1927.51       119.12 o
   8   2   1       2191.27       2034.46       102.20 o
  10   2   1       3266.11       3306.50       174.77 o
  12   2   1        219.40        135.68        88.70 o
  14   2   1        589.82        466.96       202.12 o
  16   2   1       1229.49       1372.07       213.65 o
  18   2   1       1245.09       1496.69       372.12 o
  20   2   1          3.74         35.17       262.66 o
 -21   3   1          3.48        -90.59       252.63 o
 -19   3   1         14.31       -207.15       252.22 o
 -17   3   1        341.89        201.87       157.54 o
 -15   3   1       8362.89       8743.58       435.15 o
 -13   3   1       2227.88       2400.42       204.75 o
 -11   3   1        212.87        317.86       106.23 o
  -9   3   1        706.85        774.09       129.09 o
  -7   3   1         65.02         81.81        78.05 o
  -5   3   1       3652.17       3871.38       146.78 o
  -3   3   1        779.02        774.78        74.07 o
  -1   3   1       1383.18       1721.75        98.45 o
   1   3   1      24261.77      25673.90       436.11 o
   3   3   1      13464.24      13630.89       276.42 o
   5   3   1       3427.69       3476.54       146.18 o
   7   3   1       1399.80       1386.76        93.15 o
   9   3   1        375.41        391.27        70.97 o
  11   3   1        612.95        593.75       113.66 o
  13   3   1       3990.70       3782.28       340.20 o
  15   3   1        461.94        772.66       242.30 o
  17   3   1         20.96        180.59       152.67 o
  19   3   1        522.69        338.04       295.02 o
  21   3   1         15.45        -18.70       261.50 o
 -20   4   1        432.91        136.07       288.06 o
 -18   4   1       1077.38       1135.23       333.43 o
 -16   4   1         31.71        -87.20       131.34 o
 -14   4   1       1390.29       1175.39       170.37 o
 -12   4   1       3244.86       3116.94       271.92 o
 -10   4   1       2189.95       2185.93       156.09 o
  -8   4   1        880.12        778.09        88.97 o
  -6   4   1       1063.39        824.97        89.53 o
  -4   4   1      31986.02      32864.55       519.04 o
  -2   4   1      12149.82      12371.27       272.21 o
   0   4   1        166.70        208.51        59.07 o
   2   4   1       3657.09       3432.62       198.28 o
   4   4   1       3814.90       3856.65       156.71 o
   6   4   1       1790.77       1411.68        97.52 o
   8   4   1       1140.26       1127.47       108.41 o
  10   4   1          6.23        -72.06        72.06 o
  12   4   1         44.81        172.62        88.73 o
  14   4   1       1595.37       1566.70       189.37 o
  16   4   1       1047.08       1148.54       207.78 o
  18   4   1        888.94        783.66       448.76 o
  20   4   1        821.82        895.93       341.86 o
 -21   5   1        391.74        278.40       465.38 o
 -19   5   1        434.98        909.98       490.31 o
 -17   5   1        828.68       1508.33       523.55 o
 -15   5   1        126.16         70.82       127.19 o
 -13   5   1       1261.43       1411.54       151.19 o
 -11   5   1      23486.94      22379.03       473.84 o
  -9   5   1       2365.55       2255.70       162.49 o
  -7   5   1       1858.05       2295.99       157.02 o
  -5   5   1      11699.14      13625.09       297.99 o
  -3   5   1       1556.31       1384.53       104.71 o
  -1   5   1        879.54        744.07        92.91 o
   1   5   1      17525.10      17623.47       312.99 o
   3   5   1        159.48        192.88        60.08 o
   5   5   1         79.16        115.61        71.03 o
   7   5   1      15715.97      14748.57       304.21 o
   9   5   1       2945.43       2850.95       165.79 o
  11   5   1       6025.32       6043.96       313.42 o
  13   5   1       1855.34       1708.00       163.55 o
  15   5   1        825.41        875.96       190.88 o
  17   5   1       1351.72       1155.14       486.16 o
  19   5   1       4216.20       3565.14       793.64 o
 -20   6   1          3.82       -332.41       332.41 o
 -18   6   1       1841.66       1853.21       560.95 o
 -16   6   1        107.98         48.10       235.00 o
 -14   6   1        751.36        391.80       139.21 o
 -12   6   1      10074.39      10036.46       352.43 o
 -10   6   1       2600.40       2287.41       198.82 o
  -8   6   1          7.13        -25.71        66.28 o
  -6   6   1       1926.31       1717.40       129.49 o
  -4   6   1       2043.78       2001.85       141.44 o
  -2   6   1       1394.91       1338.50       104.18 o
   0   6   1       8303.85       8235.99       196.41 o
   2   6   1      28688.85      28605.44       463.03 o
   4   6   1        971.07       1137.23       116.15 o
   6   6   1       9045.38       8666.43       250.60 o
   8   6   1       1364.51       1490.32       194.29 o
  10   6   1       3797.00       3534.61       255.81 o
  12   6   1       1388.42       1109.99       184.13 o
  14   6   1        101.53        187.53       121.97 o
  16   6   1       2552.74       2118.30       383.35 o
  18   6   1        190.30        261.78       423.83 o
  20   6   1        717.55         54.02       369.81 o
 -19   7   1          0.54          4.16       369.81 o
 -17   7   1       2005.83       2059.58       427.43 o
 -15   7   1       5922.94       5665.91       584.60 o
 -13   7   1        373.87        448.98       167.43 o
 -11   7   1       1993.74       1772.07       291.89 o
  -9   7   1       6454.60       6280.87       307.13 o
  -7   7   1       1194.85       1295.96       130.84 o
  -5   7   1       1292.51       1200.83       128.33 o
  -3   7   1         78.71        100.39        67.79 o
  -1   7   1       6464.03       6546.90       199.77 o
   1   7   1       2736.97       2766.91       170.20 o
   3   7   1       3217.45       3142.59       162.09 o
   5   7   1       2372.48       2464.52       194.14 o
   7   7   1        729.37        636.50       104.48 o
   9   7   1        636.06        511.60       125.98 o
  11   7   1         75.41        -88.73        88.73 o
  13   7   1       1827.69       1642.23       201.34 o
  15   7   1         72.87         15.38       238.31 o
  17   7   1       1207.17        876.15       714.69 o
  19   7   1        346.14         -4.16       394.74 o
 -18   8   1        650.74        441.45       306.97 o
 -16   8   1       1049.12        807.57       400.97 o
 -14   8   1       2760.81       2905.51       342.62 o
 -12   8   1         65.28        -48.51       140.85 o
 -10   8   1          1.20        -10.06       120.06 o
  -8   8   1       3407.04       2967.53       250.99 o
  -6   8   1       8663.21       8834.91       308.94 o
  -4   8   1       1190.92       1149.98       129.56 o
  -2   8   1      23283.95      22543.82       404.25 o
   0   8   1       5924.29       5407.38       209.62 o
   2   8   1         13.01         81.97        66.18 o
   4   8   1        206.51        127.46        86.47 o
   6   8   1        600.05        646.42       169.71 o
   8   8   1       4576.57       4603.51       390.44 o
  10   8   1        129.03         61.89        94.54 o
  12   8   1       1349.11       1189.15       193.71 o
  14   8   1       3120.84       3295.39       363.62 o
  16   8   1       7408.86       7683.60       972.31 o
  18   8   1        643.55        222.13       290.70 o
 -17   9   1          1.54        -58.17       415.52 o
 -15   9   1       5245.13       5031.92       855.97 o
 -13   9   1          8.74       -134.82       218.15 o
 -11   9   1        803.01        848.72       179.18 o
  -9   9   1       2159.64       1920.23       337.50 o
  -7   9   1       2417.47       2117.93       224.12 o
  -5   9   1        559.04        553.58       116.91 o
  -3   9   1        183.53        175.48        81.56 o
  -1   9   1      20030.55      19968.04       394.31 o
   1   9   1        287.84        255.91       102.12 o
   3   9   1       7874.69       7763.28       269.40 o
   5   9   1       5549.60       5792.95       282.88 o
   7   9   1       1012.74        981.79       149.59 o
   9   9   1       1293.60       1409.31       204.67 o
  11   9   1         31.21         93.57       138.81 o
  13   9   1       6182.68       6200.26       582.69 o
  15   9   1         29.39        232.69       423.83 o
  17   9   1        602.75        448.76       444.60 o
 -16  10   1        177.69         33.24       411.36 o
 -14  10   1       3626.85       3527.04       486.29 o
 -12  10   1       9550.52      10727.09      1277.72 o
 -10  10   1       1104.75        911.20       384.35 o
  -8  10   1          2.25        -67.50       123.55 o
  -6  10   1          5.99       -102.45       102.45 o
  -4  10   1       1997.82       2011.32       183.44 o
  -2  10   1        413.08        251.29        86.33 o
   0  10   1       4137.23       4272.18       241.92 o
   2  10   1      12638.49      13337.68       351.29 o
   4  10   1         29.22         58.35        86.20 o
   6  10   1       1798.17       1210.22       182.31 o
   8  10   1       1445.57       1191.44       207.40 o
  10  10   1       1869.36       2333.84       393.28 o
  12  10   1        957.19        672.95       411.36 o
  14  10   1       1429.24       1629.55       375.80 o
  16  10   1       1085.37        851.81       531.86 o
 -13  11   1       1510.88       1818.92       385.00 o
 -11  11   1       2500.94       2685.38       439.23 o
  -9  11   1        275.85        524.42       267.72 o
  -7  11   1        381.67        543.69       214.26 o
  -5  11   1       1125.75       1091.10       149.80 o
  -3  11   1       3570.31       3531.97       228.78 o
  -1  11   1       2498.37       2608.81       183.18 o
   1  11   1       2410.39       2317.04       167.92 o
   3  11   1       4958.28       4923.74       274.30 o
   5  11   1       5257.82       5300.86       383.42 o
   7  11   1        334.82        233.10       221.85 o
   9  11   1        293.92        231.77       245.39 o
  11  11   1       4153.96       3883.58       506.07 o
  13  11   1       2755.14       2563.05       455.71 o
 -12  12   1       3277.12       3352.62       527.29 o
 -10  12   1         99.78        218.98       333.28 o
  -8  12   1       1574.40       1534.13       299.90 o
  -6  12   1       3101.75       3777.85       397.62 o
  -4  12   1       8977.93       9387.07       439.08 o
  -2  12   1        309.24        220.20       145.74 o
   0  12   1         71.22       -108.28       108.28 o
   2  12   1       5324.16       5212.77       338.76 o
   4  12   1        460.84        220.81       143.50 o
   6  12   1        855.47        767.07       236.47 o
   8  12   1        991.45       1286.27       275.28 o
  10  12   1       2362.29       2418.94       457.07 o
  12  12   1        307.54         92.78       386.43 o
  -9  13   1       2451.89       2644.14       371.02 o
  -7  13   1       1810.94       1634.79       301.37 o
  -5  13   1         69.60        -19.86       203.20 o
  -3  13   1       1387.64       1326.46       206.55 o
  -1  13   1       3421.75       3374.55       294.25 o
   1  13   1         95.60         15.36       127.35 o
   3  13   1       3429.31       3270.47       400.18 o
   5  13   1       4273.75       4307.52       464.01 o
   7  13   1       1315.80       1133.71       266.76 o
   9  13   1        344.68        393.70       246.56 o
  -6  14   1        501.42        557.62       339.35 o
  -4  14   1         39.91        229.77       175.20 o
  -2  14   1        349.11         59.13       146.97 o
   0  14   1       3270.91       3355.72       337.45 o
   2  14   1       1951.60       1701.80       250.37 o
   4  14   1        474.11        195.18       229.70 o
   6  14   1        103.70         67.54       261.31 o
 -22   0   2       2673.25       3261.81       793.64 o
 -20   0   2        375.84       -220.22       357.35 o
 -18   0   2        841.43        425.34       465.38 o
 -16   0   2      29000.35      28210.68      1086.09 o
 -14   0   2          1.97        137.47       182.15 o
 -12   0   2       9275.48       9398.98       725.08 o
 -10   0   2      36846.07      33639.39       767.65 o
  -8   0   2       8453.34       7688.10       251.10 o
  -6   0   2       3760.67       3617.16       344.88 o
  -4   0   2      22798.40      24852.10       909.98 o
  -2   0   2     195161.91     213408.47      4618.77 o
   2   0   2     159201.80     164001.55      2930.77 o
   4   0   2      45381.58      44490.53      1094.89 o
   6   0   2       4076.63       4093.59       202.47 o
   8   0   2     111972.80     112344.18      2151.00 o
  10   0   2      25160.06      24672.26       628.90 o
  12   0   2      25921.78      25587.24      1134.36 o
  14   0   2        248.78        114.16       167.40 o
  16   0   2      20671.03      21880.00      1396.14 o
  18   0   2        909.08        918.29       461.22 o
  20   0   2        304.79       1167.60       506.93 o
  22   0   2       5794.28       7284.02      1072.03 o
 -21   1   2       1625.97       1226.58       408.12 o
 -19   1   2       3304.92       3652.38       621.20 o
 -17   1   2       5979.28       5955.31       393.66 o
 -15   1   2       8217.74       7787.19       415.84 o
 -13   1   2      18708.56      19498.69       581.16 o
 -11   1   2       5344.15       4895.95       213.39 o
  -9   1   2      11151.26      11041.75       234.63 o
  -7   1   2      12152.87      10747.51       386.40 o
  -5   1   2      13237.12      13489.33       329.61 o
  -3   1   2        204.89        104.48        37.03 o
  -1   1   2     133323.94     146114.05      4617.08 o
   1   1   2     305360.50     312444.88      3906.33 o
   3   1   2         44.79         22.57        43.54 o
   5   1   2      71240.45      71739.76      1240.28 o
   7   1   2      57934.86      57565.66       899.68 o
   9   1   2        630.31        724.20        87.34 o
  11   1   2        302.97        267.87        82.86 o
  13   1   2      12189.51      11937.13       432.24 o
  15   1   2       5188.60       5296.33       354.28 o
  17   1   2       2452.68       2443.84       273.84 o
  19   1   2       5437.61       3585.60       511.29 o
  21   1   2       2164.12       1404.45       492.39 o
 -22   2   2       1153.91        717.78       351.41 o
 -20   2   2         10.83        107.01       268.25 o
 -18   2   2       5458.14       4757.12       664.15 o
 -16   2   2      16039.47      17245.20       582.31 o
 -14   2   2       8655.98       8246.36       401.90 o
 -12   2   2        906.72        989.22       145.44 o
 -10   2   2      12571.39      12216.12       292.69 o
  -8   2   2        200.49        232.57        53.31 o
  -6   2   2         19.22        121.58        68.08 o
  -4   2   2      45894.98      46306.40       780.07 o
  -2   2   2      15482.83      15529.22       406.93 o
   0   2   2       1737.20       1811.45        79.92 o
   2   2   2     159032.48     163173.36      2550.20 o
   4   2   2     157787.09     162148.22      2555.76 o
   6   2   2      14432.97      14460.61       329.54 o
   8   2   2       4588.52       4432.56       137.78 o
  10   2   2      10246.99       9671.86       276.41 o
  12   2   2        126.50         46.56        81.46 o
  14   2   2       3780.26       3265.46       298.07 o
  16   2   2      16025.66      17380.38       585.10 o
  18   2   2       7539.69       6834.89       712.61 o
  20   2   2        422.42        222.89       286.45 o
 -21   3   2       2580.74       2192.77       459.76 o
 -19   3   2       6407.25       7031.07       701.65 o
 -17   3   2        375.33        480.62       183.59 o
 -15   3   2       1196.13        897.84       181.60 o
 -13   3   2      37567.30      37122.98       755.41 o
 -11   3   2       3277.63       3079.57       181.21 o
  -9   3   2      12710.78      12401.01       293.63 o
  -7   3   2      10161.77       9570.55       215.72 o
  -5   3   2      42094.13      40285.44       719.00 o
  -3   3   2      39558.77      42509.27       675.03 o
  -1   3   2       7873.13       7396.22       304.08 o
   1   3   2      56540.14      54608.10       829.85 o
   3   3   2         46.00         61.29        53.82 o
   5   3   2     123206.59     123241.81      1794.25 o
   7   3   2      16502.59      16285.69       297.02 o
   9   3   2      12569.78      11726.26       242.58 o
  11   3   2      15665.90      15784.45       369.77 o
  13   3   2      10440.46      10391.70       309.26 o
  15   3   2       4856.00       5763.86       660.92 o
  17   3   2         11.82        147.78       215.63 o
  19   3   2       7760.81       7636.00       723.16 o
  21   3   2        670.76        184.68       295.66 o
 -20   4   2        351.68        408.20       361.50 o
 -18   4   2        753.35        807.68       448.76 o
 -16   4   2       3115.63       3156.42       294.11 o
 -14   4   2       3178.97       3753.10       375.95 o
 -12   4   2      13090.31      13131.75       347.12 o
 -10   4   2      36277.38      36264.75       680.98 o
  -8   4   2       5236.73       4772.39       165.58 o
  -6   4   2          1.60        -27.02        48.72 o
  -4   4   2      70946.78      73475.22      1024.19 o
  -2   4   2      50374.82      51249.41       962.29 o
   0   4   2      18732.60      18687.41       360.75 o
   2   4   2      81246.25      81505.17      1228.57 o
   4   4   2      60843.43      60678.84       874.12 o
   8   4   2      15404.22      15151.18       305.50 o
  10   4   2      26713.10      27314.24       484.84 o
  12   4   2       6170.68       6570.80       269.16 o
  14   4   2        267.12        118.09       107.99 o
  16   4   2       2926.23       3001.17       292.55 o
  18   4   2       2447.40       1314.81       337.54 o
  20   4   2       2968.73       2821.26       491.61 o
 -21   5   2       1875.40       1628.83       610.81 o
 -19   5   2       3825.60       3984.81       760.40 o
 -17   5   2       2542.66       2837.84       440.69 o
 -15   5   2       3492.54       3259.59       262.90 o
 -13   5   2      15367.81      15115.85       394.51 o
 -11   5   2       4483.32       4231.34       220.44 o
  -9   5   2       2763.05       2618.07       169.09 o
  -7   5   2       3628.83       3470.90       169.05 o
  -5   5   2       2208.09       1892.26       123.55 o
  -3   5   2          5.68         -0.45        50.71 o
  -1   5   2      33194.66      31559.65       478.14 o
   1   5   2      59756.38      57826.57       783.33 o
   3   5   2          1.73        -21.37        51.37 o
   5   5   2      14685.89      14167.95       288.08 o
   7   5   2      10056.69      10123.62       299.86 o
   9   5   2        404.59        342.77        75.68 o
  11   5   2        287.70        291.32        96.39 o
  13   5   2      11424.92      10945.90       340.65 o
  15   5   2       4352.71       4172.97       328.41 o
  17   5   2       2856.91       2347.67       627.43 o
  19   5   2       9596.00       8767.42      1155.14 o
 -20   6   2         16.10       -162.05       407.21 o
 -18   6   2       1175.14       1367.05       523.55 o
 -16   6   2      15093.15      15397.25      1126.05 o
 -14   6   2       1062.64       1226.12       202.77 o
 -12   6   2        947.22       1207.68       180.07 o
 -10   6   2      18192.92      17455.09       450.89 o
  -8   6   2       2630.16       2504.98       159.63 o
  -6   6   2      13740.82      13317.23       310.18 o
  -4   6   2      15219.77      15112.17       333.09 o
  -2   6   2      38294.19      36961.94       560.81 o
   0   6   2       7072.25       6746.76       168.52 o
   2   6   2      50032.99      50288.48       636.61 o
   4   6   2      25265.95      24218.82       428.86 o
   6   6   2       4786.81       4297.38       205.31 o
   8   6   2       5156.71       5003.22       221.57 o
  10   6   2        836.77        906.19       137.74 o
  12   6   2        669.90        552.32       128.64 o
  14   6   2       1119.45        706.32       170.37 o
  16   6   2      11217.94      11510.57       827.01 o
  18   6   2         75.74        556.79       465.38 o
  20   6   2         46.10        332.41       448.76 o
 -19   7   2        383.62       -132.97       353.19 o
 -17   7   2       1136.65        562.68       324.76 o
 -15   7   2       4493.04       4375.02       556.79 o
 -13   7   2       2313.26       2854.90       231.69 o
 -11   7   2       6908.33       6957.93       336.55 o
  -9   7   2       4469.05       4302.47       255.60 o
  -7   7   2      30371.99      30732.50       566.76 o
  -5   7   2      19207.48      19143.91       412.45 o
  -3   7   2       2749.42       2946.44       148.52 o
  -1   7   2      19474.77      18779.52       364.16 o
   1   7   2      15392.78      14653.48       311.02 o
   3   7   2        976.61       1019.53       126.28 o
   5   7   2       5877.36       5510.47       227.81 o
   7   7   2      25241.69      25477.18       507.30 o
   9   7   2         76.94          5.10        94.33 o
  11   7   2       2094.43       2022.96       202.46 o
  13   7   2       9516.92       9208.09       542.64 o
  15   7   2       3091.26       2862.49       438.36 o
  17   7   2       2252.03       1431.19       556.79 o
  19   7   2       1229.26        207.76       411.36 o
 -18   8   2        382.91       -263.85       263.85 o
 -16   8   2       3597.64       3485.81      1126.05 o
 -14   8   2       1419.04       1285.00       257.90 o
 -12   8   2       2146.90       1902.87       229.04 o
 -10   8   2      15983.05      15956.67       524.93 o
  -8   8   2       5117.35       5036.00       440.21 o
  -6   8   2       1997.23       1780.74       236.93 o
  -4   8   2      12175.93      12395.28       333.99 o
  -2   8   2       2658.51       2730.42       182.62 o
   0   8   2          6.34         53.52        67.29 o
   2   8   2       3571.15       3562.82       170.82 o
   4   8   2       4503.21       4553.66       234.36 o
   6   8   2         91.03        136.36        94.65 o
   8   8   2       6087.92       5985.28       358.38 o
  10   8   2       9311.41       9107.53       422.23 o
  12   8   2       2451.05       2090.53       216.83 o
  14   8   2       1161.09       1263.89       251.52 o
  16   8   2       3539.92       3575.32       499.07 o
  18   8   2        858.73        831.31       333.39 o
 -17   9   2         80.06         -8.31       436.29 o
 -15   9   2         20.94         37.40       407.21 o
 -13   9   2       5316.51       5078.44       518.85 o
 -11   9   2       1253.76       1459.60       219.15 o
  -9   9   2        917.74        883.96       185.59 o
  -7   9   2       6578.54       6153.53       364.99 o
  -5   9   2       2962.73       3260.60       212.95 o
  -3   9   2       6676.64       6963.40       249.87 o
  -1   9   2      17866.48      17955.23       432.68 o
   1   9   2      17950.10      17239.82       359.92 o
   3   9   2       1675.03       1577.13       159.34 o
   5   9   2       6328.85       6925.46       321.66 o
   7   9   2       1428.97       1550.67       178.05 o
   9   9   2       1055.19       1155.89       191.91 o
  11   9   2       1093.41        797.76       205.69 o
  13   9   2       1052.35       1187.30       315.10 o
  15   9   2        128.03         10.92       226.70 o
  17   9   2        686.03        220.22       415.52 o
 -16  10   2        819.90       2293.66       718.85 o
 -14  10   2       3579.79       2854.02       443.28 o
 -12  10   2       1700.76       1715.97       355.38 o
 -10  10   2       6256.93       5636.18       553.10 o
  -8  10   2       2365.43       2598.59       313.53 o
  -6  10   2         49.95        104.55        92.08 o
  -4  10   2      14878.24      14534.03       375.39 o
  -2  10   2        678.01        683.76       101.95 o
   0  10   2        542.22        478.86       101.17 o
   2  10   2       4839.34       4233.15       214.45 o
   4  10   2       5101.59       4691.18       246.52 o
   6  10   2        354.91        329.81       124.80 o
   8  10   2        416.22        527.55       157.52 o
  10  10   2       6962.65       6006.62       580.36 o
  12  10   2        309.86        299.05       234.16 o
  14  10   2       4689.93       5558.97       932.84 o
 -13  11   2       1880.77       2695.73       511.09 o
 -11  11   2       1185.35       1006.23       315.19 o
  -9  11   2       1121.68       1005.88       323.46 o
  -7  11   2       5417.87       6341.11       487.81 o
  -5  11   2       8173.88       9395.75       356.81 o
  -3  11   2          0.38        -87.28        87.28 o
  -1  11   2       1742.31       1607.29       150.47 o
   1  11   2       1018.80       1069.13       134.02 o
   3  11   2        958.67        812.90       129.97 o
   5  11   2       2976.85       3250.89       304.13 o
   7  11   2       2395.86       2014.90       358.42 o
   9  11   2        955.20        961.63       299.71 o
  11  11   2       1949.25       2745.66       453.93 o
  13  11   2       3076.68       2619.05       457.90 o
 -12  12   2         25.62       -290.09       417.59 o
 -10  12   2       1820.84       2053.32       313.32 o
  -8  12   2        912.45        994.03       267.27 o
  -6  12   2        479.98        615.75       241.11 o
  -4  12   2       4114.02       3984.24       300.15 o
  -2  12   2       1566.44       1255.02       199.72 o
   0  12   2        456.76        652.43       144.42 o
   2  12   2       1571.76       1202.78       195.73 o
   4  12   2        964.71        921.04       175.48 o
   6  12   2        247.53        137.42       169.40 o
   8  12   2        808.41        774.93       281.57 o
  10  12   2       1925.25       1565.06       377.31 o
  12  12   2         10.66       -166.71       278.40 o
  -9  13   2         16.55        -86.92       174.17 o
  -7  13   2       2808.26       1887.91       320.79 o
  -5  13   2         53.96       -206.88       206.88 o
  -3  13   2         20.73       -120.46       120.46 o
  -1  13   2       3202.13       3192.79       335.90 o
   1  13   2        494.58        264.98       151.29 o
   3  13   2          7.21        -11.49       145.03 o
   5  13   2         17.60        -90.12       136.68 o
   7  13   2       4002.79       4553.60       452.28 o
   9  13   2        328.18       -129.72       318.52 o
  -6  14   2        291.99        363.90       471.61 o
  -4  14   2        805.72        659.43       201.84 o
  -2  14   2       1263.33       1135.20       208.00 o
   0  14   2         94.30       -110.01       164.41 o
   2  14   2        450.08        240.04       160.06 o
   4  14   2        719.29        668.66       228.94 o
 -21   1   3        316.80        431.19       334.33 o
 -19   1   3        219.46         45.19       282.97 o
 -17   1   3          7.30        158.68       154.82 o
 -15   1   3       2541.85       2499.05       252.94 o
 -13   1   3        111.67        -36.59       117.03 o
 -11   1   3       5234.91       5021.41       335.71 o
  -9   1   3       2541.58       2230.43       166.53 o
  -7   1   3        512.29        403.03        73.71 o
  -5   1   3      30882.83      32310.34       659.08 o
  -3   1   3      13690.03      13781.35       235.49 o
  -1   1   3       2614.80       2345.63       106.58 o
   3   1   3        528.70        437.67        63.35 o
   5   1   3       3933.74       4205.34       194.32 o
   7   1   3       8299.40       7655.40       206.09 o
   9   1   3          3.03          6.33        55.85 o
  11   1   3        478.92        480.14        86.84 o
  13   1   3       4140.54       3440.62       264.51 o
  15   1   3        247.62        385.50       145.56 o
  17   1   3       1289.97       1468.20       226.43 o
  19   1   3          0.71       -119.31       234.56 o
  21   1   3        298.01        295.33       308.34 o
 -22   2   3          2.17       -130.01       282.78 o
 -20   2   3         26.50        178.02       290.70 o
 -18   2   3       2268.37       2786.61       296.14 o
 -16   2   3        442.25        414.25       156.26 o
 -14   2   3        133.66         98.97       122.88 o
 -12   2   3        952.36        941.63       147.98 o
 -10   2   3       2165.56       2234.69       146.37 o
  -8   2   3      17236.40      17814.90       340.41 o
  -6   2   3       7132.47       7149.72       237.70 o
  -4   2   3        757.27        760.12        64.20 o
  -2   2   3      52612.55      56232.44       824.16 o
   0   2   3      11541.29      12482.59       261.46 o
   2   2   3          0.44        -43.85        43.85 o
   4   2   3        169.12        145.00        58.04 o
   6   2   3       5616.57       5952.90       185.43 o
   8   2   3       7820.83       7390.69       257.06 o
  10   2   3        281.74        309.64        69.78 o
  12   2   3        220.07        233.02        87.29 o
  14   2   3       3934.74       3558.88       287.97 o
  16   2   3        174.65        140.00       131.31 o
  18   2   3        110.27        -50.58       239.34 o
  20   2   3       1599.44        630.31       521.47 o
 -21   3   3          0.75         15.94       286.32 o
 -19   3   3          1.47       -240.87       240.87 o
 -17   3   3       1745.93       1420.09       340.66 o
 -15   3   3        572.14        398.65       207.51 o
 -13   3   3        726.74        712.39       138.44 o
 -11   3   3          2.18         38.29        76.87 o
  -9   3   3       1364.92       1269.97       118.55 o
  -7   3   3      16213.80      16290.23       302.79 o
  -5   3   3      17643.30      17382.20       363.03 o
  -3   3   3      46251.46      49064.95       755.86 o
  -1   3   3       3172.50       3553.23       123.90 o
   1   3   3       7004.74       6965.93       177.22 o
   3   3   3       6618.53       6444.70       195.38 o
   5   3   3        810.70       1100.93        97.58 o
   7   3   3       1129.54       1144.20       101.41 o
   9   3   3        989.10       1094.95        95.41 o
  11   3   3       1126.27        982.48       110.70 o
  13   3   3       3012.56       2854.99       191.52 o
  15   3   3       1653.62       2090.57       407.83 o
  17   3   3        300.52        289.75       390.59 o
  19   3   3          6.11        193.33       245.32 o
  21   3   3        150.68         -9.10       276.71 o
 -20   4   3         24.82        252.81       286.19 o
 -18   4   3        260.15        398.60       538.10 o
 -16   4   3        219.91        288.71       223.71 o
 -14   4   3       2541.66       2934.89       239.78 o
 -12   4   3       2362.47       2254.74       266.35 o
 -10   4   3       3232.58       2987.20       179.96 o
  -8   4   3        148.95         85.16        60.02 o
  -6   4   3       1189.77       1320.46       106.02 o
  -4   4   3         35.93         57.32        50.06 o
  -2   4   3       1223.34       1255.86        96.75 o
   0   4   3        310.30        346.99        63.93 o
   2   4   3      12409.16      13547.97       305.35 o
   4   4   3      15894.75      14606.45       321.31 o
   6   4   3        137.36         84.52        62.85 o
   8   4   3        864.15        796.92       103.85 o
  10   4   3       1867.42       1883.84       139.46 o
  12   4   3         94.59        104.78        87.51 o
  14   4   3        495.57        367.96       129.73 o
  16   4   3       2092.40       1943.53       284.28 o
  18   4   3       1225.39        462.40       288.49 o
  20   4   3        231.97        107.99       565.10 o
 -21   5   3        321.46        432.14       452.91 o
 -19   5   3        114.49        207.76       378.12 o
 -17   5   3          0.34        -66.75       230.72 o
 -15   5   3       1844.81       1627.16       222.88 o
 -13   5   3      10700.05      11156.73       336.37 o
 -11   5   3      10107.31       9863.84       298.51 o
  -9   5   3        205.06        255.21        91.45 o
  -7   5   3         36.98        100.79        62.85 o
  -5   5   3      16058.64      16482.74       333.83 o
  -3   5   3         67.06         41.14        53.13 o
  -1   5   3        400.38        342.13        62.52 o
   1   5   3      11032.56      10623.98       225.96 o
   3   5   3      37516.10      38636.64       574.61 o
   5   5   3      16463.05      15228.01       302.57 o
   7   5   3        402.99        483.88        90.50 o
   9   5   3       6087.38       6236.19       213.20 o
  11   5   3         28.63         52.69        89.75 o
  13   5   3         53.06        -14.44        96.20 o
  15   5   3        109.42         60.71       146.40 o
  17   5   3       1860.76       1375.36       556.79 o
  19   5   3        756.03       1221.62       565.10 o
 -20   6   3        977.63        648.21       444.60 o
 -18   6   3         34.10        157.90       340.72 o
 -16   6   3         21.11          7.40       190.21 o
 -14   6   3       2040.90       1696.92       219.80 o
 -12   6   3         80.20         22.41        89.37 o
 -10   6   3      11585.48      11311.07       354.07 o
  -8   6   3       1996.61       2290.29       152.51 o
  -6   6   3        522.40        546.31       110.63 o
  -4   6   3       3618.45       3704.02       180.20 o
  -2   6   3      10047.53       9652.24       201.23 o
   0   6   3      43484.66      43489.44       595.95 o
   2   6   3      11417.35      11661.16       243.52 o
   4   6   3       6702.42       6358.21       204.81 o
   6   6   3         69.80        105.26        74.15 o
   8   6   3       2580.62       2292.97       152.99 o
  10   6   3       7255.02       7054.32       316.79 o
  12   6   3        223.25         67.50       105.30 o
  14   6   3       1233.65       1154.63       171.92 o
  16   6   3         13.57        166.13       251.10 o
  18   6   3       3054.60       3074.83       739.62 o
 -19   7   3         39.30        186.98       411.36 o
 -17   7   3        964.82        632.12       320.51 o
 -15   7   3        131.47        110.86       173.85 o
 -13   7   3       1452.39       1328.11       179.43 o
 -11   7   3       4036.10       4065.69       263.73 o
  -9   7   3       1469.39       1257.07       153.60 o
  -7   7   3      14075.69      14808.51       387.01 o
  -5   7   3       2730.04       2958.09       176.51 o
  -3   7   3       1436.22       1449.16       110.73 o
  -1   7   3        512.87        453.73        81.25 o
   1   7   3       3858.12       3605.33       219.35 o
   3   7   3       6643.23       6489.90       201.46 o
   5   7   3         83.12        101.15        72.91 o
   7   7   3       6742.63       6445.30       247.67 o
   9   7   3        344.38        468.14       126.59 o
  11   7   3          0.32        -71.54        96.41 o
  13   7   3        102.39       -107.38       107.38 o
  15   7   3       2236.20       1207.77       629.51 o
  17   7   3       3323.98       3034.09       474.18 o
  19   7   3        585.07        307.48       390.59 o
 -18   8   3        336.75        -94.64       256.51 o
 -16   8   3       4320.67       4920.14      1059.57 o
 -14   8   3       1785.22        939.86       238.65 o
 -12   8   3         93.77        155.13       142.58 o
 -10   8   3       4380.42       4266.63       312.46 o
  -8   8   3      15620.37      16000.44       508.81 o
  -6   8   3         98.67        164.38        86.24 o
  -4   8   3       8588.25       8744.07       262.78 o
  -2   8   3       4829.70       5446.93       266.59 o
   0   8   3       2961.81       2963.87       158.03 o
   2   8   3       1791.11       1764.98       140.23 o
   4   8   3       6454.49       5733.51       267.59 o
   6   8   3      19934.16      20061.66       499.57 o
   8   8   3        597.29        596.90       147.21 o
  10   8   3         47.34         34.43        96.13 o
  12   8   3         79.33        -21.26       111.74 o
  14   8   3       1223.15       1258.11       258.23 o
  16   8   3       1582.48       1857.01       389.15 o
  18   8   3        346.87         44.54       317.87 o
 -17   9   3       2846.36       3153.78       777.02 o
 -15   9   3          0.37        -70.64       398.90 o
 -13   9   3       3705.63       4008.91       489.13 o
 -11   9   3       2970.93       3454.51       302.17 o
  -9   9   3        302.31        223.59       139.14 o
  -7   9   3       4368.15       4544.47       315.66 o
  -5   9   3        336.23        187.41        86.96 o
  -3   9   3       8314.17       7941.74       228.28 o
  -1   9   3          5.28         36.01        73.82 o
   1   9   3       9168.88       9018.39       261.70 o
   3   9   3       4640.30       4564.04       241.92 o
   5   9   3          0.60        -68.53        85.64 o
   7   9   3       9235.69       9763.08       365.86 o
   9   9   3        670.96        526.22       167.22 o
  11   9   3       1158.99       1344.73       450.84 o
  13   9   3        332.96        535.25       254.40 o
  15   9   3       3763.68       3696.48       496.54 o
  17   9   3        987.50        -41.55       427.98 o
 -16  10   3        568.99        606.66       540.17 o
 -14  10   3       3278.82       4352.48       536.12 o
 -12  10   3         53.30         73.43       353.19 o
 -10  10   3       4677.01       5256.97       463.56 o
  -8  10   3       2089.19       1927.77       276.48 o
  -6  10   3         25.01         62.77        91.65 o
  -4  10   3       1133.28       1157.57       138.12 o
  -2  10   3       6281.89       6558.21       263.22 o
   0  10   3      12368.23      12514.66       440.85 o
   2  10   3       1522.14       1552.08       164.90 o
   4  10   3       2577.72       2734.32       231.35 o
   6  10   3         69.05        -68.50       100.09 o
   8  10   3       1568.80       1619.53       222.03 o
  10  10   3       2372.65       2010.41       369.69 o
  12  10   3       4087.16       3662.62       477.08 o
  14  10   3       2351.06       3073.57       756.24 o
 -13  11   3       3402.03       2255.94       422.79 o
 -11  11   3       4027.84       5089.59      1319.27 o
  -9  11   3         13.56       -195.94       218.49 o
  -7  11   3        124.22        274.21       182.84 o
  -5  11   3       5512.01       5873.99       289.82 o
  -3  11   3        950.12        811.72       146.46 o
  -1  11   3       1577.12       1386.34       143.30 o
   1  11   3       1719.79       1719.24       157.52 o
   3  11   3      10977.30      11881.82       358.66 o
   5  11   3       2264.30       2517.49       253.62 o
   7  11   3        472.04        403.84       245.97 o
   9  11   3       2840.89       2029.29       384.14 o
  11  11   3         12.65       -111.52       282.55 o
  13  11   3        342.66       -126.81       243.08 o
 -12  12   3        364.76        120.46       268.04 o
 -10  12   3       3529.14       4382.57       448.23 o
  -8  12   3       2534.89       2887.99       374.21 o
  -6  12   3       1962.15       2024.16       320.83 o
  -4  12   3        700.04        460.05       161.35 o
  -2  12   3         52.37        130.87       128.12 o
   0  12   3        615.61        851.22       162.74 o
   2  12   3        255.15        197.34       211.70 o
   4  12   3      13147.29      13307.22       528.82 o
   6  12   3       3733.73       4550.15       400.64 o
   8  12   3       1421.15       1211.59       322.81 o
  10  12   3       1568.34       1595.53       373.36 o
  12  12   3       1876.97       1595.35       491.63 o
  -9  13   3        124.44         98.20       204.07 o
  -7  13   3       1900.10       2075.78       335.37 o
  -5  13   3       3107.33       2825.98       337.29 o
  -3  13   3       2882.09       3012.79       275.43 o
  -1  13   3         20.64       -125.53       125.53 o
   1  13   3       2050.57       2003.08       239.61 o
   3  13   3       2190.33       2555.27       273.39 o
   5  13   3          0.18        180.14       156.05 o
   7  13   3       1517.21       1454.76       303.05 o
   9  13   3        994.16       1875.89       411.31 o
  -6  14   3         12.11         37.10       268.23 o
  -4  14   3         55.26       -127.38       191.32 o
  -2  14   3       4881.32       4847.23       370.04 o
   0  14   3       3736.85       3461.74       347.69 o
   2  14   3        292.04        208.98       156.61 o
   4  14   3        187.13         66.34       167.05 o
 -22   0   4       2498.51       2929.40       756.24 o
 -20   0   4       1246.39       1894.76       656.52 o
 -18   0   4       6981.08       8162.41       671.77 o
 -16   0   4        776.07        844.93       266.14 o
 -14   0   4      17713.11      18861.89       801.91 o
 -12   0   4      36156.72      36084.54      1150.87 o
 -10   0   4      22692.80      22338.65       778.31 o
  -8   0   4      29992.31      29816.83       881.30 o
  -6   0   4       9129.70       9997.35       511.09 o
  -4   0   4       1834.47       2077.99       141.03 o
  -2   0   4      29220.85      32535.71       734.54 o
   0   0   4     238815.09     257040.55      6519.13 o
   2   0   4      26002.88      24818.37       622.89 o
   4   0   4       7065.13       7252.11       219.22 o
   6   0   4     138088.16     137694.19      3126.67 o
   8   0   4       1723.47       1449.71       147.05 o
  10   0   4          1.72        -12.04        88.24 o
  12   0   4        191.11         70.60       165.83 o
  14   0   4       8811.67       8671.75       573.85 o
  16   0   4        119.80        106.75       199.66 o
  18   0   4       1780.69       1283.95       502.78 o
  20   0   4       7393.44       8472.40      1113.59 o
 -21   1   4        468.85        511.16       318.81 o
 -19   1   4         17.77       -237.99       237.99 o
 -17   1   4       6921.51       6728.40       425.22 o
 -15   1   4      12889.99      13893.87       498.55 o
 -13   1   4        461.19        196.69       141.54 o
 -11   1   4      28975.13      29680.23       598.65 o
  -9   1   4      41484.66      40094.45       693.58 o
  -7   1   4       6087.52       5742.47       199.24 o
  -5   1   4       2062.63       1746.91       139.64 o
  -3   1   4       1634.79       1461.58       114.79 o
  -1   1   4      26862.47      27973.95       702.51 o
   1   1   4         42.94         27.88        25.31 o
   3   1   4      37702.41      36489.00       636.03 o
   5   1   4      68446.86      65716.05      1107.67 o
   7   1   4      14401.40      12719.52       265.11 o
   9   1   4      22430.24      22263.22       382.25 o
  11   1   4      11955.71      11853.51       285.33 o
  13   1   4        240.18        141.75       120.62 o
  15   1   4       6922.66       6929.37       409.45 o
  17   1   4       7596.25       8640.30       525.89 o
  19   1   4        654.97        838.53       349.55 o
  21   1   4       2626.27       2165.70       461.04 o
 -22   2   4        374.69        338.61       304.05 o
 -20   2   4       3218.34       3464.39       855.97 o
 -18   2   4       1163.19        928.61       209.47 o
 -16   2   4         56.20        281.81       157.10 o
 -14   2   4      11795.16      12277.65       539.17 o
 -12   2   4      20241.81      20704.95       494.33 o
 -10   2   4       2627.27       2658.78       155.27 o
  -8   2   4      48349.70      46422.35       708.30 o
  -6   2   4      51572.49      48897.38       982.14 o
  -4   2   4      15950.16      16780.53       403.07 o
  -2   2   4       1357.04       1531.73        74.64 o
   0   2   4       7403.28       6813.29       152.67 o
   2   2   4       5074.11       4827.43       154.11 o
   4   2   4      20842.22      20678.24       452.21 o
   6   2   4      59837.89      57641.66       909.04 o
   8   2   4      15119.43      14751.50       285.83 o
  10   2   4       1062.00       1205.55        99.13 o
  12   2   4       7101.86       7563.70       265.28 o
  14   2   4       4772.78       4445.52       319.94 o
  16   2   4       3954.89       3824.36       329.17 o
  18   2   4       1496.85       1103.53       511.09 o
  20   2   4       2427.49       2599.96       627.43 o
 -21   3   4        380.74       -328.26       328.26 o
 -19   3   4       2783.49       2099.08       437.31 o
 -17   3   4       2105.50       2217.99       265.88 o
 -15   3   4      20577.16      21605.99       635.66 o
 -13   3   4       3047.31       3296.87       235.42 o
 -11   3   4      20807.98      20278.72       419.89 o
  -9   3   4       7401.10       7358.56       265.07 o
  -7   3   4       8214.03       8699.31       244.98 o
  -5   3   4      31201.27      30706.88       519.58 o
  -3   3   4        909.86        751.29        72.12 o
  -1   3   4       7256.38       6917.80       173.07 o
   1   3   4       1019.84       1111.14        83.92 o
   3   3   4     163590.02     165616.08      2632.21 o
   5   3   4      20804.45      20228.89       396.56 o
   7   3   4         49.90         18.37        58.65 o
   9   3   4      24663.43      23112.80       407.89 o
  11   3   4       8005.55       7800.49       241.48 o
  13   3   4       1291.77       1171.94       137.11 o
  15   3   4        199.10        252.92       141.91 o
  17   3   4       9167.46       9129.82       735.95 o
  19   3   4        128.38         96.62       273.06 o
  21   3   4       1618.40       1782.00       450.65 o
 -20   4   4       4622.74       5090.82       624.10 o
 -18   4   4        731.84        473.84       550.56 o
 -16   4   4        661.53        514.12       198.19 o
 -14   4   4      14389.16      14647.12       448.46 o
 -12   4   4      26969.48      26640.46       528.59 o
 -10   4   4        266.12         62.79        84.15 o
  -8   4   4       8099.38       7911.09       197.74 o
  -6   4   4       9453.82       9087.21       232.85 o
  -4   4   4       4817.70       4912.39       148.59 o
  -2   4   4      15937.78      15165.15       317.41 o
   0   4   4      56607.33      56416.83       883.37 o
   2   4   4      64307.07      62958.84       897.15 o
   4   4   4       4073.78       3783.49       314.27 o
   6   4   4      27517.91      26674.79       473.42 o
   8   4   4       9089.98       8616.77       211.39 o
  10   4   4        385.65        406.27        92.54 o
  12   4   4       8474.55       8488.10       269.02 o
  14   4   4       1562.40       1311.54       176.95 o
  16   4   4       1216.43       1261.62       260.94 o
  18   4   4       8411.28       9089.98       777.06 o
  20   4   4       5298.00       6001.55       828.23 o
 -21   5   4        855.92        930.76       490.31 o
 -19   5   4         96.39       -207.76       336.57 o
 -17   5   4       1403.77       1165.20       268.03 o
 -15   5   4       3798.65       3763.54       384.46 o
 -13   5   4        248.03        222.75       107.14 o
 -11   5   4      12715.24      12401.38       406.34 o
  -9   5   4      26657.29      27506.14       518.61 o
  -7   5   4        356.11        229.30        71.19 o
  -5   5   4       5747.89       5564.71       185.78 o
  -3   5   4      22455.40      23068.52       413.24 o
  -1   5   4      10257.78       9716.57       216.06 o
   1   5   4       9634.08      10309.54       245.12 o
   3   5   4      34619.86      33809.66       577.92 o
   5   5   4      10616.16       9960.05       257.30 o
   7   5   4      12935.01      12305.52       283.51 o
   9   5   4       9883.20       9764.76       260.29 o
  11   5   4       6196.18       5847.34       506.21 o
  13   5   4       1002.72        909.10       176.27 o
  15   5   4        212.68        -79.85       126.44 o
  17   5   4       2120.64       2642.69       644.05 o
  19   5   4          2.95          4.16       357.35 o
 -20   6   4        542.43        365.66       427.98 o
 -18   6   4       3999.56       2505.57       652.36 o
 -16   6   4        116.65        183.63       299.50 o
 -14   6   4       1759.58       1576.19       235.10 o
 -12   6   4       5311.11       6041.22       295.42 o
 -10   6   4        871.83        901.32       153.78 o
  -8   6   4      18206.52      18651.63       444.82 o
  -6   6   4       7191.03       6953.38       203.05 o
  -4   6   4      15015.43      14339.07       324.39 o
  -2   6   4        937.93        901.95        81.95 o
   0   6   4      23292.49      21647.87       356.69 o
   2   6   4        290.90        206.05        67.73 o
   4   6   4       2236.47       2101.94       132.56 o
   6   6   4      43637.35      43677.37       673.84 o
   8   6   4       6676.26       6937.57       243.32 o
  10   6   4         45.58        -58.45        77.14 o
  12   6   4       3457.35       3617.63       253.64 o
  14   6   4      14060.28      14185.01       472.22 o
  16   6   4         29.91       -120.21       207.06 o
  18   6   4        970.03       1458.47       560.95 o
 -19   7   4          0.07        -99.72       353.19 o
 -17   7   4       6100.22       6078.18       653.69 o
 -15   7   4       4250.44       4657.90       421.15 o
 -13   7   4       1785.98       1548.55       185.93 o
 -11   7   4       1126.13       1015.34       151.55 o
  -9   7   4      14098.21      14535.85       412.10 o
  -7   7   4       1217.07       1007.88       130.90 o
  -5   7   4       6551.21       6512.96       244.75 o
  -3   7   4      32950.83      33228.77       507.17 o
  -1   7   4       4806.11       4520.25       168.34 o
   1   7   4      22825.26      22241.82       384.84 o
   3   7   4      21602.77      20512.61       539.27 o
   5   7   4      19726.29      19617.89       394.75 o
   7   7   4       1678.58       1715.89       140.43 o
   9   7   4       1560.32       1377.15       159.65 o
  11   7   4        308.28        177.75       108.68 o
  13   7   4         47.83        -45.22       110.29 o
  15   7   4       5848.59       6180.27       599.23 o
  17   7   4       1549.35       1734.72       362.78 o
 -18   8   4        720.13        517.49       329.22 o
 -16   8   4         99.77       -158.61       238.06 o
 -14   8   4       2133.62       1693.93       353.23 o
 -12   8   4       6014.63       6606.41       398.13 o
 -10   8   4       1986.42       2277.00       237.51 o
  -8   8   4       3527.81       3029.62       293.73 o
  -6   8   4       6367.75       6626.24       307.66 o
  -4   8   4          3.42         43.42        72.89 o
  -2   8   4       7940.83       7622.19       223.27 o
   0   8   4      18891.21      18158.22       353.77 o
   2   8   4       8678.52       8480.29       249.24 o
   4   8   4       1088.65       1084.01       123.16 o
   6   8   4      14827.54      15653.01       433.16 o
   8   8   4       4574.81       4403.04       427.17 o
  10   8   4         19.82          9.93        98.85 o
  12   8   4       3250.02       2663.52       247.83 o
  14   8   4        970.42        612.62       209.16 o
  16   8   4         57.46       -115.50       229.39 o
  18   8   4       1073.46       1062.75       347.83 o
 -17   9   4         27.76       -236.84       398.90 o
 -15   9   4        742.26        515.24       490.31 o
 -13   9   4         47.26        -59.95       351.11 o
 -11   9   4       3989.64       4522.42       343.30 o
  -9   9   4       7205.74       8362.50       619.54 o
  -7   9   4       3432.55       3697.81       347.17 o
  -5   9   4       4236.89       4024.10       328.98 o
  -3   9   4       4199.63       4021.54       185.61 o
  -1   9   4       1142.55       1081.46       117.78 o
   1   9   4        196.54         77.07        70.76 o
   3   9   4       5809.11       6098.12       365.77 o
   5   9   4          3.08         31.40        91.79 o
   7   9   4       2608.52       2600.51       217.99 o
   9   9   4       6617.49       7092.28       415.96 o
  11   9   4       6554.91       6744.35       582.15 o
  13   9   4         15.19       -136.19       180.55 o
  15   9   4        329.11        311.38       248.27 o
 -16  10   4        836.24        610.81       490.31 o
 -14  10   4       1574.10       1748.77      1076.19 o
 -12  10   4       2239.06       2111.01       375.38 o
 -10  10   4          0.63         40.17       171.01 o
  -8  10   4       1121.96        920.02       193.18 o
  -6  10   4      17155.72      17819.60       435.17 o
  -4  10   4        289.08        334.37       101.19 o
  -2  10   4       3181.65       2763.06       176.41 o
   0  10   4       8306.66       8490.75       345.74 o
   2  10   4       6467.45       5842.02       346.49 o
   4  10   4       4654.12       4214.28       279.53 o
   6  10   4       2011.76       2227.12       217.74 o
   8  10   4       2313.40       2096.43       259.52 o
  10  10   4          0.26       -164.67       164.67 o
  12  10   4       4612.67       4123.27       502.04 o
  14  10   4         90.28        224.00       239.73 o
 -13  11   4       1028.37        721.17       417.60 o
 -11  11   4         45.07       -129.05       243.08 o
  -9  11   4        537.38        724.67       216.79 o
  -7  11   4        897.56        940.43       235.35 o
  -5  11   4       2243.98       1728.29       173.54 o
  -3  11   4       6801.54       7089.76       315.55 o
  -1  11   4        276.70        180.56        95.89 o
   1  11   4       4791.32       4607.01       234.89 o
   3  11   4       6977.80       6638.93       303.40 o
   5  11   4        771.80        845.45       198.57 o
   7  11   4         82.61         13.33       191.58 o
   9  11   4       1043.39        943.82       303.50 o
  11  11   4        964.15       1223.96       338.14 o
  13  11   4        169.67        -32.82       227.12 o
 -12  12   4        655.71        848.31       251.64 o
 -10  12   4         50.56        -89.28       169.98 o
  -8  12   4        631.56        546.11       230.00 o
  -6  12   4       3049.32       3692.21       347.02 o
  -4  12   4       1376.05       1040.31       188.35 o
  -2  12   4        648.35        223.32       137.52 o
   0  12   4       1464.01       1225.43       177.53 o
   2  12   4          7.13         89.02       133.01 o
   4  12   4        177.24        263.04       199.72 o
   6  12   4        255.74         26.30       150.92 o
   8  12   4        565.81         79.41       301.25 o
  10  12   4        103.58        101.43       228.88 o
  12  12   4        833.64        768.71       544.33 o
  -9  13   4       5105.44       5688.14       525.53 o
  -7  13   4         74.07        539.16       226.35 o
  -5  13   4         77.96       -136.37       169.83 o
  -3  13   4       4974.28       5208.72       354.34 o
  -1  13   4        959.73        953.22       189.48 o
   1  13   4       1090.59        911.09       231.33 o
   3  13   4          2.91       -139.76       149.76 o
   5  13   4       1180.26       1497.58       242.79 o
   7  13   4       1206.24       1100.68       279.19 o
   9  13   4       1756.34       2217.12       440.56 o
  -6  14   4        679.70        555.62       285.15 o
  -4  14   4         86.97        184.06       171.35 o
  -2  14   4        960.82        673.29       183.31 o
   0  14   4       1190.20       1020.56       233.90 o
   2  14   4          0.30       -103.73       148.21 o
   4  14   4          0.07       -178.25       178.25 o
 -21   1   5         29.86        123.91       509.01 o
 -19   1   5        562.11        489.75       344.88 o
 -17   1   5         38.26        -11.95       143.69 o
 -15   1   5       1077.63        967.66       257.75 o
 -13   1   5          5.39          3.36       121.11 o
 -11   1   5       1523.03       1691.07       159.06 o
  -9   1   5       6315.10       6012.82       391.86 o
  -7   1   5       2976.83       2977.06       146.36 o
  -5   1   5       1120.27        942.14        88.01 o
  -3   1   5        100.40         80.50        32.81 o
  -1   1   5       2925.08       2615.20        71.21 o
   1   1   5       9483.88       9711.68       168.91 o
   3   1   5      32436.91      34651.82       615.90 o
   5   1   5       1411.66       1226.22       130.27 o
   7   1   5         57.83        -16.89        53.31 o
   9   1   5       6551.38       6485.04       186.70 o
  11   1   5        101.38         82.17        69.85 o
  13   1   5       1552.82       1524.06       238.70 o
  15   1   5         21.13        -13.05       123.60 o
  17   1   5         36.99       -198.31       198.31 o
  19   1   5        855.71        768.27       334.60 o
  21   1   5       1603.79        851.40       343.61 o
 -22   2   5        194.60        -82.21       450.84 o
 -20   2   5        333.89        608.98       330.45 o
 -18   2   5        929.54       1104.70       220.74 o
 -16   2   5        158.04        -21.13       129.38 o
 -14   2   5        514.75        310.59       151.14 o
 -12   2   5         17.31         46.68       102.94 o
 -10   2   5       5473.19       5507.31       442.01 o
  -8   2   5       6237.97       6061.39       182.23 o
  -6   2   5        615.52        570.71        83.33 o
  -4   2   5         31.69        -36.40        36.40 o
  -2   2   5        400.44        278.79        44.14 o
   0   2   5      19875.77      21880.17       380.78 o
   2   2   5        633.71        534.91        88.76 o
   4   2   5      21218.24      20890.41       427.34 o
   6   2   5      11673.90      11810.83       253.97 o
   8   2   5       6695.56       6452.54       237.70 o
  10   2   5       2800.51       3011.31       155.47 o
  12   2   5        245.94        239.24        86.37 o
  14   2   5        375.16        443.21       168.93 o
  16   2   5       1598.12       1862.49       234.33 o
  18   2   5          4.96       -141.35       237.83 o
  20   2   5         38.34       -184.49       248.91 o
 -21   3   5        137.93       -114.19       277.08 o
 -19   3   5         66.69        475.93       791.56 o
 -17   3   5        174.15        105.51       153.22 o
 -15   3   5       3608.76       3182.44       280.08 o
 -13   3   5       1765.12       1888.46       228.74 o
 -11   3   5         19.61        -69.88        69.88 o
  -9   3   5       4425.08       4822.41       224.80 o
  -7   3   5        660.45        635.99        68.24 o
  -5   3   5        959.95        918.72        70.17 o
  -3   3   5       1660.88       1799.58        92.60 o
  -1   3   5       1413.07       1748.67        97.97 o
   1   3   5        636.88        551.34        67.67 o
   3   3   5       4762.04       4494.02       212.31 o
   5   3   5      27304.20      28328.58       473.62 o
   7   3   5       3290.54       3087.49       161.05 o
   9   3   5        152.73        237.03        73.02 o
  11   3   5       2414.84       2456.46       156.24 o
  13   3   5       2065.95       1853.39       152.92 o
  15   3   5        216.71        333.80       145.13 o
  17   3   5        226.09       -197.05       338.65 o
  19   3   5        267.55        166.35       263.65 o
  21   3   5          0.11       -104.08       270.82 o
 -20   4   5        538.29       1109.16       382.00 o
 -18   4   5          1.78         -2.28       246.75 o
 -16   4   5       2491.73       2411.14       277.68 o
 -14   4   5        226.71        -35.70       128.98 o
 -12   4   5        200.64        190.46       106.64 o
 -10   4   5        220.60        325.62        90.90 o
  -8   4   5        145.76        112.57        58.00 o
  -6   4   5       2704.36       2440.01       189.15 o
  -4   4   5       6514.41       6988.79       235.69 o
  -2   4   5       5679.29       5822.09       192.95 o
   0   4   5       1310.66       1409.54       102.12 o
   2   4   5      18516.00      17851.04       332.74 o
   4   4   5        311.84        340.55        73.14 o
   6   4   5       1608.42       1642.56       121.99 o
   8   4   5        294.36        321.14        77.73 o
  10   4   5         11.18        -71.08        71.08 o
  12   4   5       2811.28       2873.83       181.20 o
  14   4   5        322.93        292.75       125.15 o
  16   4   5       2544.97       3033.31      1236.16 o
  18   4   5       1084.95        481.24       290.48 o
  20   4   5          9.97       -203.60       290.86 o
 -21   5   5       2422.36       1317.19       556.79 o
 -19   5   5         43.66       -196.04       253.12 o
 -17   5   5       1083.15        942.16       246.63 o
 -15   5   5         33.23         31.66       121.49 o
 -13   5   5       1575.55       1718.26       163.80 o
 -11   5   5       8729.92       9119.14       283.45 o
  -9   5   5          1.52         35.46        80.10 o
  -7   5   5       3782.83       4003.73       226.43 o
  -5   5   5      16932.41      17627.16       348.28 o
  -3   5   5       5218.62       5004.45       168.94 o
  -1   5   5       4110.17       4219.58       154.49 o
   1   5   5      47888.07      47378.42       671.15 o
   3   5   5       2473.24       2559.53       259.69 o
   5   5   5       2486.90       2265.11       165.07 o
   7   5   5       2832.57       2708.42       162.95 o
   9   5   5       1006.55       1102.93       119.16 o
  11   5   5       6641.90       6716.58       292.97 o
  13   5   5       1079.03        911.27       175.64 o
  15   5   5        359.92        278.13       161.11 o
  17   5   5       1305.47       2351.83       656.52 o
  19   5   5       1132.66        457.07       436.29 o
 -20   6   5        430.58        664.83       452.91 o
 -18   6   5         34.03        527.71       411.36 o
 -16   6   5         97.10        109.74       181.90 o
 -14   6   5        316.31        308.21       154.93 o
 -12   6   5      14696.96      14269.62       636.23 o
 -10   6   5       9632.95       8773.15       329.66 o
  -8   6   5        235.48         84.95        88.66 o
  -6   6   5       8381.22       8763.46       280.37 o
  -4   6   5        603.57        562.86        92.01 o
  -2   6   5        267.44        271.51        67.34 o
   0   6   5         74.62         37.10        62.07 o
   2   6   5      16698.21      16432.61       324.43 o
   4   6   5        989.33        934.95       105.78 o
   6   6   5       8389.64       7806.83       228.96 o
   8   6   5      23083.41      23088.07       444.86 o
  10   6   5        635.66        530.02       116.89 o
  12   6   5         14.26         60.71        95.80 o
  14   6   5        434.93        566.38       142.81 o
  16   6   5       1534.38        885.21      1015.94 o
  18   6   5        437.32        452.91       415.52 o
 -19   7   5          7.09          4.16       328.26 o
 -17   7   5        112.52        205.65       267.39 o
 -15   7   5        629.43        883.06       219.94 o
 -13   7   5       2981.92       3138.56       248.14 o
 -11   7   5         10.80        -18.45        96.11 o
  -9   7   5       9496.60       9352.58       324.54 o
  -7   7   5        806.16        953.39       127.04 o
  -5   7   5        845.75        777.33       105.80 o
  -3   7   5        131.16        185.68        69.49 o
  -1   7   5       1479.57       1578.20       108.95 o
   1   7   5       8183.64       7933.09       213.57 o
   3   7   5         49.98        113.52        61.94 o
   5   7   5      19630.97      19294.51       392.15 o
   7   7   5       4591.84       4660.34       236.62 o
   9   7   5       3946.13       3666.84       230.02 o
  11   7   5       1862.79       1266.24       168.78 o
  13   7   5        578.45        708.11       154.49 o
  15   7   5          5.02        198.91       258.34 o
  17   7   5        337.79         44.24       400.97 o
 -18   8   5       1910.50       2653.89       675.22 o
 -16   8   5        426.78       1006.32       342.40 o
 -14   8   5         50.78         16.23       161.79 o
 -12   8   5        541.78        760.20       187.12 o
 -10   8   5       2110.70       2238.12       368.84 o
  -8   8   5      18572.91      19193.87       657.98 o
  -6   8   5       7997.85       7941.58       285.29 o
  -4   8   5       3950.78       3860.31       184.44 o
  -2   8   5       3794.63       3639.62       196.31 o
   0   8   5       5901.44       6122.17       209.07 o
   2   8   5       1356.66       1362.70       119.80 o
   4   8   5      21119.20      21180.20       470.13 o
   6   8   5       1279.75       1329.29       146.91 o
   8   8   5       1209.00       1035.20       135.82 o
  10   8   5        692.87        901.96       154.84 o
  12   8   5          0.05       -131.19       131.19 o
  14   8   5       4349.11       4675.11       417.55 o
  16   8   5       1076.17       1099.85       482.00 o
 -17   9   5         45.09        -24.93       419.67 o
 -15   9   5       2810.55       2725.79       698.07 o
 -13   9   5       1240.52       1067.13       394.74 o
 -11   9   5         40.02         36.35       135.84 o
  -9   9   5      14867.67      15236.76       524.35 o
  -7   9   5       2679.04       2573.21       265.22 o
  -5   9   5          2.40         27.93        79.05 o
  -3   9   5       1921.44       2111.23       181.63 o
  -1   9   5      10093.87       9743.72       265.08 o
   1   9   5        781.72        889.29       111.66 o
   3   9   5         96.61        -54.23        82.64 o
   5   9   5      11412.79      11642.86       380.89 o
   7   9   5         15.25         88.70       106.16 o
   9   9   5       2140.96       2147.74       313.67 o
  11   9   5       1752.15       1960.24       614.97 o
  13   9   5       2121.96       1822.98       446.68 o
  15   9   5        180.77        260.63       254.44 o
 -16  10   5        152.95        440.45       531.86 o
 -14  10   5        722.73        942.09       328.46 o
 -12  10   5       5136.04       5344.53       566.72 o
 -10  10   5       2816.58       2461.97       312.51 o
  -8  10   5        216.37        170.81       121.09 o
  -6  10   5       3219.37       3765.23       290.82 o
  -4  10   5       1023.66       1083.24       182.84 o
  -2  10   5        668.00        423.50        98.95 o
   0  10   5         27.92        -61.56        70.33 o
   2  10   5       7547.57       7217.77       305.68 o
   4  10   5       4927.22       5537.49       426.46 o
   6  10   5        890.04        838.08       160.68 o
   8  10   5       6786.01       7162.90       520.89 o
  10  10   5       3459.05       2991.92       437.88 o
  12  10   5         27.28        109.59       207.01 o
  14  10   5        512.38        431.24       267.56 o
 -13  11   5       2481.25       2680.32       455.31 o
 -11  11   5       1974.77       1819.29       457.07 o
  -9  11   5       2566.57       3301.07       366.95 o
  -7  11   5       6899.40       7938.03       472.51 o
  -5  11   5       3421.29       3427.57       229.04 o
  -3  11   5       4755.06       4426.38       246.36 o
  -1  11   5       2126.38       1824.47       162.13 o
   1  11   5       5817.61       6223.80       275.62 o
   3  11   5       2759.75       2679.52       201.53 o
   5  11   5       1691.27       1809.83       263.46 o
   7  11   5        503.32        291.58       231.48 o
   9  11   5        423.30        545.38       254.44 o
  11  11   5       1467.66       1181.73       357.88 o
  13  11   5         35.87        156.92       234.53 o
 -12  12   5       3670.53       4010.21       429.82 o
 -10  12   5        234.63        467.27       228.44 o
  -8  12   5        493.97        564.00       208.72 o
  -6  12   5       9022.11       9501.00       534.74 o
  -4  12   5       2300.45       2319.44       237.46 o
  -2  12   5        447.00        543.36       176.50 o
   0  12   5        295.50        -23.48       113.44 o
   2  12   5       7598.22       7871.66       731.97 o
   4  12   5       1575.53       1691.48       282.48 o
   6  12   5          8.12        -72.59       136.11 o
   8  12   5       2413.82       2895.74      1007.63 o
  10  12   5         87.03        255.05       255.81 o
  -9  13   5       4273.65       4596.72       467.16 o
  -7  13   5       2835.03       3014.88       388.81 o
  -5  13   5          0.03         22.26       158.64 o
  -3  13   5       2000.60       2243.01       267.93 o
  -1  13   5       4366.67       5064.45       341.39 o
   1  13   5        953.63        808.65       180.46 o
   3  13   5        848.78        890.10       230.05 o
   5  13   5       5212.99       6667.04       606.35 o
   7  13   5       1489.91       1217.15       278.63 o
   9  13   5         94.37        126.47       257.62 o
  -6  14   5       1241.19       1469.29       382.23 o
  -4  14   5        945.74        425.03       215.33 o
  -2  14   5        117.68        290.80       219.40 o
   0  14   5       1927.70       1533.68       248.43 o
   2  14   5        659.68        590.25       203.31 o
   4  14   5        800.37        926.85       263.83 o
 -22   0   6       1045.91        959.85       556.79 o
 -20   0   6       2997.48       1757.64       602.50 o
 -18   0   6       1071.70       1254.77       313.97 o
 -16   0   6       4236.14       3923.98       457.07 o
 -14   0   6        952.03       1037.46       250.20 o
 -12   0   6        819.55       1105.69       577.57 o
 -10   0   6     133652.61     133507.80      5451.59 o
  -8   0   6      36810.89      37910.19      1050.75 o
  -6   0   6       8091.32       8110.90       427.98 o
  -4   0   6     119752.84     128340.99      2827.97 o
  -2   0   6     245029.39     287196.44     12027.14 o
   0   0   6        120.77        185.46        39.70 o
   2   0   6       9470.82       9488.04       307.03 o
   4   0   6      55717.84      56265.84      1357.19 o
   6   0   6        436.11        472.25       100.13 o
   8   0   6      79541.22      76262.40      1651.83 o
  10   0   6      28491.36      28037.87       612.98 o
  12   0   6      19672.21      19444.26       788.79 o
  14   0   6       2554.01       2739.05       374.61 o
  16   0   6       2189.16       2322.19       379.02 o
  18   0   6       3554.14       2156.54       614.97 o
  20   0   6         37.48       -182.83       373.97 o
 -21   1   6       1998.55       1715.91       436.34 o
 -19   1   6       4275.86       3125.96       493.61 o
 -17   1   6       1538.27       1620.10       237.02 o
 -15   1   6       3697.82       3528.87       356.85 o
 -13   1   6      18225.67      18851.95       548.71 o
 -11   1   6      31295.11      31389.59       650.07 o
  -9   1   6      13764.56      13542.17       334.95 o
  -7   1   6      40479.71      37388.53       690.78 o
  -5   1   6       6860.69       6885.54       202.67 o
  -3   1   6      19092.13      20040.90       287.83 o
  -1   1   6       7612.32       8492.83       208.43 o
   1   1   6      34789.31      33083.00       833.43 o
   3   1   6      15818.73      15195.75       410.83 o
   5   1   6      13597.01      12363.45       322.66 o
   7   1   6      69633.77      68532.32       915.22 o
   9   1   6       3881.57       3785.58       162.88 o
  11   1   6        255.91        247.72        75.76 o
  13   1   6       7227.14       7281.69       626.74 o
  15   1   6        465.17        592.37       176.64 o
  17   1   6        108.01       -214.74       214.74 o
  19   1   6       2093.44       3669.96       551.73 o
  21   1   6       2281.16       2023.50       446.89 o
 -22   2   6       1406.37       1099.85       556.79 o
 -20   2   6        236.71       -268.59       268.59 o
 -18   2   6       2584.64       2480.50       280.44 o
 -16   2   6       7104.31       8124.39       448.91 o
 -14   2   6      13256.76      14159.58       484.50 o
 -12   2   6       1282.68       1369.62       165.58 o
 -10   2   6      44395.57      44868.25       712.86 o
  -8   2   6      17856.63      17669.92       339.97 o
  -6   2   6       5322.94       4863.28       187.47 o
  -4   2   6      37264.77      37000.39       635.66 o
  -2   2   6        684.96        771.25        66.74 o
   0   2   6        136.85         57.87        50.63 o
   2   2   6     121130.65     122941.26      1963.82 o
   4   2   6     103821.38     102378.38      1676.99 o
   6   2   6      38558.57      38427.33       602.29 o
   8   2   6       6317.87       5976.09       184.47 o
  10   2   6       5850.33       6081.05       225.73 o
  12   2   6          1.55        -40.66        68.84 o
  14   2   6        375.77        350.66       152.70 o
  16   2   6       3230.12       2998.83       295.14 o
  18   2   6       3511.30       3159.33       679.37 o
  20   2   6          4.14       -196.28       390.59 o
 -21   3   6       1989.69       1791.42       419.41 o
 -19   3   6       1346.38        762.02       358.50 o
 -17   3   6       1246.50       1109.00       288.48 o
 -15   3   6         53.21         18.95       136.33 o
 -13   3   6      41116.75      44301.09       856.23 o
 -11   3   6       5507.08       5252.60       215.70 o
  -9   3   6       2811.81       2898.65       171.27 o
  -7   3   6     117496.73     120660.20      1608.22 o
  -5   3   6      31316.06      31840.22       486.53 o
  -3   3   6       1204.10       1053.28        78.35 o
  -1   3   6       7053.76       7742.83       210.91 o
   1   3   6     102827.80     104662.31      1702.02 o
   3   3   6         71.55        169.33        59.26 o
   5   3   6      15978.30      15778.03       380.44 o
   7   3   6      48786.45      46319.39       796.82 o
   9   3   6       5617.36       5720.10       200.46 o
  11   3   6      23185.02      22651.35       437.17 o
  13   3   6       5425.99       5339.32       241.20 o
  15   3   6       7775.89       7962.66       714.90 o
  17   3   6         10.98       -167.33       280.47 o
  19   3   6       4229.45       3828.81       550.56 o
 -20   4   6          8.99        -80.27       280.92 o
 -18   4   6        582.91        547.66       241.54 o
 -16   4   6       4412.38       4351.57       356.25 o
 -14   4   6       6851.45       6999.43       351.02 o
 -12   4   6       1879.60       2055.04       187.73 o
 -10   4   6      23731.47      24323.17       474.04 o
  -8   4   6      23498.01      23371.57       393.26 o
  -6   4   6       3313.54       3037.85       140.30 o
  -4   4   6      49231.80      50536.68       807.37 o
  -2   4   6       6664.78       6366.73       157.18 o
   0   4   6      21054.74      20963.43       398.32 o
   2   4   6      19782.84      19705.27       394.09 o
   4   4   6      20310.16      19252.29       390.75 o
   6   4   6       1187.82       1051.42       106.73 o
   8   4   6      32071.95      30168.06       502.41 o
  10   4   6      34002.50      34966.30       589.33 o
  12   4   6       2139.82       2124.31       161.41 o
  14   4   6        592.37        615.05       132.35 o
  16   4   6        860.49        447.10       631.59 o
  18   4   6       1454.56       1698.08       392.89 o
  20   4   6        218.20        166.21       415.52 o
 -21   5   6       1428.68       1903.07       631.59 o
 -19   5   6       2461.24       2582.17       450.16 o
 -17   5   6        224.58        155.86       176.56 o
 -15   5   6       3367.55       3210.73       257.90 o
 -13   5   6       9812.73       9941.29       318.21 o
 -11   5   6      14227.47      14139.56       358.27 o
  -9   5   6        546.01        553.50       104.25 o
  -7   5   6      12059.12      12052.87       263.85 o
  -5   5   6       7084.43       7198.31       341.84 o
  -3   5   6       3882.30       4077.39       154.03 o
  -1   5   6      22134.43      22014.99       367.80 o
   1   5   6      22874.58      20637.93       354.64 o
   3   5   6       3757.57       3324.28       181.77 o
   5   5   6       9821.56       9580.50       283.18 o
   7   5   6      28487.83      28290.01       626.92 o
   9   5   6       2111.97       1991.77       211.40 o
  11   5   6       1182.30       1122.56       141.04 o
  13   5   6       4774.85       5129.85       301.92 o
  15   5   6       1105.18       2307.91       381.53 o
  17   5   6        145.87       -216.07       340.72 o
  19   5   6       3373.02       3357.38       743.78 o
 -20   6   6        888.11       1300.57       560.95 o
 -18   6   6       4348.58       3747.97       723.00 o
 -16   6   6       7096.63       6997.28       443.54 o
 -14   6   6       2806.62       2719.62       362.85 o
 -12   6   6         19.34        -72.92       100.68 o
 -10   6   6      23991.25      24580.28       526.64 o
  -8   6   6       9755.07       9202.85       277.32 o
  -6   6   6        884.24        845.67       112.80 o
  -4   6   6       5173.87       5183.46       177.31 o
  -2   6   6      23371.83      23183.62       378.22 o
   0   6   6       1786.71       1718.96       118.72 o
   2   6   6       9604.13       9730.43       242.20 o
   4   6   6      45428.95      44388.11       675.53 o
   6   6   6       6985.20       6838.54       236.15 o
   8   6   6       7999.56       7991.80       255.40 o
  10   6   6       2797.04       2860.14       198.63 o
  12   6   6       3404.63       3183.02       219.39 o
  14   6   6       4058.21       4242.61       315.81 o
  16   6   6       4790.30       4845.82       541.84 o
  18   6   6       1820.17       1113.59       544.33 o
 -19   7   6       3958.74       3411.40       714.69 o
 -17   7   6       1074.06        606.54       317.16 o
 -15   7   6        286.12        386.22       203.39 o
 -13   7   6       1194.99       1149.07       169.84 o
 -11   7   6      12273.90      12091.75       387.19 o
  -9   7   6       3713.16       4012.80       245.90 o
  -7   7   6      10893.31      11789.06       351.83 o
  -5   7   6      25570.04      26524.65       637.07 o
  -3   7   6       2398.87       2472.44       127.47 o
  -1   7   6      13281.23      13543.82       291.45 o
   1   7   6      10405.40      10094.74       314.49 o
   3   7   6         75.28         -2.75        65.90 o
   5   7   6      21060.44      20156.74       405.57 o
   7   7   6      23063.65      22996.99       455.98 o
   9   7   6        384.47        245.63       102.20 o
  11   7   6        516.74        424.38       124.64 o
  13   7   6      11800.81      12470.05       659.23 o
  15   7   6       1479.31       1398.76       303.81 o
  17   7   6         60.04       -156.11       238.56 o
 -18   8   6        869.04       1101.15       358.17 o
 -16   8   6       2802.73       3344.92       747.93 o
 -14   8   6        491.51        780.35       203.46 o
 -12   8   6       1110.13        945.11       232.76 o
 -10   8   6       9535.30       9865.06       428.12 o
  -8   8   6       3323.71       3660.59       278.12 o
  -6   8   6        647.97        493.17       107.78 o
  -4   8   6       5571.57       5728.57       217.67 o
  -2   8   6       4465.23       4514.92       184.39 o
   0   8   6       4158.77       3659.33       165.95 o
   2   8   6       1026.45       1125.57       113.61 o
   4   8   6       4840.25       5080.17       255.68 o
   6   8   6        285.85        129.02        85.56 o
   8   8   6       6371.43       6310.02       272.48 o
  10   8   6       8271.49       7523.14       377.66 o
  12   8   6       2690.35       2471.08       323.49 o
  14   8   6        341.32        316.60       180.42 o
  16   8   6       2359.73       1798.00       390.48 o
 -17   9   6        612.97        -12.47       407.21 o
 -15   9   6         88.22        -45.71       390.59 o
 -13   9   6       4928.09       5574.00       758.32 o
 -11   9   6       6203.56       6540.76       410.89 o
  -9   9   6       4985.77       5718.19       495.39 o
  -7   9   6       3746.51       3543.19       233.27 o
  -5   9   6       3903.44       4028.43       214.05 o
  -3   9   6        723.92        488.84       102.08 o
  -1   9   6       9344.96       9341.66       260.34 o
   1   9   6      18911.06      18870.97       389.25 o
   3   9   6        349.26        204.34        90.50 o
   5   9   6       5963.78       6080.20       291.98 o
   7   9   6       6317.92       7018.48       353.81 o
   9   9   6       1273.46        743.58       170.50 o
  11   9   6       2022.96       2276.16       801.95 o
  13   9   6        503.66        547.61       242.38 o
  15   9   6        137.47        -90.87       193.79 o
 -16  10   6       2763.50       2518.04       723.00 o
 -14  10   6       1254.02       1693.27       381.59 o
 -12  10   6        818.50        483.10       970.23 o
 -10  10   6        581.45        438.98       202.95 o
  -8  10   6       5623.81       5699.75       335.83 o
  -6  10   6          7.58        -52.93        88.98 o
  -4  10   6       7618.21       7962.96       294.03 o
  -2  10   6       1073.45        958.84       120.92 o
   0  10   6       1260.19       1037.70       114.73 o
   2  10   6      13430.11      13545.86       377.90 o
   4  10   6       3663.01       3724.86       268.28 o
   6  10   6        993.86        625.88       145.11 o
   8  10   6        628.31        799.52       268.25 o
  10  10   6       7022.33       7314.44      1425.22 o
  12  10   6        147.77        -45.59       195.95 o
  14  10   6        155.22        256.04       276.55 o
 -13  11   6        919.25       1665.69       394.74 o
 -11  11   6          6.67        193.37       180.81 o
  -9  11   6        139.49        188.76       196.01 o
  -7  11   6       3706.89       3678.64       319.67 o
  -5  11   6      11834.70      11502.28       366.24 o
  -3  11   6       1675.06       1240.76       151.44 o
  -1  11   6        929.95        797.82       115.87 o
   1  11   6       2606.55       2126.79       171.26 o
   3  11   6        747.20        732.89       136.20 o
   5  11   6        584.37        392.90       174.75 o
   7  11   6        532.68         53.21       384.35 o
   9  11   6         10.41         20.26       227.22 o
  11  11   6        766.69        858.93       323.44 o
  13  11   6       2542.47       2481.75       439.85 o
 -12  12   6         78.04         30.60       214.13 o
 -10  12   6        432.14        937.49       459.70 o
  -8  12   6       1117.45       1197.98       266.93 o
  -6  12   6        262.36        230.62       167.20 o
  -4  12   6       2565.11       2420.34       279.86 o
  -2  12   6       5044.00       4998.94       328.50 o
   0  12   6         16.63        -79.60       118.03 o
   2  12   6       4127.67       3906.39       306.29 o
   4  12   6       2256.98       1905.17       313.67 o
   6  12   6        165.52        -87.71       153.54 o
   8  12   6        669.43        598.19       262.04 o
  10  12   6        366.07        217.43       283.52 o
  -9  13   6        389.97        211.97       225.36 o
  -7  13   6          7.00         88.69       199.38 o
  -5  13   6        512.52        446.69       195.17 o
  -3  13   6         76.61        261.09       147.44 o
  -1  13   6       5524.00       5833.19       376.02 o
   1  13   6        960.39       1022.96       254.79 o
   3  13   6        801.28        442.12       186.00 o
   5  13   6        328.22        163.76       166.55 o
   7  13   6       1320.71       1472.47       367.88 o
  -6  14   6         43.17       -228.61       243.60 o
  -4  14   6       1193.61        788.97       241.02 o
  -2  14   6       3372.47       3653.51       662.45 o
   0  14   6          5.12         61.26       154.31 o
   2  14   6         57.98         36.78       154.24 o
   4  14   6        564.12        582.10       261.58 o
 -21   1   7        199.94        -11.74       309.13 o
 -19   1   7          2.94        176.04       169.38 o
 -17   1   7        475.33        356.97       167.44 o
 -15   1   7       3996.15       3922.21       300.00 o
 -13   1   7         12.91         -3.62       119.00 o
 -11   1   7      11322.94      10841.11       562.49 o
  -9   1   7          3.05         29.74        77.90 o
  -7   1   7       1128.66       1114.46        87.70 o
  -5   1   7       1558.12       1630.14       105.19 o
  -3   1   7      14243.00      15382.66       244.67 o
  -1   1   7        897.01        993.72        48.84 o
   1   1   7       7798.48       8113.15       212.91 o
   3   1   7        308.66        255.73        64.27 o
   5   1   7       4417.67       4737.35       181.72 o
   7   1   7      11833.14      11685.44       246.71 o
   9   1   7         81.76        145.46        67.51 o
  11   1   7       1340.55       1255.62       116.82 o
  13   1   7        162.28        317.58       142.03 o
  15   1   7        514.92        432.87       160.55 o
  17   1   7        670.65        719.13       293.46 o
  19   1   7         86.09        179.50       262.04 o
  21   1   7        718.87        701.70       346.66 o
 -22   2   7         33.33       -148.55       281.61 o
 -20   2   7         62.23       -248.39       271.67 o
 -18   2   7        338.13        407.29       180.26 o
 -16   2   7        145.89         66.79       140.66 o
 -14   2   7         50.59         65.61       127.89 o
 -12   2   7       8488.78       8654.28       307.61 o
 -10   2   7       1079.55       1092.36       153.93 o
  -8   2   7       1449.07       1672.89       148.04 o
  -6   2   7        177.83        134.56        77.75 o
  -4   2   7       2211.48       2387.95       101.76 o
  -2   2   7      17478.37      18913.97       363.12 o
   0   2   7       3184.07       3380.90       179.87 o
   2   2   7      21918.86      22510.18       443.02 o
   4   2   7         72.35         90.50        65.14 o
   6   2   7       7229.82       7307.18       202.12 o
   8   2   7       2012.57       2013.96       128.67 o
  10   2   7         28.70         52.17        70.57 o
  12   2   7       1665.47       1525.79       146.49 o
  14   2   7          6.85        282.37       137.39 o
  16   2   7          0.44         49.96       178.13 o
  18   2   7        114.42        169.92       596.27 o
  20   2   7       1866.42        892.40       353.82 o
 -21   3   7        329.10        112.15       312.65 o
 -19   3   7        522.25        260.54       309.71 o
 -17   3   7       2465.59       2294.05       288.48 o
 -15   3   7        457.96        587.28       156.15 o
 -13   3   7        808.10       1119.57       163.94 o
 -11   3   7          7.70        -46.02        70.65 o
  -9   3   7       5064.12       5245.78       218.65 o
  -7   3   7      12879.88      13456.02       261.69 o
  -5   3   7       1928.62       1741.95        93.02 o
  -3   3   7       2792.52       3042.84       111.80 o
  -1   3   7       4172.22       4420.12       138.52 o
   1   3   7       1045.74        909.85       102.56 o
   3   3   7      13824.08      14112.07       342.22 o
   5   3   7       5683.19       5296.05       174.85 o
   7   3   7         74.80         35.62        65.53 o
   9   3   7        267.50        343.94        84.46 o
  11   3   7        766.18        842.97       121.95 o
  13   3   7       6426.31       6394.92       270.37 o
  15   3   7       1112.51       1036.03       201.01 o
  17   3   7        411.90        139.74       430.06 o
  19   3   7          1.88        268.16       278.94 o
 -20   4   7        425.24        367.57       434.22 o
 -18   4   7        274.27        227.02       211.62 o
 -16   4   7        527.95        349.80       163.32 o
 -14   4   7        709.60        596.75       158.98 o
 -12   4   7          1.46          4.69        79.27 o
 -10   4   7        701.49        565.63       103.92 o
  -8   4   7       6924.42       6566.49       216.53 o
  -6   4   7       7585.57       7506.15       194.54 o
  -4   4   7         54.00         59.32        47.07 o
  -2   4   7        507.31        561.83        66.09 o
   0   4   7       3799.35       3745.65       132.58 o
   2   4   7        202.44        185.85        62.06 o
   4   4   7       2925.05       2336.32       133.05 o
   6   4   7       3737.50       3859.61       250.24 o
   8   4   7       1979.40       1919.48       139.33 o
  10   4   7       2506.54       2615.20       165.49 o
  12   4   7        457.14        311.89        97.27 o
  14   4   7         11.23         47.68        88.55 o
  16   4   7         62.32         68.47       227.69 o
  18   4   7        798.46        693.91       334.33 o
  20   4   7          0.38         24.93       361.50 o
 -21   5   7        905.93        236.84       457.07 o
 -19   5   7        415.00       -297.09       297.09 o
 -17   5   7         50.75         99.18       166.68 o
 -15   5   7        428.02        408.15       148.43 o
 -13   5   7       9021.79       8926.19       415.01 o
 -11   5   7       1278.56        927.32       180.87 o
  -9   5   7       9974.04       9505.56       305.68 o
  -7   5   7        948.60       1002.56        89.28 o
  -5   5   7        618.19        608.08       104.68 o
  -3   5   7      12607.96      13294.57       265.35 o
  -1   5   7       3325.99       3402.75       145.62 o
   1   5   7       1036.92        989.44        87.63 o
   3   5   7       1234.67       1270.52       123.74 o
   5   5   7        380.40        422.95        91.81 o
   7   5   7         73.16        -69.02        73.21 o
   9   5   7      23672.38      22541.25       471.45 o
  11   5   7        547.36        480.61       111.48 o
  13   5   7        272.62        140.80       101.40 o
  15   5   7        431.20        403.71       250.17 o
  17   5   7        521.55        747.93       448.76 o
  19   5   7         17.83       -324.10       349.03 o
 -20   6   7        377.81          8.31       357.35 o
 -18   6   7        279.81         90.98       285.74 o
 -16   6   7        337.42        327.12       191.92 o
 -14   6   7        478.37        622.09       170.70 o
 -12   6   7        864.57        692.88       206.89 o
 -10   6   7         98.74         66.76        89.84 o
  -8   6   7       3416.61       3617.31       197.82 o
  -6   6   7         15.71          4.07        65.52 o
  -4   6   7      23157.51      23677.87       368.95 o
  -2   6   7       5603.95       5877.83       172.95 o
   0   6   7      21127.71      21906.19       425.53 o
   2   6   7      10394.46      10341.62       233.17 o
   4   6   7        422.81        431.65        79.41 o
   6   6   7       9425.81       8974.74       271.22 o
   8   6   7         69.19        -53.31        76.11 o
  10   6   7      11249.69      10972.47       344.10 o
  12   6   7        316.05        183.14       107.40 o
  14   6   7         10.52       -127.37       127.37 o
  16   6   7       1329.12        732.36       304.00 o
  18   6   7       1217.92        652.36       427.98 o
 -19   7   7       1299.42       1969.55       648.21 o
 -17   7   7        682.45        456.18       315.84 o
 -15   7   7        364.58        168.02       159.13 o
 -13   7   7          9.87        -22.50       104.89 o
 -11   7   7       8160.40       8448.91       343.36 o
  -9   7   7         23.10        -60.74        89.70 o
  -7   7   7      11620.99      12941.43       341.59 o
  -5   7   7      12843.96      13538.67       311.02 o
  -3   7   7        156.11        200.16        66.61 o
  -1   7   7         56.75         -8.51        61.64 o
   1   7   7         89.85        145.87        70.48 o
   3   7   7       8423.33       8901.29       243.73 o
   5   7   7       5323.07       5042.50       270.07 o
   7   7   7       4217.34       4391.32       215.92 o
   9   7   7       1857.09       1485.07       157.90 o
  11   7   7        263.05        190.90       113.82 o
  13   7   7       1290.53       1056.79       377.72 o
  15   7   7        724.06        533.53       213.86 o
  17   7   7        451.62        -41.91       239.12 o
 -18   8   7        324.65        -51.50       254.40 o
 -16   8   7        919.97       1080.35       519.40 o
 -14   8   7          2.40        271.99       175.68 o
 -12   8   7       2770.33       2744.91       263.21 o
 -10   8   7       5429.61       5526.68       349.67 o
  -8   8   7       4738.91       4985.03       323.23 o
  -6   8   7        146.12        136.18        82.00 o
  -4   8   7        763.55        552.22        82.56 o
  -2   8   7       3124.77       3083.72       152.63 o
   0   8   7       6826.16       6200.08       200.56 o
   2   8   7       1257.37       1149.18       116.03 o
   4   8   7       8436.83       8617.19       315.59 o
   6   8   7      16762.73      16439.61       534.45 o
   8   8   7        151.65        191.34        93.68 o
  10   8   7          5.27         75.16       103.09 o
  12   8   7       3214.69       2791.63       517.94 o
  14   8   7        111.35         -0.64       174.14 o
  16   8   7          0.75        -43.32       227.22 o
 -17   9   7        739.43        265.93       448.76 o
 -15   9   7        243.89       -278.40       365.66 o
 -13   9   7         35.89       -159.29       277.49 o
 -11   9   7       6189.61       6938.57       417.39 o
  -9   9   7        650.19        639.42       169.14 o
  -7   9   7       3928.20       3990.25       248.69 o
  -5   9   7       6801.79       7157.38       293.35 o
  -3   9   7       3611.14       3439.79       182.98 o
  -1   9   7       2387.32       2164.20       169.90 o
   1   9   7       2300.61       2363.67       148.77 o
   3   9   7      12121.87      12968.97       405.20 o
   5   9   7       1787.35       1695.23       209.67 o
   7   9   7       3206.99       3132.36       272.45 o
   9   9   7       1654.10       1440.09       206.85 o
  11   9   7        522.32        470.05       257.62 o
  13   9   7       2746.36       2437.32       679.37 o
  15   9   7        407.79        350.20       212.46 o
 -16  10   7       1156.17        585.88       536.02 o
 -14  10   7       1519.06       1265.42       339.11 o
 -12  10   7        852.12        683.12       413.44 o
 -10  10   7       1208.19        836.90       221.75 o
  -8  10   7       4403.68       4580.71       309.86 o
  -6  10   7          6.95        157.65       102.71 o
  -4  10   7      12952.40      13552.17       361.93 o
  -2  10   7       9510.85      10311.72       292.84 o
   0  10   7       5272.38       5261.16       237.16 o
   2  10   7       1168.06       1174.40       136.34 o
   4  10   7        159.30        166.67       115.47 o
   6  10   7       2143.05       1437.00       226.94 o
   8  10   7         82.37        372.66       212.90 o
  10  10   7       2678.00       2358.67       401.69 o
  12  10   7       1503.51        960.25       644.05 o
  14  10   7        107.29        175.66       256.07 o
 -13  11   7        597.04        595.16       296.35 o
 -11  11   7          5.52        162.57       172.69 o
  -9  11   7       1248.74       1297.56       250.69 o
  -7  11   7       2333.92       2944.84       318.17 o
  -5  11   7       6006.79       6608.79       311.23 o
  -3  11   7        245.18        123.47       103.79 o
  -1  11   7         35.06        113.36        91.80 o
   1  11   7       4487.54       4232.66       228.25 o
   3  11   7       3631.62       3725.46       260.64 o
   5  11   7        176.66        141.48       158.40 o
   7  11   7        849.35        939.23       303.38 o
   9  11   7       7659.89       8595.06       723.89 o
  11  11   7        115.10        215.39       242.38 o
  13  11   7         26.47         28.87       241.61 o
 -12  12   7          3.87         90.60       276.32 o
 -10  12   7       2062.60       2752.25       368.82 o
  -8  12   7       8128.03       8954.38      1165.46 o
  -6  12   7       1808.14       1621.72       292.08 o
  -4  12   7       2946.07       3103.82       338.66 o
  -2  12   7         66.80        -99.15       114.42 o
   0  12   7       2213.56       1716.46       199.89 o
   2  12   7        271.00        265.29       235.52 o
   4  12   7       3112.19       2793.09       296.95 o
   6  12   7       5648.18       6402.69       497.72 o
   8  12   7       1114.24        793.00       295.01 o
  10  12   7       1920.19       1904.90       479.92 o
  -9  13   7        142.90         41.87       200.79 o
  -7  13   7       1967.61       1850.58       304.64 o
  -5  13   7       4159.03       4289.07       446.21 o
  -3  13   7        580.06        599.93       173.86 o
  -1  13   7        869.32        871.09       173.87 o
   1  13   7       3901.26       4506.42       359.23 o
   3  13   7       4085.21       4627.09       531.38 o
   5  13   7         49.15        -71.05       142.72 o
   7  13   7       2333.45       2321.82       333.79 o
  -4  14   7        897.23        849.77       350.12 o
  -2  14   7       6096.31       6272.01       529.97 o
   0  14   7       1281.69       1142.77       224.89 o
   2  14   7       1098.43        930.02       259.09 o
   4  14   7        656.01        767.94       333.17 o
 -22   0   8        370.99        477.85       519.40 o
 -20   0   8       8228.78       8555.50      1146.83 o
 -18   0   8       4680.89       4117.09       482.14 o
 -16   0   8       2177.04       2524.01       382.28 o
 -14   0   8       3447.20       3887.92      1013.86 o
 -12   0   8      46566.47      48910.31      1422.73 o
 -10   0   8      37326.04      37049.11      2169.00 o
  -8   0   8      18853.03      18796.04       679.37 o
  -6   0   8      32421.18      31601.71      1018.02 o
  -4   0   8     106015.05     116755.41      2097.49 o
  -2   0   8     361487.38     395551.81     12124.80 o
   0   0   8      27494.56      28547.45       565.59 o
   2   0   8      29502.59      29956.62      1545.73 o
   4   0   8      13099.82      14471.04      1018.02 o
   6   0   8     104658.86     101985.25      1978.56 o
   8   0   8      30851.49      29837.55       629.90 o
  10   0   8       2079.45       2160.94       176.85 o
  12   0   8      18086.03      18391.83       788.79 o
  14   0   8       3098.31       3235.07       402.28 o
  16   0   8       1611.41       1762.90       355.52 o
  18   0   8        639.00        415.52       423.83 o
  20   0   8       5851.45       5306.16       947.38 o
 -21   1   8       2738.06       2708.07       524.31 o
 -19   1   8        134.62        229.94       172.98 o
 -17   1   8       7569.53       7324.08       430.41 o
 -15   1   8       3938.54       4667.30       370.04 o
 -13   1   8       1149.15        888.04       168.85 o
 -11   1   8      17623.81      17609.44       482.73 o
  -9   1   8      81501.91      79884.10      1124.94 o
  -7   1   8       3970.91       3835.54       159.19 o
  -5   1   8      40309.00      40101.09       671.52 o
  -3   1   8     111676.58     117736.93      1842.15 o
  -1   1   8          9.79        -24.47        24.47 o
   1   1   8       4461.26       4512.54       173.67 o
   3   1   8      37870.38      39143.74       705.80 o
   5   1   8      42953.09      40802.94       758.82 o
   7   1   8       1517.34       1264.96        99.31 o
   9   1   8      36571.02      36636.52       575.53 o
  11   1   8      34589.45      35192.30       582.19 o
  13   1   8          0.69        142.53       145.14 o
  15   1   8       2927.68       3046.36       295.03 o
  17   1   8       3136.36       3169.64       476.30 o
  19   1   8       2185.56       2480.90       466.78 o
 -22   2   8        732.14        615.47       405.13 o
 -20   2   8       5171.06       4336.00       588.83 o
 -18   2   8        935.03        564.80       186.61 o
 -16   2   8        548.98        457.21       156.08 o
 -14   2   8       3370.10       3399.42       268.06 o
 -12   2   8      14990.74      14901.73       403.20 o
 -10   2   8       3461.07       3313.98       163.40 o
  -8   2   8      47778.91      47647.00       721.13 o
  -6   2   8     116720.16     116471.00      1893.22 o
  -4   2   8      15002.20      14869.05       268.96 o
  -2   2   8       1054.50        955.15        83.96 o
   0   2   8      22430.34      23460.69       814.98 o
   2   2   8      26798.76      27042.84       518.84 o
   4   2   8       1892.72       1651.61       106.53 o
   6   2   8      46179.05      46253.57       712.23 o
   8   2   8      29645.40      29844.30       491.73 o
  10   2   8       5003.19       4864.08       211.22 o
  12   2   8      19586.19      20160.46       457.29 o
  14   2   8      15110.22      15497.02       660.32 o
  16   2   8       4352.76       4646.84       532.54 o
  18   2   8         28.83        455.90       292.07 o
  20   2   8       1359.06       1205.00       373.15 o
 -21   3   8       1424.86       1040.63       398.78 o
 -19   3   8       1963.22       1706.58       439.67 o
 -17   3   8       1956.74       2191.70       263.18 o
 -15   3   8      24143.24      25947.28       709.84 o
 -13   3   8         26.70         10.12       106.62 o
 -11   3   8       5408.34       5724.97       219.15 o
  -9   3   8      80274.62      83235.67      1194.04 o
  -7   3   8       7505.13       7207.31       176.49 o
  -5   3   8      69067.21      72320.10       993.02 o
  -3   3   8      19103.98      19367.67       321.54 o
  -1   3   8      15540.96      15625.95       302.11 o
   1   3   8       9383.94       8456.96       234.90 o
   3   3   8      89945.24      93809.66      1407.70 o
   5   3   8      20902.78      19628.88       375.71 o
   7   3   8       1251.03       1374.68       113.39 o
   9   3   8      64384.98      64261.49       915.56 o
  11   3   8       2418.14       2274.52       194.19 o
  13   3   8         55.45         -8.86        77.66 o
  15   3   8       2550.49       2788.27       381.48 o
  17   3   8       4199.20       3471.02       489.04 o
  19   3   8         34.76          1.85       311.64 o
 -20   4   8       4296.85       4049.59      1038.79 o
 -18   4   8       1115.99        882.55       236.87 o
 -16   4   8         77.28       -145.97       145.97 o
 -14   4   8      17267.83      17574.08       509.24 o
 -12   4   8      17273.51      17571.83       404.25 o
 -10   4   8       9253.70       9234.18       284.42 o
  -8   4   8      14292.59      14645.24       327.57 o
  -6   4   8      59754.27      63915.16       917.88 o
  -4   4   8          0.71         12.21        40.86 o
  -2   4   8      16799.07      16164.77       308.47 o
   0   4   8      45157.58      46169.86       887.30 o
   2   4   8      17711.91      18320.04       499.88 o
   4   4   8        309.90        253.93        71.16 o
   6   4   8      30201.06      29489.04       528.99 o
   8   4   8      54616.89      54682.89       801.70 o
  10   4   8          8.83        -26.82        75.13 o
  12   4   8       6804.99       7299.90       404.66 o
  14   4   8       3729.99       3464.55       260.18 o
  16   4   8        362.01        398.78       256.77 o
  18   4   8       3842.68       4396.17       826.88 o
  20   4   8       2377.98       2060.97       652.36 o
 -21   5   8       2443.33       2504.62       685.60 o
 -19   5   8        167.68        -99.07       280.41 o
 -17   5   8       3587.32       3831.53       295.85 o
 -15   5   8       1899.71       1709.22       208.66 o
 -13   5   8          3.02         -8.73       106.56 o
 -11   5   8       4696.34       4648.23       228.35 o
  -9   5   8      31767.88      32829.49       590.58 o
  -7   5   8       9919.31      10355.70       223.34 o
  -5   5   8       5570.62       5542.99       257.99 o
  -3   5   8      52278.82      54256.40       705.93 o
  -1   5   8       6489.64       6360.37       173.98 o
   1   5   8         22.17         13.44        55.76 o
   3   5   8       8932.31       8763.82       296.89 o
   5   5   8       9298.98       8817.44       260.80 o
   7   5   8       1508.31       1345.87       131.33 o
   9   5   8      25141.35      24886.01       510.81 o
  11   5   8      16253.85      16466.90       421.74 o
  13   5   8          0.23        -23.11        89.84 o
  15   5   8       2994.46       3115.85       437.97 o
  17   5   8       3419.96       2663.47       644.05 o
  19   5   8        855.16        777.02       477.85 o
 -20   6   8       4260.11       3689.79       760.40 o
 -18   6   8       3646.17       4095.32      1211.23 o
 -16   6   8        930.35        903.08       202.38 o
 -14   6   8       4417.96       5070.91       349.29 o
 -12   6   8      10171.84      10631.20       329.83 o
 -10   6   8         63.78         22.81        88.28 o
  -8   6   8      32196.80      34087.39       611.41 o
  -6   6   8      26200.95      27000.01       409.71 o
  -4   6   8      25890.11      26167.85       447.66 o
  -2   6   8      23407.30      22778.76       376.71 o
   0   6   8       7930.06       7882.24       200.48 o
   2   6   8      14506.83      14281.44       299.87 o
   4   6   8        146.00        129.84        71.43 o
   6   6   8      20316.96      19927.71       434.24 o
   8   6   8       4380.68       4226.08       225.17 o
  10   6   8        194.28        370.57       108.18 o
  12   6   8      11879.57      12416.09       384.63 o
  14   6   8       7616.49       7446.81       497.56 o
  16   6   8          0.45       -192.13       340.72 o
  18   6   8         54.72       -236.84       332.41 o
 -19   7   8        659.51         58.17       419.67 o
 -17   7   8       8270.96       8938.15       756.34 o
 -15   7   8       2727.41       3332.90       356.25 o
 -13   7   8       3162.96       2972.70       269.43 o
 -11   7   8       6983.85       6369.14       317.67 o
  -9   7   8      13809.11      14441.03       461.72 o
  -7   7   8       2436.72       2148.89       170.20 o
  -5   7   8        928.58       1076.31       111.82 o
  -3   7   8      23555.65      23504.95       403.32 o
  -1   7   8       1434.19       1429.95       137.92 o
   1   7   8       1060.95       1029.69       101.54 o
   3   7   8      24233.38      23807.08       439.08 o
   5   7   8      28724.59      28663.66       561.01 o
   7   7   8       1078.69        797.88       109.55 o
   9   7   8       2910.44       2469.69       192.97 o
  11   7   8       7924.28       7816.52       357.57 o
  13   7   8         10.93         47.63       151.58 o
  15   7   8       3648.93       3784.38       384.94 o
  17   7   8       2444.04       2571.41       456.97 o
 -18   8   8       1823.17       1495.86       602.50 o
 -16   8   8          5.21         -4.16       419.67 o
 -14   8   8       4228.24       4230.34       808.18 o
 -12   8   8       7587.56       8989.34       594.35 o
 -10   8   8       1967.30       1811.02       218.87 o
  -8   8   8       5134.56       4952.24       314.90 o
  -6   8   8       7976.09       8307.21       264.33 o
  -4   8   8       1629.44       1657.52       118.32 o
  -2   8   8       1466.33       1366.04       121.89 o
   0   8   8       8304.43       8246.44       232.66 o
   2   8   8      10947.90      10764.11       293.30 o
   4   8   8        500.59        416.47       110.82 o
   6   8   8      12862.90      12574.38       332.72 o
   8   8   8       6709.95       6094.04       274.18 o
  10   8   8        128.00        109.71        97.74 o
  12   8   8       2591.92       2783.63       320.26 o
  14   8   8       1194.32       1133.75       242.56 o
  16   8   8         46.76       -180.52       207.66 o
 -17   9   8        649.19        506.93       482.00 o
 -15   9   8       1427.97       2152.38       644.05 o
 -13   9   8       3021.33       2825.77       330.88 o
 -11   9   8       3522.57       3261.45       292.61 o
  -9   9   8      11073.86      12254.17       466.96 o
  -7   9   8        311.00        225.15       105.51 o
  -5   9   8       6631.32       6850.28       279.91 o
  -3   9   8      15014.58      15222.35       356.40 o
  -1   9   8       7163.24       7043.73       256.35 o
   1   9   8        110.57         44.03        75.70 o
   3   9   8       5499.40       5856.29       286.68 o
   5   9   8        229.90        208.32       107.22 o
   7   9   8         22.14        -33.95        97.00 o
   9   9   8       9249.00       9606.41       477.64 o
  11   9   8       1842.93       1897.45       552.64 o
  13   9   8         25.76        -74.93       167.47 o
  15   9   8        722.06        763.81       231.09 o
 -16  10   8        297.69        132.97       423.83 o
 -14  10   8       5352.21       4807.83       720.92 o
 -12  10   8       1055.80       1061.35       306.99 o
 -10  10   8       1799.97       1727.23       236.65 o
  -8  10   8        235.30        267.19       117.77 o
  -6  10   8       9750.07       9391.90       342.41 o
  -4  10   8        826.19        880.00       125.18 o
  -2  10   8         28.67         34.56        80.04 o
   0  10   8      12827.87      13343.76       359.90 o
   2  10   8       2410.96       1830.08       174.52 o
   4  10   8       1515.62       1342.40       285.96 o
   6  10   8       2132.78       2037.97       226.23 o
   8  10   8       5561.89       5311.98       631.59 o
  10  10   8       1152.30       1375.96       317.30 o
  12  10   8       2610.14       3249.85       468.20 o
  14  10   8       1697.18       1183.99       565.10 o
 -13  11   8         14.71        160.23       246.41 o
 -11  11   8        400.50        573.29       216.05 o
  -9  11   8        861.38       1194.04       292.21 o
  -7  11   8       1022.74        847.87       170.11 o
  -5  11   8        784.50        863.76       148.16 o
  -3  11   8       5314.52       5600.95       326.25 o
  -1  11   8       1948.87       2134.34       181.33 o
   1  11   8       3465.32       3408.16       207.05 o
   3  11   8       9583.04      10236.50       431.10 o
   5  11   8       3257.65       2984.70       497.83 o
   7  11   8        205.98        327.88       220.57 o
   9  11   8        866.75        880.40       283.25 o
  11  11   8        262.77        -50.88       227.53 o
  13  11   8        209.26       -450.78       469.53 o
 -12  12   8        748.84        294.69       556.79 o
 -10  12   8         91.77       -167.49       241.23 o
  -8  12   8       1122.50        872.05       256.29 o
  -6  12   8       1549.71       1417.93       235.80 o
  -4  12   8       1685.72       1737.16       284.60 o
  -2  12   8        501.38        494.36       153.97 o
   0  12   8       2962.41       2611.50       227.16 o
   2  12   8       1332.30       1195.31       215.69 o
   4  12   8        601.16        615.28       186.93 o
   6  12   8       1664.49       1145.51       305.26 o
   8  12   8        141.66       -170.96       388.51 o
  10  12   8         31.53         15.88       240.52 o
  -9  13   8        871.37        952.90       267.31 o
  -7  13   8        278.68         50.60       187.80 o
  -5  13   8         58.75       -106.87       150.43 o
  -3  13   8       4641.46       4860.53       348.22 o
  -1  13   8        505.15        348.10       153.79 o
   1  13   8         62.72        165.26       160.04 o
   3  13   8       1656.36       2064.47       270.77 o
   5  13   8        919.01        829.36       199.83 o
   7  13   8       3372.74       4523.31       479.93 o
  -4  14   8        609.21        472.96       242.43 o
  -2  14   8       1634.68       1655.27       233.26 o
   0  14   8       2456.74       1938.57       411.79 o
   2  14   8       2115.50       1887.22       280.89 o
 -21   1   9         81.77         74.49       326.10 o
 -19   1   9        172.39        561.60       192.75 o
 -17   1   9        875.52        473.95       158.86 o
 -15   1   9        816.98        833.56       180.51 o
 -13   1   9       1242.56       1193.19       187.31 o
 -11   1   9        579.90        703.49       144.31 o
  -9   1   9         36.27        -55.75        55.75 o
  -7   1   9       2345.82       2199.18       114.46 o
  -5   1   9       9350.61       9656.70       187.71 o
  -3   1   9      19083.30      18869.54       317.76 o
  -1   1   9       4741.36       4311.39       149.91 o
   1   1   9       1028.37        932.31        83.36 o
   3   1   9      37852.57      40688.23       736.48 o
   5   1   9        713.00        800.83        91.67 o
   7   1   9       3607.48       3599.54       159.21 o
   9   1   9       1473.57       1512.90       108.45 o
  11   1   9        138.13        172.06        78.78 o
  13   1   9        546.40        233.03       140.79 o
  15   1   9       1511.64       1349.92       217.39 o
  17   1   9        133.61        273.16       448.76 o
  19   1   9        804.54        660.29       415.52 o
 -22   2   9         86.84       -164.29       302.86 o
 -20   2   9          4.91        -35.53       293.46 o
 -18   2   9        396.77        177.95       155.74 o
 -16   2   9       1309.90       1585.78       213.19 o
 -14   2   9       1298.39       1473.41       197.37 o
 -12   2   9        486.90        330.19       115.85 o
 -10   2   9       1162.43       1042.92       102.67 o
  -8   2   9       2129.64       2070.01       116.07 o
  -6   2   9       1560.65       1549.35        86.46 o
  -4   2   9       7262.54       7312.00       174.37 o
  -2   2   9      11203.71      12072.26       315.47 o
   0   2   9        136.52         94.56        58.78 o
   2   2   9         38.37        -29.98        55.58 o
   4   2   9      11349.14      11596.85       254.08 o
   6   2   9       3447.88       3226.14       236.62 o
   8   2   9       1614.96       1481.04       119.69 o
  10   2   9       6566.29       6076.83       228.64 o
  12   2   9        407.86        483.89       103.07 o
  14   2   9       1647.72       1461.55       211.30 o
  16   2   9        529.36        324.90       257.46 o
  18   2   9        525.18        369.36       282.61 o
  20   2   9        641.15        153.41       273.76 o
 -21   3   9          4.17       -149.43       307.03 o
 -19   3   9          1.34        -70.12       304.51 o
 -17   3   9       1013.30       1445.18       222.09 o
 -15   3   9        683.41        549.96       208.32 o
 -13   3   9        726.61        522.61       169.63 o
 -11   3   9         97.66        207.00        86.31 o
  -9   3   9      15395.52      15287.37       333.60 o
  -7   3   9      11396.06      11307.24       215.09 o
  -5   3   9       1733.07       1789.06       220.82 o
  -3   3   9        450.99        439.23        54.94 o
  -1   3   9        847.47        868.88        99.69 o
   1   3   9       1066.62        945.56        90.00 o
   3   3   9          9.83         46.71        55.15 o
   5   3   9       3919.48       3704.54       209.67 o
   7   3   9       2379.72       2383.38       139.19 o
   9   3   9       1447.87       1236.06       120.57 o
  11   3   9       2019.79       1744.31       156.03 o
  13   3   9          9.94         54.82        98.25 o
  15   3   9         17.40        232.14       159.70 o
  17   3   9          4.84       -226.46       226.46 o
  19   3   9          6.05        -50.67       494.47 o
 -20   4   9       1507.38       1014.72       704.30 o
 -18   4   9        298.36        260.82       167.65 o
 -16   4   9          3.73        -67.39       118.78 o
 -14   4   9        485.86        441.72       132.78 o
 -12   4   9        845.73        588.84       107.94 o
 -10   4   9        388.60        295.51        93.12 o
  -8   4   9        962.18       1000.15       105.44 o
  -6   4   9      14482.30      13994.91       253.15 o
  -4   4   9          2.18          6.39        40.17 o
  -2   4   9       4398.83       5057.39       155.55 o
   0   4   9       7397.05       7384.92       266.04 o
   2   4   9         65.24        -52.24        52.24 o
   4   4   9       5158.92       5033.46       197.51 o
   6   4   9      13780.54      13834.46       367.34 o
   8   4   9        717.76        644.55        96.65 o
  10   4   9        831.12        714.11       111.15 o
  12   4   9        360.21        275.21       106.44 o
  14   4   9         69.83         89.40        94.13 o
  16   4   9       1453.64       1538.50       359.42 o
  18   4   9         46.91        -95.57       353.19 o
 -21   5   9       1691.74       1758.13       456.07 o
 -19   5   9        122.22       -134.00       281.88 o
 -17   5   9        148.57        143.58       146.63 o
 -15   5   9       2980.34       3098.51       253.41 o
 -13   5   9        275.60        290.24       123.62 o
 -11   5   9       1802.82       1926.64       160.67 o
  -9   5   9          1.09        130.19        85.67 o
  -7   5   9       7271.08       7357.86       187.26 o
  -5   5   9      16659.73      16965.79       285.80 o
  -3   5   9       8348.50       8466.77       191.35 o
  -1   5   9      11886.23      11912.41       250.27 o
   1   5   9       4287.86       4609.08       171.84 o
   3   5   9         13.03         80.67        62.88 o
   5   5   9       1459.39       1366.69       125.87 o
   7   5   9      23212.35      22184.58       462.37 o
   9   5   9        861.68        680.01       150.11 o
  11   5   9       2035.98       2139.51       204.31 o
  13   5   9        248.51        174.89       105.90 o
  15   5   9        152.90       -282.55       303.33 o
  17   5   9       2297.69       1637.14       577.57 o
  19   5   9          6.79       -290.86       290.86 o
 -20   6   9       1425.79       1873.98       614.97 o
 -18   6   9         89.95        334.85       265.60 o
 -16   6   9          2.79         55.05       142.61 o
 -14   6   9        702.51        594.44       149.62 o
 -12   6   9       4423.34       4711.75       264.18 o
 -10   6   9       6337.64       6470.06       269.01 o
  -8   6   9       2374.92       2165.57       146.73 o
  -6   6   9      19938.95      21099.21       394.99 o
  -4   6   9       4224.69       4120.07       180.70 o
  -2   6   9         29.90         22.17        58.47 o
   0   6   9       2962.70       2515.80       132.86 o
   2   6   9         68.50         43.41        66.01 o
   4   6   9         77.64        157.80        72.94 o
   6   6   9        536.87        537.14       108.38 o
   8   6   9       8347.11       7549.78       274.13 o
  10   6   9       3422.37       3256.05       222.20 o
  12   6   9        541.96        364.98       121.14 o
  14   6   9         76.27         41.15       129.42 o
  16   6   9         15.38         36.76       228.95 o
  18   6   9        119.37        -41.55       332.41 o
 -19   7   9         73.72       -112.19       365.66 o
 -17   7   9       1259.74       1139.43       348.72 o
 -15   7   9          9.34         14.55       144.41 o
 -13   7   9        238.08         86.82       112.80 o
 -11   7   9         72.60        -27.41       113.60 o
  -9   7   9       2142.55       1978.04       210.33 o
  -7   7   9       1655.32       1817.36       175.04 o
  -5   7   9       2237.76       2377.18       165.05 o
  -3   7   9       4050.42       4348.32       207.51 o
  -1   7   9          7.12        142.21        68.22 o
   1   7   9        469.63        324.55        78.20 o
   3   7   9        155.31         87.01        73.63 o
   5   7   9       9079.35       8484.72       281.01 o
   7   7   9       7472.09       7410.21       367.23 o
   9   7   9        357.79        302.44       102.83 o
  11   7   9       2632.76       2922.84       219.98 o
  13   7   9        696.32        482.24       168.21 o
  15   7   9         23.27        140.38       179.50 o
  17   7   9         31.34         83.37       247.88 o
 -18   8   9       3289.75       5239.67       930.76 o
 -16   8   9          0.20       -103.88       398.90 o
 -14   8   9       1336.56       1376.81       308.75 o
 -12   8   9        636.53        499.61       178.13 o
 -10   8   9       5057.86       5332.88       339.43 o
  -8   8   9       1145.13        961.48       139.68 o
  -6   8   9       1116.58       1258.97       127.39 o
  -4   8   9      16504.36      15867.72       311.16 o
  -2   8   9       5488.86       5581.06       223.99 o
   0   8   9       1159.42       1143.70       120.43 o
   2   8   9       2523.50       2372.70       175.03 o
   4   8   9      17306.46      17363.64       473.98 o
   6   8   9         12.31        -25.75        80.24 o
   8   8   9         77.83        -48.41        85.96 o
  10   8   9        904.88        904.41       152.17 o
  12   8   9       1318.91       1570.26       360.32 o
  14   8   9       3883.31       3901.96       419.12 o
  16   8   9         98.37       -149.02       223.63 o
 -17   9   9       1694.83       1080.35       556.79 o
 -15   9   9        198.74        631.59       498.62 o
 -13   9   9        731.70        272.30       180.87 o
 -11   9   9        397.73        311.45       160.75 o
  -9   9   9       3402.47       3821.15       261.91 o
  -7   9   9       2733.46       3020.45       215.21 o
  -5   9   9          3.49        -19.05        78.77 o
  -3   9   9      14818.94      15186.38       317.93 o
  -1   9   9       3484.99       3618.88       167.00 o
   1   9   9         16.01         75.39        80.10 o
   3   9   9         35.11          3.00        89.23 o
   5   9   9       5707.58       6246.02       383.23 o
   7   9   9       1075.61        990.16       156.80 o
   9   9   9        615.21        392.07       194.32 o
  11   9   9       4937.98       5637.51       555.29 o
  13   9   9        457.18        363.56       194.28 o
  15   9   9         49.76         53.27       169.99 o
 -16  10   9          0.60        311.64       440.45 o
 -14  10   9        801.62        695.05       446.68 o
 -12  10   9        588.00        101.25       243.40 o
 -10  10   9       1857.25       1860.70       234.40 o
  -8  10   9       1019.91        933.96       166.96 o
  -6  10   9       3254.72       3091.78       225.34 o
  -4  10   9       2293.84       2675.43       194.44 o
  -2  10   9         60.77         -5.72        73.48 o
   0  10   9       2800.42       2827.10       195.90 o
   2  10   9        565.38        687.89       127.15 o
   4  10   9        476.44        540.68       127.93 o
   6  10   9        644.26        567.08       133.72 o
   8  10   9       8416.98       7670.13       650.40 o
  10  10   9       7625.26       8396.30       687.37 o
  12  10   9         13.67       -231.40       288.78 o
  14  10   9        144.03        207.76       251.86 o
 -13  11   9        341.88         90.78       247.86 o
 -11  11   9        622.82         37.83       244.99 o
  -9  11   9        725.81        325.71       214.86 o
  -7  11   9       8942.65       9596.13       437.08 o
  -5  11   9        587.20        673.67       164.52 o
  -3  11   9       1558.66       1500.40       153.69 o
  -1  11   9       3759.79       3843.08       255.60 o
   1  11   9        172.14        122.63        92.92 o
   3  11   9       1017.88        979.54       174.99 o
   5  11   9         79.58         13.18       165.23 o
   7  11   9       5403.71       5824.65       455.34 o
   9  11   9        577.17        807.62       295.10 o
  11  11   9        922.72       1006.66       300.44 o
 -12  12   9        191.48        235.90       277.40 o
 -10  12   9        239.44        341.86       271.33 o
  -8  12   9         10.74        -98.07       184.85 o
  -6  12   9       6595.78       7014.28       554.87 o
  -4  12   9        179.44        -46.22       117.74 o
  -2  12   9         30.32        226.85       143.75 o
   0  12   9       3688.56       3646.22       265.02 o
   2  12   9       6476.14       6363.87       415.62 o
   4  12   9       3769.95       4002.11       351.26 o
   6  12   9        338.47        297.23       202.05 o
   8  12   9       4192.06       4078.89       540.07 o
  10  12   9         88.81        433.14       273.55 o
  -9  13   9       1905.54       1848.20       339.36 o
  -7  13   9       3150.79       3500.21       391.94 o
  -5  13   9         58.56          1.35       154.93 o
  -3  13   9       1483.04       1798.83       292.90 o
  -1  13   9       1409.19       1743.72       226.98 o
   1  13   9         80.90        -84.14       136.25 o
   3  13   9        375.90        466.24       238.95 o
   5  13   9       3856.51       4096.26       366.24 o
   7  13   9       1181.20       1365.42       348.09 o
  -4  14   9       3286.26       3669.19       429.30 o
  -2  14   9          2.42       -144.72       144.72 o
   0  14   9        241.25        103.71       177.85 o
   2  14   9        586.64        574.33       244.09 o
 -22   0  10       4371.02       4250.74       901.67 o
 -20   0  10       3234.50       4450.19       897.52 o
 -18   0  10      10324.64      10986.19       791.56 o
 -16   0  10        923.61        632.24       384.35 o
 -14   0  10         67.51        -77.38       423.83 o
 -12   0  10       3747.03       3539.09       371.89 o
 -10   0  10      38489.18      41090.95       950.30 o
  -8   0  10      14946.01      13578.73       328.37 o
  -6   0  10       2598.50       2837.57       395.23 o
  -4   0  10     387536.81     404240.97      7121.66 o
  -2   0  10     142855.12     163032.42      5123.33 o
   0   0  10        916.59        962.17        81.74 o
   2   0  10        447.06        522.48       103.53 o
   4   0  10      17806.57      17185.02       623.28 o
   6   0  10        125.23        162.86        75.97 o
   8   0  10       3170.20       3328.05       319.74 o
  10   0  10      45206.20      45005.57       911.76 o
  12   0  10      19020.38      18690.38       671.95 o
  14   0  10       9406.63      11001.87       647.62 o
  16   0  10       3112.78       3319.98       685.60 o
  18   0  10       5321.70       4990.36       831.03 o
  20   0  10         25.26         78.95       382.28 o
 -21   1  10       2445.36       2714.48       538.86 o
 -19   1  10      10669.70      10234.74       990.03 o
 -17   1  10        183.46        378.34       160.98 o
 -15   1  10       4042.20       4306.05       310.51 o
 -13   1  10      12838.70      13466.81       446.17 o
 -11   1  10      17209.25      17292.41       914.62 o
  -9   1  10       1505.80       1643.43       149.29 o
  -7   1  10      33963.70      34737.58       444.90 o
  -5   1  10     100566.84     103801.28      1464.52 o
  -3   1  10       2417.08       2795.61        76.17 o
  -1   1  10      62071.88      62458.82      1039.72 o
   1   1  10      18285.34      17668.15       424.05 o
   3   1  10        564.03        418.36       105.56 o
   5   1  10      31865.68      32259.66       490.67 o
   7   1  10      40070.36      40314.15       530.16 o
   9   1  10       9766.51       9368.54       225.13 o
  11   1  10      20244.94      20148.04       406.55 o
  13   1  10      34158.21      36701.54       898.00 o
  15   1  10       1069.90        963.75       206.24 o
  17   1  10        562.99        308.29       258.36 o
  19   1  10       3261.67       3768.46       556.77 o
 -22   2  10       2979.60       2201.95       695.99 o
 -20   2  10         98.90       -134.57       504.85 o
 -18   2  10       6995.90       7325.97       585.24 o
 -16   2  10       6994.45       7401.36       395.97 o
 -14   2  10       3134.36       3169.08       263.08 o
 -12   2  10       3059.51       3259.60       214.66 o
 -10   2  10      26825.02      27093.49       484.68 o
  -8   2  10      74877.49      74755.37       992.47 o
  -6   2  10       1454.91       1274.99        91.81 o
  -4   2  10      41621.70      43886.39       734.73 o
  -2   2  10      18828.99      21042.15       354.19 o
   0   2  10      11080.50      10584.21       251.73 o
   2   2  10      46089.92      44912.75       748.29 o
   4   2  10      44825.52      44546.62       682.63 o
   6   2  10      20538.61      18861.32       347.68 o
   8   2  10       8427.72       8049.29       230.75 o
  10   2  10      20319.95      19744.56       397.93 o
  12   2  10       2262.81       2240.13       176.28 o
  14   2  10       3478.34       3811.80       311.42 o
  16   2  10       7341.68       7640.89      1207.08 o
  18   2  10       1789.97       2124.98       408.40 o
  20   2  10          1.34       -236.40       236.40 o
 -21   3  10       3854.29       2592.38       510.83 o
 -19   3  10       2673.40       2792.38       518.53 o
 -17   3  10       1871.16       1923.51       246.69 o
 -15   3  10       3965.86       4034.06       266.09 o
 -13   3  10       5255.79       5164.97       278.27 o
 -11   3  10       1391.15       1669.60       138.55 o
  -9   3  10        275.21        333.09        82.34 o
  -7   3  10     131210.62     137193.41      1631.96 o
  -5   3  10      21798.13      22521.01       408.82 o
  -3   3  10        688.90        638.18        65.35 o
  -1   3  10      21335.98      19659.26       369.63 o
   1   3  10      57512.19      58711.80       922.35 o
   3   3  10        296.71        298.16        66.13 o
   5   3  10         36.72         43.01        67.20 o
   7   3  10      64669.32      62862.87       886.56 o
   9   3  10       1620.37       1586.66       134.05 o
  11   3  10       9554.44       9205.68       300.87 o
  13   3  10      13185.37      13147.96       384.26 o
  15   3  10       6198.96       5285.72       389.78 o
  17   3  10        723.82        671.43       278.94 o
  19   3  10       1540.63       1486.08       392.10 o
 -20   4  10        254.60       -141.35       477.85 o
 -18   4  10       1472.86       1474.45       304.63 o
 -16   4  10       8590.84       9365.07       410.88 o
 -14   4  10       1726.24       1477.99       181.13 o
 -12   4  10       1444.56       1457.58       142.40 o
 -10   4  10      11893.20      12692.90       382.49 o
  -8   4  10      50849.12      51146.58       744.24 o
  -6   4  10       2682.37       2631.03       114.48 o
  -4   4  10      50875.36      52758.75       714.75 o
  -2   4  10      69754.02      73291.09       952.17 o
   0   4  10        408.79        394.66        69.15 o
   2   4  10      11720.26      10859.60       235.60 o
   4   4  10       3201.58       3334.13       189.91 o
   6   4  10        339.62        261.77        84.98 o
   8   4  10      32845.07      32536.08       625.65 o
  10   4  10      43919.36      44087.13       711.95 o
  12   4  10       3206.65       3106.20       216.69 o
  14   4  10       2144.66       2117.42       178.05 o
  16   4  10      10926.45      10889.70      2293.66 o
  18   4  10       1079.82       1412.76       590.03 o
 -21   5  10        823.26        998.55       488.23 o
 -19   5  10       5001.60       5005.53       624.15 o
 -17   5  10          7.66        211.10       173.73 o
 -15   5  10       8041.69       8256.44       390.99 o
 -13   5  10      11975.47      12000.80       393.03 o
 -11   5  10       3853.23       3648.99       208.91 o
  -9   5  10        924.20        906.07       111.92 o
  -7   5  10      23001.28      23378.98       361.29 o
  -5   5  10      23636.59      23564.42       352.70 o
  -3   5  10       6865.18       6728.11       164.85 o
  -1   5  10      62101.14      65025.93       777.30 o
   1   5  10      16706.41      16405.53       316.61 o
   3   5  10       1063.84       1023.50        98.90 o
   5   5  10       3494.50       3910.53       177.98 o
   7   5  10      14426.69      13953.83       354.04 o
   9   5  10      13465.74      13197.21       355.22 o
  11   5  10        817.42        906.83       148.42 o
  13   5  10       7183.86       7306.62       341.33 o
  15   5  10        518.83        298.74       197.04 o
  17   5  10        949.23        560.95       444.60 o
  19   5  10       2223.23       2264.57       652.36 o
 -20   6  10       1382.09       1516.64       590.03 o
 -18   6  10       5014.80       6110.87       629.98 o
 -16   6  10       2540.71       2982.74       477.40 o
 -14   6  10       2236.12       2432.50       230.16 o
 -12   6  10        944.69       1086.29       142.45 o
 -10   6  10      11372.67      11208.90       321.06 o
  -8   6  10       4595.19       4901.78       246.05 o
  -6   6  10       1804.18       1771.60       111.51 o
  -4   6  10      30759.93      31901.16       459.95 o
  -2   6  10       7166.47       6921.30       188.19 o
   0   6  10       3463.31       3472.99       199.45 o
   2   6  10      11783.80      11224.04       298.26 o
   4   6  10      37373.08      37270.44       600.02 o
   6   6  10       4262.42       4348.31       223.74 o
  10   6  10      11339.19      11177.47       516.07 o
  12   6  10       4404.65       4512.11       300.05 o
  14   6  10       5799.02       5556.99       383.54 o
  16   6  10       1401.39        807.87       300.94 o
  18   6  10       1968.85       1491.71       548.48 o
 -19   7  10       7013.89       7295.58       790.18 o
 -17   7  10        164.72         86.01       260.49 o
 -15   7  10          3.66        -23.43       185.10 o
 -13   7  10       7693.66       8218.91       354.52 o
 -11   7  10       3081.12       3220.35       252.61 o
  -9   7  10       7172.42       7512.45       345.56 o
  -7   7  10      27913.44      30844.42       586.25 o
  -5   7  10      34286.68      36595.91       597.51 o
  -3   7  10        220.69        262.71        73.40 o
  -1   7  10      14160.27      14213.57       362.06 o
   1   7  10       4381.69       4352.54       196.10 o
   3   7  10       2293.30       2396.76       165.56 o
   5   7  10      17204.87      16722.55       486.24 o
   7   7  10       6213.83       5644.09       269.81 o
   9   7  10        329.90        126.43        90.36 o
  11   7  10       5018.06       4727.26       293.72 o
  13   7  10      11843.10      12364.16       774.27 o
  15   7  10        984.61        875.30       224.93 o
  17   7  10        351.33         39.96       244.27 o
 -18   8  10        899.91       1670.38       569.26 o
 -16   8  10       3140.86       3249.35       718.85 o
 -14   8  10        476.38        307.48       427.98 o
 -12   8  10       3125.90       3321.19       289.09 o
 -10   8  10       8222.12       8823.32       402.03 o
  -8   8  10       1400.86       1456.04       152.76 o
  -6   8  10       6530.45       6199.04       252.48 o
  -4   8  10      15300.67      16211.66       337.16 o
  -2   8  10      11326.56      11555.99       280.56 o
   0   8  10       1492.61       1393.02       126.83 o
   2   8  10       3197.99       3664.42       231.15 o
   4   8  10      13107.92      12381.89       402.85 o
   6   8  10       2156.41       1881.96       162.19 o
   8   8  10       3671.03       3718.83       222.69 o
  10   8  10       7261.83       6422.63       329.26 o
  12   8  10        699.03        686.51       193.16 o
  14   8  10        516.32       1075.83       240.73 o
  16   8  10       1496.09       1054.07       355.27 o
 -17   9  10       1173.62        689.76       502.78 o
 -15   9  10       2086.72       2023.57       619.12 o
 -13   9  10       4972.68       4687.41       522.14 o
 -11   9  10       4330.40       3858.64       316.82 o
  -9   9  10        825.48        846.80       160.42 o
  -7   9  10       2006.04       2152.95       184.40 o
  -5   9  10        182.79        215.58        85.14 o
  -3   9  10       1366.97       1225.23       114.47 o
  -1   9  10       9897.17       9857.09       254.31 o
   1   9  10      10400.44      10332.71       279.28 o
   3   9  10        707.53        530.53       114.92 o
   5   9  10       3507.86       3770.53       241.89 o
   7   9  10      10155.27      10877.61       454.75 o
   9   9  10        803.58        794.05       189.00 o
  11   9  10        636.61        407.79       215.05 o
  13   9  10        310.61         74.60       166.30 o
  15   9  10        583.54        570.24       233.39 o
 -16  10  10       6108.33       6137.19       984.78 o
 -14  10  10        184.52        266.97       268.62 o
 -12  10  10       2798.24       2779.11       706.38 o
 -10  10  10       3483.00       4137.44       332.19 o
  -8  10  10       5928.13       6383.72       329.84 o
  -6  10  10       2604.82       2451.85       203.21 o
  -4  10  10       2547.58       2864.25       198.25 o
  -2  10  10       9969.39       9835.73       259.22 o
   0  10  10        133.78        153.65        79.99 o
   2  10  10       9983.22       9776.63       348.82 o
   4  10  10       3543.40       2961.37       249.01 o
   6  10  10       2178.95       2003.97       227.11 o
   8  10  10       3371.60       3111.82       436.71 o
  10  10  10       4405.59       4874.18       658.60 o
  12  10  10          0.52        -19.89       199.00 o
  14  10  10         30.76        -94.10       276.32 o
 -13  11  10       1280.81       1032.21       336.04 o
 -11  11  10         53.05         -0.79       419.67 o
  -9  11  10        962.22       1323.41       262.79 o
  -7  11  10       5950.87       6648.34       382.69 o
  -5  11  10       3738.37       3873.02       290.69 o
  -3  11  10        263.81        239.95        99.70 o
  -1  11  10       3163.26       3363.17       205.61 o
   1  11  10       3889.65       4106.79       267.73 o
   3  11  10          0.07        -44.62       118.75 o
   5  11  10       1728.66       1573.86       385.65 o
   7  11  10       2916.57       2758.67       326.28 o
   9  11  10         81.85        201.95       235.41 o
  11  11  10       1013.66        721.38       296.15 o
 -12  12  10        240.31         82.09       278.40 o
 -10  12  10        964.49        890.33       355.27 o
  -8  12  10        338.39        252.57       193.06 o
  -6  12  10          0.07        190.79       151.60 o
  -4  12  10        615.86        324.64       151.70 o
  -2  12  10        637.76        330.11       149.78 o
   0  12  10         25.64        -42.74       114.57 o
   2  12  10       2864.79       3353.80       313.03 o
   4  12  10       3669.38       3408.38       320.02 o
   6  12  10         10.85         84.79       160.46 o
   8  12  10       1799.56       2228.67       418.86 o
  10  12  10        205.37        930.76       506.93 o
  -9  13  10        386.70        348.42       286.46 o
  -7  13  10          5.67       -154.57       154.57 o
  -5  13  10        861.37        651.24       214.54 o
  -3  13  10        305.99        316.28       144.00 o
  -1  13  10       2252.71       1992.53       240.66 o
   1  13  10       2228.75       2033.06       273.40 o
   3  13  10       1809.45       1887.43       262.12 o
   5  13  10       4878.10       4148.46       550.57 o
   7  13  10        849.65        423.83       452.91 o
  -4  14  10        837.87        753.94       278.69 o
  -2  14  10        895.44        676.30       238.50 o
   0  14  10         48.84         50.65       203.78 o
   2  14  10        873.72       1251.61       394.74 o
 -21   1  11        500.27        662.17       403.60 o
 -19   1  11          0.86        -42.43       307.03 o
 -17   1  11       2487.31       2750.27       274.38 o
 -15   1  11        164.97        324.23       137.41 o
 -13   1  11        335.46        561.46       149.79 o
 -11   1  11        842.70        909.28       121.69 o
  -9   1  11       1459.14       1361.96        97.87 o
  -7   1  11       5926.44       5968.48       215.92 o
  -5   1  11       4684.20       5240.06       125.82 o
  -3   1  11       2695.25       3072.20       164.49 o
  -1   1  11        562.22        573.17        42.53 o
   1   1  11        942.03        899.07        86.94 o
   3   1  11       5211.61       5244.46       158.52 o
   5   1  11       2085.94       1842.13       105.72 o
   7   1  11       1734.76       2010.53       119.45 o
   9   1  11       4680.56       5013.08       189.18 o
  11   1  11      10136.21       9973.97       342.51 o
  13   1  11        174.30         61.54       120.77 o
  15   1  11        520.44        467.95       153.56 o
  17   1  11        132.96        -50.28       230.11 o
  19   1  11         28.92       -246.41       295.02 o
 -22   2  11         31.86       -143.48       311.17 o
 -20   2  11       1115.54       1182.13       419.88 o
 -18   2  11        761.84        934.99       346.72 o
 -16   2  11         15.55        -79.91       116.08 o
 -14   2  11       2780.42       2322.17       509.02 o
 -12   2  11       4548.84       4749.14       250.76 o
 -10   2  11       4550.01       4504.99       181.32 o
  -8   2  11       1635.47       1605.59       106.73 o
  -6   2  11      15098.16      15670.95       242.14 o
  -4   2  11      12753.40      12871.90       209.13 o
  -2   2  11      12938.71      14079.05       259.67 o
   0   2  11       2558.48       2999.30       164.66 o
   2   2  11         14.97         18.13        59.46 o
   4   2  11       1201.34       1147.52       102.34 o
   6   2  11       6503.26       6734.27       185.32 o
   8   2  11       1035.24       1043.54       103.06 o
  10   2  11        907.39        681.86       100.79 o
  12   2  11        953.23        720.96       121.53 o
  14   2  11       2083.59       1949.73       233.80 o
  16   2  11        125.18       -245.16       245.16 o
  18   2  11        519.67        419.69       371.89 o
  20   2  11        240.30        237.01       293.11 o
 -21   3  11         43.42        142.66       347.72 o
 -19   3  11       2540.47       2510.76       496.52 o
 -17   3  11       1976.58       1856.90       299.31 o
 -15   3  11        200.15        249.32       116.16 o
 -13   3  11       3627.08       3614.42       237.22 o
 -11   3  11       1516.68       1176.08       122.95 o
  -9   3  11       1890.37       1933.60       128.77 o
  -7   3  11        696.70        713.94        68.37 o
  -5   3  11       5122.70       5055.94       125.37 o
  -3   3  11       1135.84       1726.40       157.33 o
  -1   3  11      16832.08      17753.00       318.90 o
   1   3  11      10322.40      10188.77       214.90 o
   3   3  11      11591.05      11402.46       265.08 o
   5   3  11       5295.13       4996.40       206.25 o
   7   3  11        714.10        895.08       103.54 o
   9   3  11       5561.25       4698.19       209.61 o
  11   3  11       1193.36       1001.40       134.86 o
  13   3  11        884.32        922.53       127.09 o
  15   3  11        702.44        554.81       257.76 o
  17   3  11        136.12       -120.99       255.54 o
  19   3  11         54.75         75.38       284.63 o
 -20   4  11         39.81        302.69       373.97 o
 -18   4  11          0.03       -152.59       255.35 o
 -16   4  11       1523.65       1333.39       187.38 o
 -14   4  11         35.16         46.75       110.12 o
 -12   4  11        461.98        405.14       119.03 o
 -10   4  11       1354.24       1213.32       124.27 o
  -8   4  11       8588.41       8455.09       229.84 o
  -6   4  11       8832.34       9158.32       177.21 o
  -4   4  11       1737.66       2002.35       101.81 o
  -2   4  11       6562.46       7123.02       167.16 o
   0   4  11       3514.19       3923.19       154.67 o
   2   4  11      14845.10      14629.18       288.93 o
   4   4  11          2.46        100.43        62.37 o
   6   4  11        480.91        467.66        76.88 o
   8   4  11       5184.13       4909.71       212.98 o
  10   4  11         38.36          1.94        73.81 o
  12   4  11        450.98        313.80       113.45 o
  14   4  11       3259.54       3371.23       222.20 o
  16   4  11          1.36        157.90       373.97 o
  18   4  11         68.80       1038.79       502.78 o
 -21   5  11        119.99       -199.57       332.41 o
 -19   5  11        112.17       -128.70       267.18 o
 -17   5  11       1479.11       1511.51       249.19 o
 -15   5  11       3126.97       3279.33       260.68 o
 -13   5  11       5872.29       5929.22       503.17 o
 -11   5  11        596.21        307.92       102.14 o
  -9   5  11      15905.97      15905.29       344.35 o
  -7   5  11       2306.50       2495.80       123.56 o
  -5   5  11       3886.75       4027.98       152.30 o
  -3   5  11       1188.66       1008.97        86.32 o
  -1   5  11        778.97        883.45       114.89 o
   1   5  11      13946.54      13674.42       294.15 o
   3   5  11      12789.31      12273.66       276.95 o
   5   5  11       1667.26       1792.48       136.04 o
   7   5  11       1938.74       1989.13       240.15 o
   9   5  11       6226.83       5489.78       263.22 o
  11   5  11        980.86        674.88       139.36 o
  13   5  11        161.70        117.55       111.11 o
  15   5  11       2378.65       2474.14       322.38 o
  17   5  11        138.02       -137.12       307.48 o
 -20   6  11        932.91        515.24       411.36 o
 -18   6  11          3.47        375.61       284.35 o
 -16   6  11        485.80        258.46       188.20 o
 -14   6  11       1549.04       1505.86       204.60 o
 -12   6  11        299.74        298.14       107.16 o
 -10   6  11       3895.92       3907.64       213.97 o
  -8   6  11        652.33        761.08       102.84 o
  -6   6  11         44.77         -8.61        55.97 o
  -4   6  11      12809.29      13060.88       260.40 o
  -2   6  11      27233.93      27025.79       429.52 o
   0   6  11       6503.82       6301.65       199.84 o
   2   6  11       5689.77       5746.36       218.36 o
   4   6  11        994.64        835.50       136.00 o
   6   6  11       9824.27      10218.67       305.59 o
   8   6  11       3465.13       3295.41       209.93 o
  10   6  11         37.12        117.49       102.03 o
  12   6  11       2144.54       2567.90       300.11 o
  14   6  11        818.12        388.21       160.19 o
  16   6  11       1084.02       1443.60       354.21 o
  18   6  11         80.06        386.43       407.21 o
 -19   7  11       3070.78       3396.07       510.43 o
 -17   7  11       1501.43       1867.01       406.29 o
 -15   7  11        221.00        363.95       219.09 o
 -13   7  11        200.75        269.10       129.47 o
 -11   7  11       2398.26       2228.34       222.48 o
  -9   7  11       1442.32       1539.85       188.54 o
  -7   7  11        152.49        136.51        84.01 o
  -5   7  11       9485.10      10099.92       246.34 o
  -3   7  11       2046.72       2034.23       129.23 o
  -1   7  11       1864.64       1782.33       125.56 o
   1   7  11       2039.91       1978.61       139.19 o
   3   7  11       1849.65       1819.31       140.14 o
   5   7  11       1052.01        982.09       123.96 o
   7   7  11         83.91         49.62        88.74 o
   9   7  11       1357.66       1038.84       144.42 o
  11   7  11       1133.23        839.46       151.43 o
  13   7  11        781.00        678.10       192.11 o
  15   7  11        743.22        579.93       209.99 o
  17   7  11        180.17        100.28       262.85 o
 -18   8  11       1918.90       1367.05       560.95 o
 -16   8  11       1348.74       1096.97       506.93 o
 -14   8  11        107.34        585.88       465.38 o
 -12   8  11        181.23         77.70       142.28 o
 -10   8  11       5314.95       5520.87       424.02 o
  -8   8  11       1032.83        842.40       154.38 o
  -6   8  11      15403.91      16466.98       370.67 o
  -4   8  11       1855.36       2033.88       141.20 o
  -2   8  11       3961.08       4127.29       191.82 o
   0   8  11       2276.60       1998.90       148.55 o
   2   8  11          0.06          5.04        82.81 o
   4   8  11       8000.61       8811.81       303.76 o
   6   8  11       2410.36       2736.30       204.72 o
   8   8  11       2469.85       2532.47       188.13 o
  10   8  11        324.27        281.24       120.97 o
  12   8  11       8694.37       8849.36       584.49 o
  14   8  11         25.98       -107.18       149.88 o
  16   8  11        345.99        254.15       257.08 o
 -17   9  11       1339.89       1774.26       631.59 o
 -15   9  11        267.58         95.57       415.52 o
 -13   9  11        123.02       -173.63       210.60 o
 -11   9  11       3746.57       3341.69       299.90 o
  -9   9  11       1715.49       1899.76       197.52 o
  -7   9  11        844.50        643.26       125.84 o
  -5   9  11      11629.65      13105.31       339.67 o
  -3   9  11       2215.91       2283.07       164.27 o
  -1   9  11       7034.02       6562.17       239.39 o
   1   9  11       4272.67       4218.30       236.08 o
   3   9  11       4301.61       4280.33       265.11 o
   5   9  11          0.07        -88.49        88.49 o
   7   9  11         70.21         81.36       108.81 o
   9   9  11       6772.70       7426.70       516.31 o
  11   9  11       1928.84       1769.36       303.47 o
  13   9  11       1155.01       1778.64       296.55 o
  15   9  11        194.50         39.54       183.97 o
 -16  10  11       4033.12       4209.19       847.66 o
 -14  10  11       1353.55        993.09       556.79 o
 -12  10  11        198.93        349.08       260.26 o
 -10  10  11         50.82        276.32       232.60 o
  -8  10  11       1384.62       1586.09       180.66 o
  -6  10  11       2741.11       2451.55       207.79 o
  -4  10  11       1237.84       1115.17       136.58 o
  -2  10  11      10211.90      10739.36       281.59 o
   0  10  11       4793.90       5049.75       267.32 o
   2  10  11         97.02        192.63       101.62 o
   4  10  11          6.81        -32.97       103.95 o
   6  10  11       1802.54       1957.74       218.58 o
   8  10  11       2924.54       3174.04       416.12 o
  10  10  11        544.48        249.51       334.49 o
  12  10  11       2136.21       2228.68       396.35 o
 -13  11  11       1388.61       1461.37       362.03 o
 -11  11  11        141.14         51.00       373.97 o
  -9  11  11       2400.59       3028.90       452.42 o
  -7  11  11       1658.43       2017.58       313.48 o
  -5  11  11       3509.03       3203.18       480.29 o
  -3  11  11       1855.08       1559.46       147.11 o
  -1  11  11        230.40        155.64        92.86 o
   1  11  11       9648.86      10692.17       446.73 o
   3  11  11          2.16         -6.32       115.57 o
   5  11  11       1295.23       1819.96       272.32 o
   7  11  11       1700.73       2060.99       303.04 o
   9  11  11       3782.78       3880.41       492.17 o
  11  11  11        533.61        471.42       280.42 o
 -12  12  11          3.32        136.48       246.08 o
 -10  12  11        221.82         58.17       254.97 o
  -8  12  11       6881.67       7578.65       799.87 o
  -6  12  11       1912.53       1535.52       280.08 o
  -4  12  11        116.23        190.07       138.82 o
  -2  12  11        609.11        730.49       174.14 o
   0  12  11       1727.78       1578.76       309.96 o
   2  12  11        622.20        694.97       184.96 o
   4  12  11        432.18        252.27       156.64 o
   6  12  11       6005.20       7257.06       540.38 o
   8  12  11        426.59        182.14       236.61 o
  -9  13  11        796.65       1042.95       548.48 o
  -7  13  11        148.56        223.53       187.70 o
  -5  13  11       4151.60       4092.26       411.43 o
  -3  13  11       1538.71       1720.74       226.11 o
  -1  13  11        299.57        469.84       212.60 o
   1  13  11       2323.64       2462.92       361.65 o
   3  13  11       3096.29       2869.69       313.58 o
   5  13  11        589.13        473.39       191.41 o
   7  13  11        711.49        386.43       440.45 o
  -2  14  11       3585.92       3504.23       481.57 o
   0  14  11       1111.47        699.20       314.34 o
 -22   0  12        185.59         49.86       490.31 o
 -20   0  12       8426.94       7013.93      1096.97 o
 -18   0  12       3342.92       3423.86       785.33 o
 -16   0  12       1055.81        927.51       245.37 o
 -14   0  12       5716.64       5620.85       461.22 o
 -12   0  12      25527.35      26779.93       916.78 o
 -10   0  12       2246.73       2099.49       359.42 o
  -8   0  12       7051.46       6628.38       201.21 o
  -6   0  12      70023.06      69711.23      1052.48 o
  -4   0  12      73788.57      82953.90      2709.17 o
  -2   0  12      99391.02     104859.98      3403.09 o
   0   0  12      42802.06      41247.62       814.95 o
   2   0  12      20113.09      19496.15       600.80 o
   4   0  12      67272.97      69141.01      1445.68 o
   6   0  12      24707.35      23814.71       582.36 o
   8   0  12      30609.96      29700.74       753.88 o
  10   0  12       8402.52       8140.72       559.78 o
  12   0  12      22214.09      23072.97       714.04 o
  14   0  12       4261.52       4763.66       704.30 o
  16   0  12        216.68        299.17       365.66 o
  18   0  12       5414.90       5430.81       897.52 o
 -21   1  12       4622.00       4355.00       644.52 o
 -19   1  12        607.36        847.04       389.00 o
 -17   1  12      12060.50      11720.63       603.33 o
 -15   1  12        447.27        594.11       153.63 o
 -13   1  12       5506.23       5117.63       306.99 o
 -11   1  12      21843.18      21699.10       479.54 o
  -9   1  12       7181.19       7349.95       200.20 o
  -5   1  12      27680.78      28646.21       366.11 o
  -3   1  12     119280.28     119868.64      2587.91 o
  -1   1  12      15032.38      15746.82       338.51 o
   1   1  12       1553.72       1841.71       110.01 o
   5   1  12       4631.59       4173.79       159.41 o
   7   1  12       7062.77       6413.74       183.41 o
   9   1  12       4685.80       4640.65       189.77 o
  11   1  12      18053.54      18562.53       396.92 o
  13   1  12         47.45        184.56       133.17 o
  15   1  12       8026.84       8641.46       976.99 o
  17   1  12       5089.25       5231.70       611.04 o
  19   1  12         85.65        115.75       266.16 o
 -22   2  12        439.88         92.00       348.16 o
 -20   2  12       4352.30       4178.78       596.35 o
 -18   2  12       3631.67       4343.50       485.13 o
 -16   2  12        384.28        226.11       184.12 o
 -14   2  12       4370.02       4645.48       275.51 o
 -12   2  12        124.32        296.96       104.65 o
 -10   2  12         15.85        -59.75        59.75 o
  -8   2  12      24564.94      24676.98       368.70 o
  -6   2  12      70504.94      69754.78       807.48 o
  -4   2  12      17412.27      17206.79       286.64 o
  -2   2  12      21071.61      21831.61       347.75 o
   0   2  12      55098.64      55365.09       868.34 o
   2   2  12       8457.60       7869.50       184.94 o
   4   2  12        344.52        466.38        71.92 o
   6   2  12       1803.72       1806.32       114.86 o
   8   2  12       3543.08       3396.87       182.96 o
  10   2  12       3630.95       3466.40       187.14 o
  12   2  12      16324.40      17333.09       434.19 o
  14   2  12      17840.61      18993.97       623.92 o
  16   2  12        288.59        713.24       286.46 o
  18   2  12        626.65        683.75       311.36 o
 -21   3  12        872.57        587.94       379.22 o
 -19   3  12         35.44         65.37       328.44 o
 -17   3  12       9395.59       9915.80       745.68 o
 -15   3  12       9991.79      10358.49       477.81 o
 -13   3  12        819.99        483.74       128.39 o
 -11   3  12        122.66        227.57        82.05 o
  -9   3  12      45153.98      47650.50       705.69 o
  -7   3  12       3129.76       3031.47       125.22 o
  -5   3  12       4702.62       4581.21       146.06 o
  -3   3  12      32759.21      31662.25       505.44 o
  -1   3  12      24188.77      24595.45       420.38 o
   1   3  12      46431.03      45699.45       700.31 o
   3   3  12      17296.44      16462.01       309.75 o
   5   3  12      26528.82      26530.20       415.52 o
   7   3  12         31.26        -57.00        57.00 o
   9   3  12      29640.95      30610.48       555.39 o
  11   3  12       7586.33       7815.07       368.55 o
  13   3  12       1339.25       1224.57       157.33 o
  15   3  12      10389.21      12616.51       812.34 o
  17   3  12       3309.24       3012.06       465.39 o
  19   3  12         29.14       -240.79       240.79 o
 -20   4  12       1709.68       1282.90       411.05 o
 -18   4  12       4283.51       4916.73       460.08 o
 -16   4  12       2226.25       2360.25       482.77 o
 -14   4  12      16338.09      17164.48       479.58 o
 -12   4  12       3209.77       3155.24       228.39 o
 -10   4  12        451.48        471.34        93.46 o
  -8   4  12      15820.30      16275.59       332.70 o
  -6   4  12      31007.37      32173.27       467.30 o
  -4   4  12       9674.61       9826.84       188.87 o
  -2   4  12      13377.99      13558.53       266.12 o
   0   4  12      54835.95      54636.35       826.20 o
   2   4  12       3187.96       3209.66       150.98 o
   4   4  12        227.70        195.29        72.70 o
   6   4  12       7617.23       7255.85       264.24 o
   8   4  12      20749.88      20863.46       417.00 o
  10   4  12        843.84        878.81       114.20 o
  12   4  12        488.24        428.74       113.02 o
  14   4  12       6269.38       6765.66       345.51 o
  16   4  12       1159.22       1051.26       477.85 o
  18   4  12       3530.56       4055.45       806.10 o
 -21   5  12       2172.29       1504.31       439.25 o
 -19   5  12         15.15         57.75       287.76 o
 -17   5  12       4681.02       4603.67       375.19 o
 -15   5  12       2339.56       3037.23       296.18 o
 -13   5  12         30.07          2.07       101.92 o
 -11   5  12       2390.95       2456.30       184.67 o
  -9   5  12       5202.23       5186.83       209.44 o
  -7   5  12       4780.27       4825.30       158.39 o
  -5   5  12       8266.53       7623.18       233.96 o
  -3   5  12      52967.27      54841.28       720.18 o
  -1   5  12       4013.12       3850.73       204.60 o
   1   5  12       6066.62       6017.23       233.34 o
   3   5  12      10885.61      10655.33       277.85 o
   5   5  12        295.78        211.43        74.48 o
   7   5  12       1997.29       1808.64       157.95 o
   9   5  12      14381.66      14077.04       401.38 o
  11   5  12      10082.96       9466.31       377.73 o
  13   5  12          5.58          5.08       102.48 o
  15   5  12       6121.89       6224.77       668.01 o
  17   5  12       2911.37       3419.71       727.16 o
 -20   6  12       5211.51       4944.66       893.36 o
 -18   6  12       2949.01       3226.74       650.28 o
 -16   6  12          0.08          1.95       172.72 o
 -14   6  12       3479.63       2583.81       279.99 o
 -12   6  12       7180.21       7556.95       289.62 o
 -10   6  12        533.14        440.01       109.66 o
  -8   6  12       2333.67       2429.76       168.50 o
  -6   6  12      28432.35      29787.32       442.60 o
  -4   6  12      10371.35       9988.49       228.87 o
  -2   6  12      18427.79      18123.46       331.32 o
   0   6  12      11604.91      11420.54       342.23 o
   2   6  12      13798.08      13022.67       315.54 o
   4   6  12       1616.19       1355.02       128.90 o
   6   6  12       3710.04       3597.98       209.31 o
   8   6  12       4721.87       4600.90       287.10 o
  10   6  12        257.63         95.97       110.61 o
  12   6  12      17974.79      19209.86       587.75 o
  14   6  12       5723.44       6721.54       427.55 o
  16   6  12        440.26        215.49       248.33 o
 -19   7  12        329.53        144.40       631.59 o
 -17   7  12       2506.40       2214.53       592.11 o
 -15   7  12       3754.58       3458.64       372.32 o
 -13   7  12       1150.39        676.23       205.41 o
 -11   7  12       8795.38       9214.37       380.86 o
  -9   7  12       7434.52       8375.14       302.51 o
  -7   7  12       7530.36       8020.23       252.23 o
  -5   7  12       6269.14       6161.55       201.24 o
  -3   7  12      22527.85      23450.77       386.80 o
  -1   7  12        290.73        349.72        78.43 o
   1   7  12       4824.01       4794.41       215.38 o
   3   7  12      29767.29      30568.68       541.06 o
   5   7  12       4662.83       4692.78       247.93 o
   7   7  12        116.76         10.34        88.62 o
   9   7  12       3259.07       3659.34       245.29 o
  11   7  12       5437.03       5458.60       309.71 o
  13   7  12       1095.55        866.78       207.27 o
  15   7  12       1191.89       1371.60       260.64 o
  17   7  12       1282.68        984.81       343.42 o
 -18   8  12       2755.33       3993.12       806.10 o
 -16   8  12          8.85       -324.10       324.10 o
 -14   8  12       3377.24       3467.67       566.23 o
 -12   8  12       6105.49       6129.42       456.27 o
 -10   8  12        571.91        653.28       227.30 o
  -8   8  12       1742.16       1629.03       162.62 o
  -6   8  12       2572.59       2861.32       198.98 o
  -4   8  12        319.33        204.70        78.30 o
  -2   8  12       2123.87       2088.28       138.14 o
   0   8  12       4554.15       4826.27       310.64 o
   2   8  12       1159.87        955.30       118.41 o
   4   8  12       4593.89       4959.00       266.20 o
   6   8  12      12709.12      12363.40       369.43 o
   8   8  12       7389.63       7441.75       317.67 o
  10   8  12        366.88        261.87       139.07 o
  12   8  12       2979.22       2767.20       299.30 o
  14   8  12       1340.01       1369.96       279.67 o
  16   8  12         69.93         49.58       255.16 o
 -17   9  12       1022.07        934.91       527.71 o
 -15   9  12       2773.88       2688.40       673.14 o
 -13   9  12          0.01       -241.00       241.00 o
 -11   9  12       2030.76       2003.97       298.97 o
  -9   9  12       7361.89       8595.02       383.12 o
  -7   9  12         59.99        -12.01        95.01 o
  -5   9  12       5126.89       5558.59       253.10 o
  -3   9  12      13527.78      13669.55       324.88 o
  -1   9  12       9304.71       9186.97       270.58 o
   1   9  12        459.39        527.84       117.97 o
   3   9  12       2984.06       3248.14       293.89 o
   5   9  12       1120.79       1233.81       154.05 o
   7   9  12        507.61        718.42       144.54 o
   9   9  12       7584.96       7664.73       535.22 o
  11   9  12        769.38        454.51       180.22 o
  13   9  12         46.68        180.22       182.16 o
 -16  10  12         88.80        511.09       448.76 o
 -14  10  12       2912.73       2459.86       660.67 o
 -12  10  12       1803.20       1849.33       509.01 o
 -10  10  12       1494.02       1298.93       327.82 o
  -8  10  12       4165.06       4338.35       292.78 o
  -6  10  12       1573.22       1560.64       174.30 o
  -4  10  12        386.05        374.72       100.24 o
  -2  10  12        422.90        301.59        88.23 o
   0  10  12      11354.38      10479.22       298.31 o
   2  10  12        198.60        115.14       101.34 o
   4  10  12        502.56        348.90       125.21 o
   6  10  12       5482.24       5854.07       357.43 o
   8  10  12       3104.90       3531.96       586.64 o
  10  10  12       3308.68       3263.48       446.34 o
  12  10  12       1443.76       1706.90       930.76 o
 -13  11  12         50.11        143.25       255.54 o
 -11  11  12        794.24        928.57       332.41 o
  -9  11  12       3429.04       4234.79       512.20 o
  -7  11  12        727.71        729.89       170.88 o
  -5  11  12        232.05        179.05       131.21 o
  -3  11  12        565.87        658.56       134.59 o
  -1  11  12         44.62        -34.89        91.29 o
   1  11  12       3988.41       4437.96       278.64 o
   3  11  12       5376.27       5729.27       418.08 o
   5  11  12       3850.62       3574.44       325.75 o
   7  11  12         40.42        300.25       188.15 o
   9  11  12       2296.84       2111.66       446.68 o
  11  11  12        730.36        210.47       270.26 o
 -12  12  12       1241.12       1117.10       336.44 o
 -10  12  12          2.44        228.53       269.43 o
  -8  12  12       1470.55       1257.69       364.68 o
  -6  12  12       2291.82       2529.85       290.30 o
  -4  12  12        320.03        161.10       150.74 o
  -2  12  12        413.61        315.31       148.10 o
   0  12  12       1332.09       1048.73       200.16 o
   2  12  12       1527.96        961.45       205.22 o
   4  12  12         55.45         28.99       144.10 o
   6  12  12       3080.84       3684.13       432.26 o
   8  12  12        375.18        348.66       251.34 o
  -9  13  12        137.18        452.91       448.76 o
  -7  13  12         95.33        178.33       213.24 o
  -5  13  12        821.41        561.47       195.02 o
  -3  13  12       1589.46        879.39       283.65 o
  -1  13  12         86.94        207.44       178.98 o
   1  13  12        725.79        224.93       177.52 o
   3  13  12       2766.47       2889.11       328.88 o
   5  13  12         90.43        -61.92       158.70 o
 -21   1  13        321.00        209.03       357.90 o
 -19   1  13         69.42        159.56       345.22 o
 -17   1  13        215.07        359.72       317.97 o
 -15   1  13       1038.89       1024.17       181.00 o
 -13   1  13       9270.74       8657.86       359.42 o
 -11   1  13         18.65         95.39        87.14 o
  -9   1  13       3006.84       2855.09       132.17 o
  -7   1  13        887.39        855.36        71.98 o
  -5   1  13       1849.42       1788.02        55.39 o
  -3   1  13       4178.27       3618.33       119.05 o
  -1   1  13       1000.41        932.79        52.01 o
   1   1  13       6828.38       6096.77       152.87 o
   3   1  13          1.33         22.73        44.77 o
   5   1  13          1.39        -23.33        51.27 o
   7   1  13       5703.22       5814.65       186.14 o
   9   1  13        716.17        661.27        89.25 o
  11   1  13         63.84        181.10        82.58 o
  13   1  13        732.82        720.78       226.70 o
  15   1  13         71.65        125.03       227.69 o
  17   1  13        171.01         34.91       225.72 o
  19   1  13       1484.50       1801.49       431.91 o
 -22   2  13        318.19       -171.01       331.39 o
 -20   2  13        569.84        236.08       368.52 o
 -18   2  13        193.33         13.18       296.91 o
 -16   2  13        299.11        629.40       195.52 o
 -14   2  13        292.85        150.96       104.43 o
 -12   2  13       1323.47       1258.13       147.17 o
 -10   2  13       1134.05       1122.68       103.88 o
  -8   2  13        927.91        809.38        75.38 o
  -6   2  13        373.45        486.68        54.11 o
  -4   2  13      10530.61      10259.90       165.47 o
  -2   2  13        251.65        231.80        39.57 o
   0   2  13        571.98        559.86        62.41 o
   2   2  13      16971.81      17454.69       339.28 o
   4   2  13          4.71         38.59        53.98 o
   6   2  13       4774.27       4973.28       185.63 o
   8   2  13         23.88         52.11        66.71 o
  10   2  13       7806.77       7372.58       247.34 o
  12   2  13          0.46        -70.18        84.32 o
  14   2  13         91.11        178.80       148.12 o
  16   2  13        135.99         28.73       224.41 o
  18   2  13         97.83        -13.80       241.74 o
 -21   3  13        421.67        475.43       425.91 o
 -19   3  13        586.66        734.35       361.25 o
 -17   3  13       1505.51       1772.84       314.23 o
 -15   3  13       1251.09       1380.38       206.69 o
 -13   3  13        354.03        103.45       105.06 o
 -11   3  13        459.21        406.31        94.55 o
  -9   3  13       4035.42       4421.72       180.21 o
  -7   3  13      21762.80      22778.98       316.40 o
  -5   3  13      22925.25      23754.54       299.61 o
  -3   3  13         70.68         24.50        54.36 o
  -1   3  13       1332.84       1575.22       121.68 o
   1   3  13       5393.87       5515.38       163.14 o
   3   3  13       8211.79       8326.75       211.52 o
   5   3  13          0.98         31.00        58.73 o
   7   3  13        128.58         61.57        63.59 o
   9   3  13         43.12         96.95        81.42 o
  11   3  13       2752.72       2938.54       186.12 o
  13   3  13       1049.86        871.14       141.12 o
  15   3  13        569.69        113.29       221.47 o
  17   3  13        100.57        123.56       251.10 o
  19   3  13         23.81        267.51       274.14 o
 -20   4  13        316.91       -125.69       301.35 o
 -18   4  13       3470.84       3461.35       546.26 o
 -16   4  13         79.09         90.84       160.40 o
 -14   4  13        774.66        534.75       165.41 o
 -12   4  13        553.94        310.57       115.17 o
 -10   4  13       1768.88       1746.60       133.74 o
  -8   4  13       7257.15       6702.93       209.28 o
  -6   4  13         53.66         86.67        49.63 o
  -4   4  13      12143.27      12234.94       292.92 o
  -2   4  13          0.94        -31.32        50.29 o
   0   4  13      30971.33      31849.69       545.93 o
   2   4  13       5164.69       4891.06       178.19 o
   4   4  13          2.23         71.00        65.65 o
   6   4  13        429.67        413.19        77.57 o
   8   4  13       1258.57       1081.19       119.74 o
  10   4  13        556.46        397.32       100.85 o
  12   4  13         67.85        202.54       103.10 o
  14   4  13       2460.96       2506.43       352.38 o
  16   4  13       1245.69       1711.93       552.64 o
  18   4  13         75.74       -191.14       311.64 o
 -21   5  13        283.69         53.00       324.42 o
 -19   5  13        301.82         66.79       318.70 o
 -17   5  13       1235.27       1305.84       244.80 o
 -15   5  13       8125.35       7930.20       445.79 o
 -13   5  13       1164.03       1175.52       184.39 o
 -11   5  13       4263.85       4233.85       237.55 o
  -9   5  13         86.74        107.22        75.86 o
  -7   5  13        226.99        238.63        58.53 o
  -5   5  13          0.31         12.43        48.84 o
  -3   5  13       1912.08       2222.26       154.11 o
  -1   5  13      39096.70      38859.95       649.43 o
   1   5  13       1138.35       1107.95       103.08 o
   3   5  13        192.27        115.65        70.00 o
   5   5  13        203.73         79.16        72.75 o
   7   5  13       3982.44       4143.43       230.83 o
   9   5  13         20.02         36.33        92.61 o
  11   5  13        258.54        364.88       126.76 o
  13   5  13       3919.23       3825.76       325.00 o
  15   5  13         42.21        -86.47       261.31 o
  17   5  13       1171.66        764.55       477.85 o
 -20   6  13        237.26       -349.03       349.03 o
 -18   6  13        593.86        565.68       259.86 o
 -16   6  13       1339.27       1626.59       252.85 o
 -14   6  13       3076.54       3324.55       317.87 o
 -12   6  13       3468.07       3533.56       226.40 o
 -10   6  13       9473.21       9336.21       284.23 o
  -8   6  13       3977.56       3820.13       165.60 o
  -6   6  13       1332.25       1611.51       107.08 o
  -4   6  13      11334.71      11440.27       237.45 o
  -2   6  13      10101.09       9948.99       234.84 o
   0   6  13       5055.64       5043.44       210.78 o
   2   6  13        105.18        132.73        73.21 o
   4   6  13       2621.56       2596.88       159.42 o
   6   6  13       9126.18       8661.23       300.46 o
   8   6  13       3786.46       3434.41       241.57 o
  10   6  13       2640.52       2566.08       259.88 o
  12   6  13       1946.01       1486.90       205.29 o
  14   6  13       1796.60       1961.71       254.09 o
  16   6  13        762.09        854.48       297.50 o
 -19   7  13        121.25        157.44       278.36 o
 -17   7  13        870.37        988.16       354.95 o
 -15   7  13       2360.58       2445.32       332.04 o
 -13   7  13        293.29        308.54       170.80 o
 -11   7  13       1442.57       1293.24       187.08 o
  -9   7  13       1435.05       1306.88       166.49 o
  -7   7  13       5064.26       5298.17       224.10 o
  -5   7  13       3988.45       3822.92       174.71 o
  -3   7  13       1373.27       1271.61       106.14 o
  -1   7  13       5488.70       5645.71       230.22 o
   1   7  13         24.48         61.02        73.23 o
   3   7  13       8169.82       7924.29       250.70 o
   5   7  13       9788.47       9283.07       305.60 o
   7   7  13       2557.64       2386.58       191.18 o
   9   7  13        610.30        561.26       126.96 o
  11   7  13       3530.76       4012.49       332.27 o
  13   7  13       4054.41       4580.72       498.99 o
  15   7  13        235.22         91.54       165.02 o
 -18   8  13       2900.52       2206.40       585.88 o
 -16   8  13        264.02         87.26       382.28 o
 -14   8  13         90.77       -225.44       225.44 o
 -12   8  13       3750.80       3762.05       366.78 o
 -10   8  13         59.71       -142.06       142.06 o
  -8   8  13       1312.97       1628.63       158.15 o
  -6   8  13         93.59         13.56        82.47 o
  -4   8  13      12869.97      12910.74       375.80 o
  -2   8  13       3864.65       3869.56       188.10 o
   0   8  13       1733.04       1816.88       159.21 o
   2   8  13      13573.04      14328.55       350.71 o
   4   8  13        886.06        799.54       127.01 o
   6   8  13        939.16        694.51       131.06 o
   8   8  13       1406.75       1467.96       168.02 o
  10   8  13       3953.30       3916.22       314.02 o
  12   8  13        501.47        471.62       173.41 o
  14   8  13        729.15        437.11       199.88 o
 -17   9  13       2172.17       2725.79       706.38 o
 -15   9  13       2398.86       3124.69       727.16 o
 -13   9  13       1837.50       1547.36       339.41 o
 -11   9  13        201.40        308.31       196.68 o
  -9   9  13        151.14         86.97       250.79 o
  -7   9  13       5278.85       5478.31       276.99 o
  -5   9  13       3795.13       3769.84       210.25 o
  -3   9  13      10676.74      10472.05       264.67 o
  -1   9  13       6624.72       7562.55       280.50 o
   1   9  13        723.24        563.46       117.46 o
   3   9  13       4875.59       4908.08       296.05 o
   5   9  13       1868.73       1678.10       192.50 o
   7   9  13       1611.76       1334.16       181.54 o
   9   9  13        621.28        201.29       210.51 o
  11   9  13       6191.58       6444.37       567.96 o
  13   9  13       1660.85       1495.95       278.53 o
 -16  10  13        150.49        -70.64       373.97 o
 -14  10  13       2895.11       1873.98       619.12 o
 -12  10  13       2845.12       3266.20       469.23 o
 -10  10  13        935.08       1410.14       504.85 o
  -8  10  13         72.34         -9.48       134.71 o
  -6  10  13       1575.13       1774.56       227.64 o
  -4  10  13       7973.80       8419.20       296.11 o
  -2  10  13       1888.13       2030.62       150.24 o
   0  10  13       3194.18       3147.21       195.44 o
   2  10  13       2096.21       2155.29       202.85 o
   4  10  13          0.39        100.48       114.69 o
   6  10  13        714.84        236.10       152.76 o
   8  10  13       6121.97       5595.91       468.23 o
  10  10  13       8600.82       8838.46       608.01 o
  12  10  13       1209.13       1421.28       350.88 o
 -13  11  13          1.61       -197.53       197.53 o
 -11  11  13        123.33       -194.70       219.54 o
  -9  11  13       3412.49       4095.74       743.78 o
  -7  11  13       1768.88       1950.49       365.14 o
  -5  11  13        290.08         51.73       125.74 o
  -3  11  13        418.57        377.15       123.74 o
  -1  11  13       9941.21      10474.49       407.48 o
   1  11  13        199.03        262.21       122.83 o
   3  11  13        455.54        372.31       181.72 o
   5  11  13        955.24       1024.24       224.31 o
   7  11  13       2351.32       2023.11       280.68 o
   9  11  13         17.93        290.86       244.24 o
  11  11  13         38.87       -237.17       237.17 o
 -12  12  13        827.68       1008.44       335.44 o
 -10  12  13       1462.21        823.66       318.54 o
  -8  12  13        170.64         83.12       191.66 o
  -6  12  13       1260.51        871.14       242.90 o
  -4  12  13        812.48        632.89       159.23 o
  -2  12  13        547.30        560.13       161.37 o
   0  12  13       7323.05       7968.21       466.80 o
   2  12  13       5077.19       4881.05       381.90 o
   4  12  13       4226.56       4202.54       399.47 o
   6  12  13         45.80          1.15       155.82 o
   8  12  13       2322.98       2332.62       424.37 o
  -9  13  13       1971.55       2829.67       685.60 o
  -7  13  13       3325.37       2670.99       375.00 o
  -5  13  13        576.58        462.93       190.50 o
  -3  13  13       2111.58       2538.86       442.95 o
  -1  13  13       3292.40       2849.02       458.01 o
   1  13  13        339.99        156.77       167.93 o
   3  13  13        848.42        907.07       222.72 o
   5  13  13       2289.17       2416.12       539.12 o
 -22   0  14       8717.83       7375.43      1142.67 o
 -20   0  14       3614.08       3685.64       843.50 o
 -18   0  14       3952.16       5094.24       909.98 o
 -16   0  14       8475.84       7736.94       972.31 o
 -14   0  14       9216.96       9135.30       531.71 o
 -12   0  14      17004.75      17568.08       860.12 o
 -10   0  14       5566.59       5507.27       249.98 o
  -8   0  14       2185.03       2111.39       131.34 o
  -6   0  14        321.55        519.02        76.69 o
  -4   0  14     166927.12     177222.05      3293.55 o
  -2   0  14      53159.95      54014.94       825.40 o
   0   0  14      22537.98      23478.53       542.17 o
   2   0  14      23726.26      22534.50       487.80 o
   4   0  14      12278.79      11878.58       370.04 o
   6   0  14        382.53        208.96        91.26 o
   8   0  14       2241.06       2118.15       186.97 o
  10   0  14      19399.56      19254.03       770.98 o
  12   0  14       3622.97       3521.21       313.79 o
  14   0  14       1146.28       1238.30       299.43 o
  16   0  14       9900.29      12876.89      1308.88 o
  18   0  14       4743.23       5829.71       955.69 o
 -21   1  14        600.15        -57.04       353.74 o
 -19   1  14      11138.18      12487.04       977.08 o
 -17   1  14       2009.81       2387.36       450.43 o
 -15   1  14       1303.91       1362.83       245.32 o
 -13   1  14      16875.67      17218.37       606.94 o
 -11   1  14         59.81        111.16       111.05 o
  -9   1  14         54.57         67.51        57.15 o
  -7   1  14       9161.10       8779.48       164.42 o
  -5   1  14      23710.16      21617.59       301.39 o
  -3   1  14         15.24        -31.78        31.78 o
  -1   1  14      59611.78      60433.12       729.19 o
   1   1  14      42943.76      42152.50       591.70 o
   3   1  14          1.93         -7.08        47.21 o
   5   1  14      16541.49      15202.24       403.42 o
   7   1  14       4389.69       4255.74       177.31 o
   9   1  14      11699.65      11428.16       370.64 o
  11   1  14       1089.63       1046.39       121.70 o
  13   1  14       7169.73       7004.33       412.97 o
  15   1  14       4451.10       4291.89       518.04 o
  17   1  14        156.45         67.99       257.62 o
  19   1  14       2675.69       2785.48       517.32 o
 -22   2  14       1811.99       1562.90       964.00 o
 -20   2  14        931.90        830.24       397.92 o
 -18   2  14       2010.85       2136.42       468.57 o
 -16   2  14      13866.00      13775.47       809.46 o
 -14   2  14       1712.96       1558.88       248.50 o
 -12   2  14       5587.64       5588.42       273.44 o
 -10   2  14       6965.18       6908.45       239.63 o
  -8   2  14      14505.54      13600.56       239.18 o
  -6   2  14         19.69         52.08        32.36 o
  -4   2  14       5271.16       5050.77       145.03 o
  -2   2  14      43771.33      44980.63       659.22 o
   0   2  14       4988.90       4578.10       177.44 o
   2   2  14      31539.05      30209.67       513.16 o
   4   2  14      32581.43      32476.27       479.78 o
   6   2  14       5838.21       5949.63       244.36 o
   8   2  14         14.72         -5.78        59.51 o
  10   2  14       5737.54       5946.43       246.99 o
  12   2  14       9763.95      10392.33       340.95 o
  14   2  14         30.02        106.20       142.67 o
  16   2  14       4432.48       3913.66       518.79 o
  18   2  14        878.74       1046.90       327.59 o
 -21   3  14        969.93        335.98       380.20 o
 -19   3  14       8900.29       8609.77       790.10 o
 -17   3  14       9944.11      11207.68       850.56 o
 -15   3  14       9312.78       9039.39       472.00 o
 -13   3  14       5681.86       5671.58       310.33 o
 -11   3  14       4335.66       4423.29       192.76 o
  -9   3  14       8029.76       7948.43       224.19 o
  -7   3  14      32462.12      34454.59       466.77 o
  -5   3  14      11922.12      11402.10       181.25 o
  -3   3  14      14726.07      14430.93       267.00 o
  -1   3  14      82256.81      85812.27      1203.67 o
   1   3  14      24768.54      25659.10       420.05 o
   3   3  14        833.92        878.35        93.88 o
   5   3  14       2440.35       2283.08       131.84 o
   7   3  14      13160.57      12735.37       279.99 o
   9   3  14         98.04         73.55        77.79 o
  11   3  14        113.14         67.29        78.58 o
  13   3  14      12184.40      13413.37       404.28 o
  15   3  14       4280.74       4325.14       533.73 o
  17   3  14       1115.44        661.06       295.19 o
 -20   4  14       2543.22       2000.07       493.19 o
 -18   4  14        223.17        115.02       465.38 o
 -16   4  14       9323.57      10229.34       501.31 o
 -14   4  14       1656.30       1349.06       205.76 o
 -12   4  14        575.96        722.82       140.88 o
 -10   4  14       4690.46       4670.02       350.83 o
  -8   4  14       6275.66       6518.24       212.92 o
  -6   4  14       2643.58       2725.28       111.36 o
  -4   4  14      17794.70      18189.27       302.27 o
  -2   4  14      89806.02      92682.14      1201.40 o
   0   4  14        464.74        460.38        78.86 o
   2   4  14      10697.12      10262.08       249.08 o
   4   4  14      12479.20      12207.60       283.41 o
   6   4  14        211.97        176.30        71.78 o
   8   4  14       7044.63       6952.29       274.93 o
  10   4  14       5994.27       5903.51       262.92 o
  12   4  14       4175.71       3480.07       241.87 o
  14   4  14       1490.05       1270.12       437.46 o
  16   4  14       8557.03      11343.63      1313.04 o
  18   4  14       1499.14        556.79       440.45 o
 -21   5  14        449.45        118.09       521.47 o
 -19   5  14       3881.58       3334.50       533.27 o
 -17   5  14        217.70        520.46       401.30 o
 -15   5  14       3592.35       3632.74       311.64 o
 -13   5  14      14526.48      15043.67       701.70 o
 -11   5  14       2698.44       2691.34       171.41 o
  -9   5  14         52.05        -33.10        97.41 o
  -7   5  14       5262.90       5585.13       219.91 o
  -5   5  14      14343.74      15088.70       319.48 o
  -3   5  14        543.75        514.44       101.89 o
  -1   5  14      18861.15      17398.74       374.34 o
   1   5  14      20023.46      19157.71       371.88 o
   3   5  14       1002.67        934.01       106.74 o
   5   5  14       3647.83       3766.46       189.35 o
   7   5  14       5062.82       4766.01       256.13 o
   9   5  14       8786.37       8376.37       329.46 o
  11   5  14         14.14         38.65       108.37 o
  13   5  14       3557.21       4269.31       399.78 o
  15   5  14       1254.45       1428.39       283.11 o
  17   5  14        935.77        988.93       531.86 o
 -20   6  14        383.51        153.74       444.60 o
 -18   6  14       2335.23       2394.55       362.08 o
 -16   6  14       5716.46       5287.67       396.43 o
 -14   6  14       5315.52       5410.18       375.79 o
 -12   6  14       4738.70       5395.74       306.25 o
 -10   6  14       6680.78       6873.69       255.72 o
  -8   6  14      10983.36      11128.93       275.23 o
  -6   6  14       3061.85       2940.82       137.71 o
  -4   6  14      22244.40      23000.94       415.99 o
  -2   6  14       6890.70       6672.79       210.26 o
   0   6  14          2.20        118.73        67.18 o
   2   6  14      22383.07      22208.15       426.41 o
   4   6  14      14585.79      14542.94       385.54 o
   6   6  14        278.30         -3.28        91.67 o
   8   6  14        489.25        453.87       115.28 o
  10   6  14      13063.70      14090.86       598.13 o
  12   6  14        699.59        414.60       171.22 o
  14   6  14       1573.78       1832.07       257.62 o
  16   6  14       1708.34       1939.87       320.50 o
 -19   7  14       3253.02       2863.57       467.95 o
 -17   7  14       1170.83       1639.77       372.83 o
 -15   7  14        678.15        516.37       345.01 o
 -13   7  14       6390.76       6490.31       575.32 o
 -11   7  14         17.16       -124.13       124.13 o
  -9   7  14         32.43        -13.90        83.29 o
  -7   7  14      14006.72      14767.76       319.32 o
  -5   7  14      26966.07      28311.84       442.33 o
  -3   7  14        359.69        193.18        70.87 o
  -1   7  14       8696.31       8796.11       252.95 o
   1   7  14      17827.59      18545.30       390.72 o
   3   7  14       2639.52       2527.81       168.84 o
   5   7  14       4234.59       4324.13       243.78 o
   7   7  14        711.65        901.83       134.66 o
   9   7  14       3180.37       3165.35       229.69 o
  11   7  14       6761.73       6651.25       442.52 o
  13   7  14       6484.46       7027.84       463.81 o
  15   7  14       1356.91       1427.24       246.69 o
 -18   8  14        435.94        639.90       436.29 o
 -16   8  14       3392.26       2472.33       627.43 o
 -14   8  14       2498.96       2604.51       592.11 o
 -12   8  14       1705.54       2359.98       308.20 o
 -10   8  14       6215.70       6854.97       461.45 o
  -8   8  14       2822.37       2766.38       220.19 o
  -6   8  14        216.66        243.87       100.79 o
  -4   8  14       3873.15       4225.70       201.22 o
  -2   8  14      11975.64      11924.19       299.97 o
   0   8  14       1906.69       1655.39       141.54 o
   2   8  14       1312.82       1245.94       128.52 o
   4   8  14       5623.51       4834.40       395.50 o
   6   8  14        731.17        711.54       136.31 o
   8   8  14       1022.43        829.23       144.83 o
  10   8  14       3636.33       3352.30       313.47 o
  12   8  14        178.79         97.24       153.98 o
  14   8  14        644.31        545.86       254.89 o
 -17   9  14        484.29       1067.88       498.62 o
 -15   9  14       1321.88       2152.38       619.12 o
 -13   9  14       5563.20       5820.83       668.98 o
 -11   9  14      10119.91      11294.88       581.54 o
  -9   9  14         47.80       -134.19       134.19 o
  -7   9  14       2419.33       3122.01       230.29 o
  -5   9  14       1256.53       1151.70       131.51 o
  -3   9  14        191.42         58.40        76.13 o
  -1   9  14       5807.48       5705.33       271.70 o
   1   9  14       3734.07       3285.36       219.48 o
   3   9  14        224.19         -3.11       108.42 o
   5   9  14       5302.32       5294.76       322.66 o
   7   9  14      10724.24      11409.44       433.21 o
   9   9  14        112.25        -81.84       168.76 o
  11   9  14        818.05        695.80       200.81 o
  13   9  14       1525.17       1575.25       266.97 o
 -16  10  14       2619.80       3066.52       710.53 o
 -14  10  14        610.94        972.31       515.24 o
 -12  10  14         17.84        284.89       233.08 o
 -10  10  14       5932.30       5687.63       573.16 o
  -8  10  14       4034.12       4145.28       342.61 o
  -6  10  14        829.34        765.86       159.64 o
  -4  10  14        708.63        664.00       106.95 o
  -2  10  14      11309.73      11870.90       303.89 o
   0  10  14          0.52        -53.56        89.32 o
   2  10  14        494.12        497.98       125.19 o
   4  10  14       4026.29       3713.10       261.77 o
   6  10  14       2815.42       3222.06       425.22 o
   8  10  14       3056.93       3072.82       308.63 o
  10  10  14       1931.25       1748.48       302.34 o
  12  10  14        582.39       1109.43       504.85 o
 -13  11  14        409.33         86.82       250.17 o
 -11  11  14        680.23        389.91       243.08 o
  -9  11  14         72.99         51.61       232.60 o
  -7  11  14       5803.15       6494.13       589.49 o
  -5  11  14       3092.34       3405.96       314.55 o
  -3  11  14        206.85         86.38       162.55 o
  -1  11  14       2029.01       2026.22       195.30 o
   1  11  14        592.05        606.55       137.49 o
   3  11  14        497.36        181.52       187.72 o
   5  11  14        285.78        281.88       173.81 o
   7  11  14       1746.43       1377.07       244.10 o
   9  11  14         30.07         53.25       214.15 o
  11  11  14       1304.25       1288.10       506.93 o
 -10  12  14       1681.33       1268.41       332.46 o
  -8  12  14       2312.71       2485.64       385.68 o
  -6  12  14         14.72        240.14       196.83 o
  -4  12  14        999.70       1173.45       222.49 o
  -2  12  14        257.06        331.85       153.73 o
   0  12  14        131.38         25.65       144.04 o
   2  12  14        877.80        797.01       197.61 o
   4  12  14       2466.15       2369.28       627.00 o
   6  12  14         66.87        -80.86       171.09 o
   8  12  14        635.68       1175.91       552.64 o
  -7  13  14        617.99        652.61       255.21 o
  -5  13  14        486.70        169.27       191.23 o
  -3  13  14        844.63        523.89       218.91 o
  -1  13  14         39.69       -151.80       151.80 o
   1  13  14       1517.98       1364.54       240.83 o
   3  13  14        499.12        323.38       182.29 o
   5  13  14       1948.05       1808.10       311.69 o
 -21   1  15         10.74       -388.51       388.51 o
 -19   1  15         10.91         33.24       329.07 o
 -17   1  15       2552.64       3229.51       505.26 o
 -15   1  15         74.77        395.89       336.57 o
 -13   1  15       7336.34       7941.32       437.82 o
 -11   1  15         75.98         48.61       116.14 o
  -9   1  15        301.08        303.22        71.65 o
  -7   1  15         66.47        107.60        41.27 o
  -5   1  15        153.27        243.10        40.51 o
  -3   1  15        128.51        110.07        33.19 o
  -1   1  15      12559.86      12638.63       199.23 o
   1   1  15       5016.18       4796.81       157.61 o
   3   1  15        121.21        116.32        54.59 o
   5   1  15      12269.49      12096.37       254.20 o
   7   1  15       1179.03        936.70        96.80 o
   9   1  15       2752.79       3001.07       170.30 o
  11   1  15        103.89        171.57        85.54 o
  13   1  15        209.22        179.46       116.43 o
  15   1  15        420.87        382.61       258.11 o
  17   1  15        672.93        584.98       396.82 o
  19   1  15         58.09        141.84       271.48 o
 -22   2  15         18.32       -296.39       296.39 o
 -20   2  15         93.35        230.77       349.49 o
 -18   2  15          0.38       -127.43       316.67 o
 -16   2  15        521.30        265.68       340.72 o
 -14   2  15       3699.64       3430.34       277.68 o
 -12   2  15          5.80         21.50        98.12 o
 -10   2  15        307.66        211.52        73.57 o
  -8   2  15        383.14        349.48        60.27 o
  -6   2  15       6313.11       6427.48       175.94 o
  -4   2  15       3540.92       3584.49       103.46 o
  -2   2  15        326.03        290.12        40.75 o
   0   2  15      12787.58      12650.42       249.06 o
   2   2  15        585.10        613.77        74.26 o
   4   2  15       5437.38       5663.47       176.29 o
   6   2  15        786.96        700.44        81.18 o
   8   2  15        721.76        667.05        94.25 o
  10   2  15          8.73         48.07        75.06 o
  12   2  15          6.66        -16.21        85.99 o
  14   2  15         41.75       -122.76       154.14 o
  16   2  15        122.08        122.44       238.56 o
  18   2  15       2648.48       2397.59       456.11 o
 -21   3  15          3.43       -292.13       292.13 o
 -19   3  15       2197.47       2227.10       480.14 o
 -17   3  15       1042.97        326.98       314.01 o
 -15   3  15         26.50        300.43       186.74 o
 -13   3  15       1586.08       1499.23       229.10 o
 -11   3  15         15.77         16.50        78.60 o
  -9   3  15        147.04        131.90        68.28 o
  -7   3  15       2869.25       2728.33       107.72 o
  -5   3  15        787.01        754.38        79.09 o
  -3   3  15       4849.11       5155.22       153.53 o
  -1   3  15         68.28        176.58        56.71 o
   1   3  15      21017.08      20814.53       368.39 o
   3   3  15      13520.73      13138.88       265.84 o
   5   3  15        956.66        919.79        97.66 o
   7   3  15         48.73         89.53        70.86 o
   9   3  15        658.16        627.74       124.30 o
  11   3  15         82.45        124.94        84.78 o
  13   3  15        274.87        459.10       120.65 o
  15   3  15        710.94        502.99       277.97 o
  17   3  15          3.37        -46.91       212.88 o
 -20   4  15        147.27       -225.83       279.82 o
 -18   4  15        259.82        225.51       311.66 o
 -16   4  15       3588.20       3307.82       366.23 o
 -14   4  15          7.64          9.92       138.49 o
 -12   4  15       2974.50       2837.97       248.20 o
 -10   4  15       1721.49       1728.02       133.86 o
  -8   4  15       2247.77       2130.82       136.86 o
  -6   4  15       4417.30       4479.26       126.20 o
  -4   4  15       6608.70       6653.27       201.61 o
  -2   4  15       3605.61       3746.18       156.39 o
   0   4  15        463.69        510.93        82.47 o
   2   4  15       2029.68       1967.28       167.78 o
   4   4  15        148.81        136.45        67.62 o
   6   4  15        109.19        -12.91        65.21 o
   8   4  15        176.57        315.56        83.81 o
  10   4  15          0.76        116.12        89.20 o
  12   4  15       1504.95       1562.06       191.16 o
  14   4  15       3124.54       2563.91       313.89 o
  16   4  15         97.83        324.10       382.28 o
  18   4  15          0.64        211.91       398.90 o
 -21   5  15        268.05       -122.90       309.46 o
 -19   5  15        144.02         36.95       353.19 o
 -17   5  15       2310.39       2034.00       330.30 o
 -15   5  15       4003.54       4054.32       366.45 o
 -13   5  15        923.99        787.98       178.86 o
 -11   5  15       2995.54       2736.43       196.36 o
  -9   5  15        246.30        123.86        78.57 o
  -7   5  15        457.72        457.90        73.14 o
  -5   5  15          3.94         48.58        49.07 o
  -3   5  15      32062.94      33187.25       531.63 o
  -1   5  15       1235.08       1251.74       110.28 o
   1   5  15       4948.21       4737.33       197.76 o
   3   5  15          4.63        -21.08        66.58 o
   5   5  15        143.45        232.85        75.39 o
   7   5  15      13502.22      13114.64       628.09 o
   9   5  15         56.20        -30.70        93.14 o
  11   5  15       3192.57       2894.28       243.54 o
  13   5  15          4.89       -140.55       140.55 o
  15   5  15       1794.70       1719.33       432.12 o
  17   5  15          0.63        349.03       390.59 o
 -20   6  15         11.00       -303.33       369.81 o
 -18   6  15          0.47         60.76       230.06 o
 -16   6  15       4033.10       4075.79       423.10 o
 -14   6  15       3590.97       3617.88       318.46 o
 -12   6  15          1.26        -36.62       109.87 o
 -10   6  15        188.77         81.50       102.27 o
  -8   6  15       1359.33       1602.90       130.95 o
  -6   6  15          0.31         -3.99        59.09 o
  -4   6  15       2191.20       2281.23       125.02 o
  -2   6  15       9950.66      10127.12       288.19 o
   0   6  15      10568.58      10352.66       269.99 o
   2   6  15          0.91         52.25        71.05 o
   4   6  15       7326.29       7167.86       255.33 o
   6   6  15       5827.81       5883.97       476.33 o
   8   6  15          8.19       -107.98       110.26 o
  10   6  15        780.00        605.96       147.13 o
  12   6  15       1540.40       1369.01       261.55 o
  14   6  15        629.63        303.35       166.68 o
  16   6  15        476.21        355.64       212.55 o
 -19   7  15        919.38        333.26       295.27 o
 -17   7  15       1323.88       1549.28       371.50 o
 -15   7  15        116.01        203.60       307.48 o
 -13   7  15       5897.59       6686.58       592.96 o
 -11   7  15       1328.34       1336.17       197.55 o
  -9   7  15         36.39         13.35       113.57 o
  -7   7  15        115.13        109.88        82.75 o
  -5   7  15        528.93        613.80        85.26 o
  -3   7  15       3318.66       3500.72       159.74 o
  -1   7  15         60.36        -22.40        67.50 o
   1   7  15       6932.23       6972.21       254.65 o
   3   7  15       4302.61       4117.26       209.01 o
   5   7  15        977.57        776.24       141.73 o
   7   7  15         54.55        -19.60        85.84 o
   9   7  15          5.62         -0.29        97.82 o
  11   7  15        365.79        320.35       183.97 o
  13   7  15         69.32        -45.85       185.32 o
  15   7  15       1054.47        930.85       208.69 o
 -18   8  15         88.08        581.72       444.60 o
 -16   8  15        332.32        552.64       403.05 o
 -14   8  15       3409.18       4135.32      1182.15 o
 -12   8  15       2022.86       2165.55       291.03 o
 -10   8  15       3893.55       4682.10       397.53 o
  -8   8  15        221.12         56.82       141.54 o
  -6   8  15      15480.02      16410.42       406.98 o
  -4   8  15        197.69        250.67        83.84 o
  -2   8  15         98.36         88.70        74.51 o
   0   8  15       9185.99       9216.64       279.92 o
   2   8  15        663.31        680.09       111.97 o
   4   8  15       8409.12       7963.77       337.58 o
   6   8  15         25.80         21.54       106.23 o
   8   8  15       1312.02       1546.47       179.44 o
  10   8  15       1746.34       1749.36       298.67 o
  12   8  15       5161.75       5424.00       416.39 o
  14   8  15       2435.24       2582.10       303.34 o
 -17   9  15        684.21       1508.33       531.86 o
 -15   9  15         46.41        299.17       357.35 o
 -13   9  15       5748.70       5270.53       725.08 o
 -11   9  15       2807.99       3192.26       565.36 o
  -9   9  15        275.67        244.21       171.51 o
  -7   9  15        659.40        405.24       155.43 o
  -5   9  15       5493.16       5407.81       251.82 o
  -3   9  15       3370.03       3835.43       202.07 o
  -1   9  15         70.10        -61.96        78.84 o
   1   9  15       6046.06       5722.19       285.15 o
   3   9  15        874.83        863.75       158.64 o
   5   9  15       1802.03       1404.04       197.41 o
   7   9  15        259.21         -8.28       134.50 o
   9   9  15       5694.06       6156.38       430.39 o
  11   9  15       1216.34       1118.82       225.48 o
  13   9  15         10.13        276.48       173.54 o
 -14  10  15       3412.40       3623.31       781.17 o
 -12  10  15         31.87        219.82       247.48 o
 -10  10  15        689.54        701.46       338.65 o
  -8  10  15        996.52       1007.69       212.09 o
  -6  10  15        184.06        143.05       133.37 o
  -4  10  15        178.93         96.91        98.39 o
  -2  10  15       7453.48       7710.23       323.91 o
   0  10  15       3763.48       3820.19       231.76 o
   2  10  15        838.09        735.18       147.20 o
   4  10  15       3230.64       2736.50       288.61 o
   6  10  15       1906.56       1728.35       319.61 o
   8  10  15        453.06        384.28       205.69 o
  10  10  15          0.76        -26.89       186.21 o
  12  10  15        767.25        977.09       323.16 o
 -13  11  15        605.16        800.76       323.44 o
 -11  11  15       2613.75       2593.46       441.14 o
  -9  11  15        216.60        109.22       513.16 o
  -7  11  15       1173.10        865.55       265.11 o
  -5  11  15        165.70         -6.43       137.20 o
  -3  11  15       4619.76       5182.82       364.28 o
  -1  11  15        334.03        160.72       142.89 o
   1  11  15       4926.32       4979.95       299.59 o
   3  11  15        704.89        313.52       173.42 o
   5  11  15        387.18        614.58       192.41 o
   7  11  15       3581.63       3204.00       328.47 o
   9  11  15        889.05        660.96       242.67 o
 -10  12  15       2040.80       1882.20       693.91 o
  -8  12  15       5055.42       5151.24       727.40 o
  -6  12  15        656.99        718.03       284.21 o
  -4  12  15       1426.78       1080.09       225.39 o
  -2  12  15       2673.90       2263.85       268.36 o
   0  12  15        988.18       1015.33       185.69 o
   2  12  15        401.14        391.41       165.23 o
   4  12  15       1551.84       1621.58       257.01 o
   6  12  15       1646.84       1548.85       292.38 o
   8  12  15        600.62        199.45       398.90 o
  -7  13  15        542.91        644.46       313.72 o
  -5  13  15       2368.93       2636.79       365.65 o
  -3  13  15       1141.28       1462.97       247.37 o
  -1  13  15        444.20        462.05       252.88 o
   1  13  15       4287.46       4182.85       365.91 o
   3  13  15       1954.34       2629.48       371.84 o
 -22   0  16          7.24       -241.00       486.16 o
 -20   0  16       3875.07       4308.92       885.05 o
 -18   0  16       2648.55       1707.78       631.59 o
 -16   0  16        343.67       1038.79       498.62 o
 -14   0  16      21876.43      21370.06      1391.98 o
 -12   0  16      41055.21      41988.04      1982.02 o
 -10   0  16         94.41         51.38        81.92 o
  -8   0  16         29.15         52.69        72.58 o
  -6   0  16     103248.73     108468.84      1853.32 o
  -4   0  16       1756.08       1682.24       319.42 o
  -2   0  16        376.13        394.77        41.60 o
   0   0  16      59102.61      62273.88      1102.17 o
   2   0  16      11017.95      10283.99       304.64 o
   4   0  16      41999.54      42379.93       842.22 o
   6   0  16      17374.48      18113.99       627.34 o
   8   0  16      19199.75      19301.65       523.54 o
  10   0  16       1405.27        921.70       192.30 o
  12   0  16       1512.55       1453.82       247.67 o
  14   0  16       2376.48       2726.85       479.68 o
  16   0  16       2691.89       1487.55       540.17 o
  18   0  16       3281.88       3444.64       756.24 o
 -21   1  16       5183.57       5543.93      1005.55 o
 -19   1  16         14.80        -52.02       339.35 o
 -17   1  16      10145.64      11260.08       881.91 o
 -15   1  16      24749.40      25863.93      1109.13 o
 -13   1  16       1236.02        940.71       200.43 o
 -11   1  16      16327.72      16401.19       401.88 o
  -9   1  16       6334.72       6592.68       170.40 o
  -7   1  16       5121.04       4486.72       160.51 o
  -5   1  16       7359.81       7023.20       193.06 o
  -3   1  16      41170.89      39040.98       515.73 o
  -1   1  16      41125.28      40994.68       504.31 o
   1   1  16       4621.06       4597.19       167.26 o
   3   1  16      69123.44      70238.56       958.79 o
   5   1  16      10077.00      10292.18       236.95 o
   7   1  16          3.69         14.63        65.28 o
   9   1  16       8991.29       8809.84       245.36 o
  11   1  16       6653.28       7493.43       279.36 o
  13   1  16        885.15        793.84       154.17 o
  15   1  16       2730.62       3080.39       772.86 o
  17   1  16       7458.00       7343.30       718.39 o
 -22   2  16        510.23        328.30       405.71 o
 -20   2  16       3035.36       3554.55       588.96 o
 -18   2  16      15677.59      17239.03       992.04 o
 -16   2  16       1626.82       1753.39       403.27 o
 -14   2  16      10379.52      10020.02       514.20 o
 -12   2  16      15325.26      16477.21       493.21 o
 -10   2  16         25.86         40.98       113.04 o
  -8   2  16      14944.43      14612.76       240.40 o
  -6   2  16      16867.90      16691.44       261.96 o
  -4   2  16      17235.35      16973.19       324.37 o
  -2   2  16      11475.58      11999.07       197.52 o
   0   2  16      98671.45     100574.48      1134.81 o
   2   2  16      31039.20      30929.53       460.78 o
   4   2  16       1146.39       1238.70       117.15 o
   6   2  16       9334.98       9203.74       233.27 o
   8   2  16         57.57        142.30        72.31 o
  10   2  16         41.49         -3.94        75.68 o
  12   2  16       4576.14       5195.10       410.36 o
  14   2  16      13812.69      13768.47       788.56 o
  16   2  16       2006.61       1907.64       390.74 o
  18   2  16        773.14        716.84       334.33 o
 -21   3  16        292.00        207.60       343.65 o
 -19   3  16       1702.50       1104.49       415.23 o
 -17   3  16      13911.15      14184.71       970.23 o
 -15   3  16       7544.87       7046.45       488.44 o
 -13   3  16        741.32        413.38       156.50 o
 -11   3  16      20965.55      20998.38       522.90 o
  -9   3  16      25011.92      25938.35       554.07 o
  -7   3  16        226.70        173.66        51.22 o
  -5   3  16       1706.42       1574.24        78.91 o
  -3   3  16      36422.34      37837.73       535.41 o
  -1   3  16      33828.40      35694.74       540.09 o
   1   3  16      16994.78      16890.34       302.61 o
   3   3  16      30126.44      29476.30       458.60 o
   5   3  16      31469.51      32031.42       503.36 o
   7   3  16       8654.88       8187.94       230.76 o
   9   3  16       2202.11       2366.02       169.40 o
  11   3  16       5962.18       5873.81       268.56 o
  13   3  16       2184.01       2229.43       199.57 o
  15   3  16       4291.86       4700.30       557.15 o
  17   3  16       2632.07       2952.31       486.10 o
 -20   4  16       2212.89       1365.00       454.39 o
 -18   4  16      12414.16      11662.39       921.08 o
 -16   4  16         11.53        479.36       212.18 o
 -14   4  16      10086.62      10882.06       575.00 o
 -12   4  16      23088.56      23482.09       611.52 o
 -10   4  16       2025.97       2052.87       165.11 o
  -8   4  16       9498.73       9661.36       236.00 o
  -6   4  16       5964.87       5982.47       153.75 o
  -4   4  16      13211.42      13219.10       242.23 o
  -2   4  16       4421.55       4405.99       221.34 o
   0   4  16      43411.80      44213.30       660.82 o
   2   4  16      11795.93      10984.06       345.96 o
   4   4  16       2436.48       2263.86       137.43 o
   6   4  16      35703.92      35701.56       558.69 o
   8   4  16      13251.39      12942.02       332.24 o
  10   4  16       3294.49       3229.85       325.44 o
  12   4  16        169.51        105.82        98.31 o
  14   4  16       6054.16       6001.02       470.42 o
  16   4  16        117.91         62.33       365.66 o
 -21   5  16       1561.00       1388.18       434.58 o
 -19   5  16          3.54       -290.17       290.17 o
 -17   5  16       4220.80       5968.64       493.17 o
 -15   5  16       6503.77       7039.47       741.54 o
 -13   5  16        726.16        738.98       176.28 o
 -11   5  16       6851.07       7219.16       289.89 o
  -9   5  16       5994.88       6455.86       272.69 o
  -7   5  16       1427.92       1326.05       141.80 o
  -5   5  16      14357.09      15012.18       245.39 o
  -3   5  16      36668.79      39755.76       614.70 o
  -1   5  16      23711.21      24253.35       449.55 o
   1   5  16        535.75        402.04        89.70 o
   3   5  16      18041.57      17635.95       370.01 o
   5   5  16       4453.71       4635.03       216.27 o
   7   5  16        233.83        269.39        99.14 o
   9   5  16       5792.73       5560.15       317.45 o
  11   5  16       4397.63       4928.86       316.39 o
  13   5  16        219.73        257.08       183.34 o
  15   5  16       2825.65       2824.25       349.97 o
  17   5  16       3809.66       2995.88       710.53 o
 -20   6  16       3189.20       2776.76       555.91 o
 -18   6  16       2556.94       1976.53       331.57 o
 -16   6  16        426.70        460.02       232.33 o
 -14   6  16       5305.32       4859.35       598.92 o
 -12   6  16       6115.72       6668.26       397.16 o
 -10   6  16        685.62        453.24       120.95 o
  -8   6  16        508.04        776.39       123.26 o
  -6   6  16      29278.82      30785.30       536.01 o
  -4   6  16       1915.22       2008.10       111.36 o
  -2   6  16        273.62        158.19        80.03 o
   0   6  16      28255.27      28358.42       504.80 o
   2   6  16      23279.04      22622.47       489.17 o
   4   6  16        122.85         74.94        75.65 o
   6   6  16       1194.59       1051.84       138.50 o
   8   6  16       5083.92       5267.67       286.10 o
  10   6  16          4.00        -89.61        89.61 o
  12   6  16       7788.34       7431.09       528.31 o
  14   6  16       3096.80       3363.72       390.44 o
  16   6  16        686.96        800.08       265.22 o
 -19   7  16         17.36       -352.73       498.62 o
 -17   7  16        982.31        726.51       319.25 o
 -15   7  16      10828.44      12087.40      1242.40 o
 -13   7  16        107.22        140.17       255.88 o
 -11   7  16       7746.71       8205.70       433.42 o
  -9   7  16       8349.10       8606.73       577.85 o
  -7   7  16       7645.91       7839.41       298.50 o
  -5   7  16       3399.07       3360.23       158.39 o
  -3   7  16       6819.49       7296.32       255.30 o
  -1   7  16       2767.70       2821.76       170.65 o
   1   7  16       5749.08       5687.77       315.00 o
   3   7  16      34719.95      35106.36       731.57 o
   5   7  16       4235.67       4248.55       249.02 o
   7   7  16       2110.49       2506.26       208.72 o
   9   7  16       3652.52       3572.70       253.61 o
  11   7  16       5851.91       6499.55       518.71 o
  13   7  16        294.13        304.23       170.56 o
  15   7  16        312.58        229.81       173.01 o
 -18   8  16       1104.05       1857.36       594.19 o
 -16   8  16         17.37         70.64       369.81 o
 -14   8  16       2825.31       2385.07       644.05 o
 -12   8  16       7028.00       7049.52       483.87 o
 -10   8  16         42.37       -150.71       150.71 o
  -8   8  16       2791.95       2655.50       255.86 o
  -6   8  16       7067.93       7072.36       385.49 o
  -4   8  16       4753.44       4632.85       227.18 o
  -2   8  16          7.44        -54.32        68.35 o
   0   8  16      11595.50      11780.93       318.12 o
   2   8  16       7254.90       6903.29       289.20 o
   4   8  16        549.93        589.84       120.76 o
   6   8  16       8998.45       9819.33       398.59 o
   8   8  16       6036.54       5921.93       393.33 o
  10   8  16          8.63       -139.35       156.08 o
  12   8  16       2245.08       2095.14       283.11 o
  14   8  16       2316.11       2150.98       294.42 o
 -17   9  16       1740.23       1965.40       581.72 o
 -15   9  16       1179.07        781.17       432.14 o
 -13   9  16       1640.95       2065.58       364.35 o
 -11   9  16       2436.05       2666.26       446.92 o
  -9   9  16       3214.70       3250.32       298.51 o
  -7   9  16        254.61        217.44       141.93 o
  -5   9  16       6235.20       5805.36       288.74 o
  -3   9  16      10648.12      12019.22       362.48 o
  -1   9  16       7808.44       7845.58       361.96 o
   1   9  16          4.06        -26.66        89.18 o
   3   9  16         96.54         78.28       106.39 o
   5   9  16       4002.71       3805.03       285.62 o
   7   9  16         42.39       -110.72       124.30 o
   9   9  16        998.03        729.50       200.49 o
  11   9  16       1303.40       1243.80       261.30 o
  13   9  16        214.65         56.83       167.08 o
 -14  10  16        130.23         62.33       386.43 o
 -12  10  16       3727.34       3958.82       556.79 o
 -10  10  16       2130.58       1651.20       356.54 o
  -8  10  16       3617.44       3774.95       330.44 o
  -6  10  16       2332.15       2025.91       251.50 o
  -4  10  16       3427.56       3482.63       220.41 o
  -2  10  16       3188.65       3009.27       227.66 o
   0  10  16       6735.63       6588.87       359.76 o
   2  10  16       1283.17        977.98       172.66 o
   4  10  16        187.68        184.70       152.68 o
   6  10  16       7988.83       7798.11       473.23 o
   8  10  16       3019.57       3354.80       329.06 o
  10  10  16          4.17        255.26       201.82 o
  12  10  16       1464.44        921.52       394.74 o
 -13  11  16         80.50         -6.65       261.78 o
 -11  11  16       1126.89       1169.05       328.19 o
  -9  11  16       8549.48       9071.70       831.03 o
  -7  11  16       4006.22       4592.75       437.48 o
  -5  11  16         79.73       -119.31       156.85 o
  -3  11  16       2334.30       2221.77       257.11 o
  -1  11  16         26.99       -104.69       104.69 o
   1  11  16       1263.22        848.10       179.37 o
   3  11  16       1705.31       2147.14       271.57 o
   5  11  16       2933.36       2856.74       337.67 o
   7  11  16         24.27        124.29       171.68 o
   9  11  16       1125.88        578.41       336.71 o
 -10  12  16         90.44        207.00       461.22 o
  -8  12  16        579.39        649.15       238.69 o
  -6  12  16       2832.74       2914.84       364.43 o
  -4  12  16         75.50        169.38       189.85 o
  -2  12  16        586.35        614.75       180.28 o
   0  12  16       1020.88       1311.13       199.96 o
   2  12  16        320.45        211.50       141.94 o
   4  12  16          4.74        -21.93       157.37 o
   6  12  16        222.63        164.64       172.25 o
  -7  13  16       1028.83       1304.07       360.82 o
  -5  13  16       2452.45       2819.04       373.02 o
  -3  13  16       1650.63       2151.82       581.62 o
  -1  13  16       1178.65        908.58       238.70 o
   1  13  16        178.60        200.48       164.55 o
   3  13  16       1886.17       1929.88       323.70 o
 -21   1  17          0.85         34.89       438.37 o
 -19   1  17       1082.66        671.86       397.51 o
 -17   1  17        299.49        242.51       302.30 o
 -15   1  17       1048.49       1272.62       351.13 o
 -13   1  17        204.76        186.07       144.67 o
 -11   1  17          6.37          2.09       111.81 o
  -9   1  17       2813.37       2658.59       137.73 o
  -7   1  17       5571.12       5830.02       158.88 o
  -5   1  17       8362.65       8363.25       203.68 o
  -3   1  17        558.51        516.75        50.72 o
  -1   1  17          0.29         14.28        33.67 o
   1   1  17      13909.86      14464.44       267.75 o
   3   1  17        160.46        144.96        45.47 o
   5   1  17        242.67        165.33        67.55 o
   7   1  17       1344.23       1301.41       116.09 o
   9   1  17        852.06        785.51       104.17 o
  11   1  17        492.08        364.67        96.13 o
  13   1  17       1646.03       1901.04       203.70 o
  15   1  17        203.67        -20.31       299.17 o
  17   1  17        586.53        882.09       319.47 o
 -22   2  17         89.77       -272.50       302.30 o
 -20   2  17        607.42        750.05       654.44 o
 -18   2  17          2.49       -165.83       361.50 o
 -16   2  17       2039.56       2095.38       422.82 o
 -14   2  17        322.28        227.81       165.74 o
 -12   2  17       5024.76       5329.90       350.25 o
 -10   2  17        292.05         84.14        81.61 o
  -8   2  17       1036.44        942.68        85.79 o
  -6   2  17       3863.96       3871.82       146.82 o
  -4   2  17        712.19        715.83        79.00 o
  -2   2  17        836.24        953.43        59.44 o
   0   2  17       1426.01       1355.20        92.13 o
   2   2  17       8294.08       8466.58       204.08 o
   4   2  17       1531.65       1374.10       124.54 o
   6   2  17       1354.59       1298.78       110.99 o
   8   2  17       2158.26       2151.02       145.25 o
  10   2  17       1356.85       1100.62       125.04 o
  12   2  17        234.69        236.87       106.58 o
  14   2  17       1199.24        770.61       303.50 o
  16   2  17        989.23       1224.95       362.78 o
  18   2  17         11.04        113.88       257.62 o
 -21   3  17        255.41        -16.48       334.80 o
 -19   3  17        784.65        498.11       358.50 o
 -17   3  17        369.96        313.63       348.31 o
 -15   3  17          1.82         39.03       157.44 o
 -13   3  17        630.50        655.88       203.26 o
 -11   3  17      11516.17      10589.34       375.41 o
  -9   3  17       3584.64       3622.74       178.74 o
  -7   3  17       1202.35       1316.35        96.80 o
  -5   3  17       2997.61       2909.23       159.50 o
  -3   3  17       2225.20       2176.99       108.60 o
  -1   3  17        345.14        302.72        64.12 o
   1   3  17       3745.01       4213.49       168.03 o
   3   3  17       1194.71       1118.05       121.94 o
   5   3  17        432.22        472.65        84.41 o
   7   3  17        383.33        326.71        81.81 o
   9   3  17        893.13        677.25       114.72 o
  11   3  17        925.70       1004.44       130.62 o
  13   3  17       2025.73       2333.66       230.88 o
  15   3  17       1076.83        742.38       292.22 o
  17   3  17         51.86       -190.95       222.60 o
 -20   4  17         21.84       -302.81       302.81 o
 -18   4  17        939.03        739.14       587.96 o
 -16   4  17         76.72        -85.60       246.22 o
 -14   4  17        308.84         79.27       172.36 o
 -12   4  17        898.52        933.22       180.08 o
 -10   4  17         38.89        158.67       106.23 o
  -8   4  17       2217.05       2085.30       164.06 o
  -6   4  17        804.16        935.53       116.29 o
  -4   4  17        488.38        483.42        69.11 o
  -2   4  17         66.86         66.38        46.05 o
   0   4  17       1567.99       1500.57       109.63 o
   2   4  17       4146.59       4436.69       196.24 o
   4   4  17       2357.64       2330.25       197.61 o
   6   4  17        301.64        249.22        77.98 o
   8   4  17          5.36        -77.19        77.19 o
  10   4  17         33.65        137.04       103.35 o
  12   4  17       1886.72       1848.61       206.67 o
  14   4  17        350.38        411.91       190.32 o
  16   4  17         88.70        -29.09       378.12 o
 -19   5  17       1174.49        792.62       389.10 o
 -17   5  17       3246.12       3072.99       380.78 o
 -15   5  17       3042.50       2844.13       350.87 o
 -13   5  17       1586.77       1559.62       266.89 o
 -11   5  17         95.42        203.65       106.03 o
  -9   5  17       2101.61       2077.83       169.44 o
  -7   5  17       9150.50       9221.94       257.54 o
  -5   5  17         83.86        154.09        61.51 o
  -3   5  17         78.42        -29.41        59.90 o
  -1   5  17       7941.82       7873.11       232.10 o
   1   5  17         78.83        150.56        82.80 o
   3   5  17        533.20        399.53        94.79 o
   5   5  17      17278.02      17101.18       380.08 o
   7   5  17        232.61        191.92        97.80 o
   9   5  17          9.83        117.50       101.20 o
  11   5  17          1.85        -93.17       104.39 o
  13   5  17       2125.87       2421.27       278.46 o
  15   5  17         32.99         41.68       189.69 o
 -20   6  17        874.49        151.87       331.04 o
 -18   6  17          6.37        -93.27       213.14 o
 -16   6  17        607.70        538.38       280.66 o
 -14   6  17       1226.50       1159.31       256.98 o
 -12   6  17       3337.87       3291.84       310.19 o
 -10   6  17       2667.69       3153.35       233.46 o
  -8   6  17       6476.57       7002.27       426.98 o
  -6   6  17       2312.00       2477.49       155.95 o
  -4   6  17       7787.88       8414.79       249.85 o
  -2   6  17       6632.89       6793.69       231.24 o
   0   6  17        211.31        -13.90        81.54 o
   2   6  17       1402.74       1227.84       135.59 o
   4   6  17        299.59        380.95        95.22 o
   6   6  17       7088.93       6816.51       312.55 o
   8   6  17        844.76        559.45       128.66 o
  10   6  17        434.85        487.83       136.56 o
  12   6  17        614.34        501.07       219.95 o
  14   6  17        264.62        150.86       164.18 o
  16   6  17       1095.58       1151.22       344.69 o
 -19   7  17         51.88        245.50       531.86 o
 -17   7  17          1.01        299.17       328.26 o
 -15   7  17       2547.83       2933.55       660.67 o
 -13   7  17         85.55        415.34       269.54 o
 -11   7  17       4899.11       4634.51       326.07 o
  -9   7  17       4385.61       4503.56       291.08 o
  -7   7  17        324.35        366.34       106.55 o
  -5   7  17       2175.90       2147.14       139.12 o
  -3   7  17       1767.80       1495.00       136.07 o
  -1   7  17       1128.95       1237.66       125.81 o
   1   7  17       7452.79       7389.07       264.62 o
   3   7  17       2192.24       2265.02       167.91 o
   5   7  17       3497.57       3377.51       230.29 o
   7   7  17        283.90        136.03       107.67 o
   9   7  17        122.65        -46.33       108.49 o
  11   7  17        593.27        194.33       181.86 o
  13   7  17       1448.84       1312.85       240.69 o
  15   7  17       1824.18       2219.41       297.91 o
 -18   8  17        333.44        710.53       432.14 o
 -16   8  17       2915.12       3153.78       656.52 o
 -14   8  17        274.80        590.03       403.05 o
 -12   8  17       7440.77       7232.18       508.14 o
 -10   8  17        250.61         30.49       150.65 o
  -8   8  17        673.90        472.34       150.89 o
  -6   8  17       1646.77       1752.04       207.74 o
  -4   8  17        242.51         84.24        87.13 o
  -2   8  17        298.45        323.60       103.94 o
   0   8  17        722.89        958.25       125.26 o
   2   8  17      20780.52      21322.69       461.58 o
   4   8  17          2.08        -89.30        89.30 o
   6   8  17          0.24         25.34       101.56 o
   8   8  17        442.21        342.75       139.82 o
  10   8  17        530.11        398.89       198.75 o
  12   8  17         21.66        -56.27       178.72 o
  14   8  17         10.88        -40.00       159.81 o
 -17   9  17         11.34         83.10       398.90 o
 -15   9  17       2552.80       3681.48       772.86 o
 -13   9  17       2300.27       2425.07       427.43 o
 -11   9  17       2237.69       2185.00       365.46 o
  -9   9  17       2572.04       2448.62       368.60 o
  -7   9  17       3864.82       3721.43       304.55 o
  -5   9  17        106.11        175.55       129.69 o
  -3   9  17       1440.79       1163.16       145.01 o
  -1   9  17       6436.89       7187.48       490.82 o
   1   9  17       5358.25       4528.89       259.54 o
   3   9  17       3786.13       3727.98       268.95 o
   5   9  17        298.97        343.92       135.44 o
   7   9  17        487.16        289.98       143.69 o
   9   9  17        505.72        283.68       173.61 o
  11   9  17        350.35        320.82       180.59 o
  13   9  17        530.73        822.58       219.96 o
 -14  10  17        836.10        199.45       373.97 o
 -12  10  17       2796.07       3399.75       465.39 o
 -10  10  17       1511.75       1864.31       354.17 o
  -8  10  17        173.00        261.13       164.87 o
  -6  10  17        337.30        191.86       147.22 o
  -4  10  17       3893.30       3802.98       250.58 o
  -2  10  17       4472.35       4569.84       275.90 o
   0  10  17        453.02        359.38       131.97 o
   2  10  17       1165.88       1263.43       213.05 o
   4  10  17         60.71        -85.65       136.98 o
   6  10  17       1617.46       1702.85       260.11 o
   8  10  17       4145.19       4437.65       651.93 o
  10  10  17       1796.28       1795.90       348.86 o
 -13  11  17       1285.62       1312.12       368.31 o
 -11  11  17          8.71        198.76       295.02 o
  -9  11  17       7420.92       8843.04       740.65 o
  -7  11  17        551.12        388.80       203.43 o
  -5  11  17        639.06        362.85       199.57 o
  -3  11  17       1000.31        964.35       196.87 o
  -1  11  17       4165.19       4571.65       286.38 o
   1  11  17         75.69         59.36       131.36 o
   3  11  17        216.26        233.69       154.49 o
   5  11  17       4060.38       4188.25       878.63 o
   7  11  17        116.94         63.51       160.45 o
   9  11  17         89.81         33.01       353.19 o
 -10  12  17       2436.92       2278.49       420.62 o
  -8  12  17       1041.71        822.13       250.28 o
  -6  12  17         17.21        -36.00       161.25 o
  -4  12  17       2287.96       2107.22       313.07 o
  -2  12  17       1197.99       1018.12       206.56 o
   0  12  17       1150.13       1111.89       201.01 o
   2  12  17       4492.34       4382.87       629.26 o
   4  12  17       3349.75       2920.77       308.56 o
   6  12  17        669.79        596.63       347.11 o
  -5  13  17        464.16        406.47       301.25 o
  -3  13  17        263.61        355.10       210.79 o
  -1  13  17       1793.01       1690.64       296.30 o
   1  13  17        738.36        992.05       223.02 o
 -22   0  18       6806.69       6831.11      1146.83 o
 -20   0  18        376.46        540.17       565.10 o
 -18   0  18          1.80        444.60       511.09 o
 -16   0  18      13177.13      14634.52      1250.71 o
 -14   0  18      20918.22      21411.61      1400.29 o
 -12   0  18       2654.89       2227.18       299.60 o
 -10   0  18       6213.57       6371.33       376.82 o
  -8   0  18      33846.69      34461.54       744.39 o
  -6   0  18      14123.28      13737.15       398.46 o
  -4   0  18      50379.19      52581.78      1366.76 o
  -2   0  18      53072.17      53006.73       828.34 o
   0   0  18      25565.10      25372.33       548.21 o
   2   0  18      50275.90      50672.04       965.60 o
   4   0  18      36873.07      36513.10       771.81 o
   6   0  18       7381.88       6666.32       308.91 o
   8   0  18       3042.34       3665.84       362.85 o
  10   0  18      13943.40      14457.65       534.97 o
  12   0  18        400.93        381.03       167.32 o
  14   0  18        252.16        382.28       353.19 o
  16   0  18      11955.06      12245.30      1304.72 o
  18   0  18       3570.61       3162.09       735.47 o
 -21   1  18       3153.14       3754.11       638.07 o
 -19   1  18       2376.17       1995.79       482.52 o
 -17   1  18       1610.53       1404.19       418.65 o
 -15   1  18       4551.34       4420.46       540.24 o
 -13   1  18      32048.18      32673.81       942.71 o
 -11   1  18       7607.13       7122.27       335.63 o
  -9   1  18       2479.54       2360.63       154.88 o
  -7   1  18      23879.11      25573.78       389.36 o
  -5   1  18      17156.71      17033.16       306.76 o
  -3   1  18       1780.16       1701.93        88.34 o
  -1   1  18      11575.21      11150.64       194.10 o
   1   1  18      70973.62      69594.18       882.73 o
   3   1  18       2670.73       2642.88       136.37 o
   5   1  18      19381.49      18444.03       347.40 o
   7   1  18      26159.42      25704.74       449.61 o
   9   1  18       2191.05       2307.05       185.21 o
  11   1  18       2627.46       2716.34       188.86 o
  13   1  18       2243.88       2649.56       237.31 o
  15   1  18       4118.74       4605.86       558.40 o
  17   1  18        124.92         70.36       238.37 o
 -22   2  18        574.22        792.22       427.49 o
 -20   2  18          9.05       -132.69       330.45 o
 -18   2  18        826.74        837.93       389.10 o
 -16   2  18      15810.56      16348.51       916.65 o
 -14   2  18       7857.47       7337.00       464.96 o
 -12   2  18       3824.61       4033.11       315.19 o
 -10   2  18      48681.95      49099.38       846.43 o
  -8   2  18       9627.26       9696.83       224.12 o
  -6   2  18        174.04        125.34        60.53 o
  -4   2  18       4006.78       3740.20       151.31 o
  -2   2  18      26456.50      26854.30       399.65 o
   0   2  18       1027.24       1045.50        83.98 o
   2   2  18      32712.36      33790.17       555.45 o
   4   2  18      59684.02      59681.30       806.32 o
   6   2  18         33.70         80.45        66.01 o
   8   2  18       9351.53       8930.30       255.01 o
  10   2  18       7163.13       7830.29       363.39 o
  12   2  18       4648.14       4739.23       264.18 o
  14   2  18         76.41         68.87       208.51 o
  16   2  18       1762.26       1857.92       405.71 o
 -21   3  18        327.87       -260.84       337.27 o
 -19   3  18       7940.65       8219.27       795.98 o
 -17   3  18       6768.03       6591.98       943.22 o
 -15   3  18        481.25        318.36       193.68 o
 -13   3  18      13600.47      14237.17       590.95 o
 -11   3  18      18974.22      18790.62       586.97 o
  -9   3  18      19592.20      19677.18       404.11 o
  -7   3  18       7808.03       7586.24       217.87 o
  -5   3  18       9907.91       9589.68       218.91 o
  -3   3  18       6336.19       6161.05       193.61 o
  -1   3  18      41881.03      44694.40       617.45 o
   1   3  18      42105.20      42523.08       650.68 o
   3   3  18      29707.49      28822.47       500.72 o
   5   3  18      27384.53      27796.31       467.93 o
   7   3  18      13517.89      13514.23       292.52 o
   9   3  18        388.60        343.10        96.14 o
  11   3  18        167.73        169.90        94.33 o
  13   3  18       8671.96       9800.71       656.12 o
  15   3  18       2587.79       2148.48       413.78 o
  17   3  18        140.92        203.60       369.81 o
 -20   4  18        395.80        490.65       360.50 o
 -18   4  18       1856.97       1745.05       810.26 o
 -16   4  18       9728.22       9601.31       571.12 o
 -14   4  18       5123.86       5788.81       765.72 o
 -12   4  18        377.17        360.59       160.84 o
 -10   4  18      31544.39      32136.57       621.96 o
  -8   4  18       3436.45       3557.37       231.34 o
  -6   4  18       1041.44        930.47        90.00 o
  -4   4  18      20729.41      21316.07       371.12 o
  -2   4  18      38105.47      39886.17       572.54 o
   0   4  18       2963.27       2940.94       163.33 o
   2   4  18       9544.87       9468.98       243.05 o
   4   4  18      39572.67      39323.71       599.47 o
   6   4  18        798.09        813.98       108.84 o
   8   4  18       7485.25       7952.16       314.57 o
  10   4  18       3715.61       3843.78       248.09 o
  12   4  18       2450.05       2393.64       251.41 o
  14   4  18       2045.45       2880.95       340.44 o
  16   4  18       3897.90       3698.10       818.57 o
 -19   5  18       3840.80       3576.96       564.10 o
 -17   5  18       1405.59       1345.86       298.81 o
 -15   5  18       1964.03       2152.90       378.16 o
 -13   5  18      15885.50      17434.35       682.77 o
 -11   5  18       9047.35       9284.24       376.37 o
  -9   5  18        246.20        100.12        97.89 o
  -7   5  18      12622.10      13732.29       324.84 o
  -5   5  18       5720.18       6155.23       205.17 o
  -3   5  18        867.71        738.81       110.54 o
  -1   5  18       8749.14       8831.87       327.76 o
   1   5  18      13636.28      14409.63       360.02 o
   3   5  18         10.83         11.77        68.79 o
   5   5  18      10908.40      11226.71       338.33 o
   7   5  18      19273.61      19791.55       624.99 o
   9   5  18       4924.82       4504.60       265.47 o
  11   5  18        309.24         86.69       156.29 o
  13   5  18       2797.61       3029.79       429.79 o
  15   5  18       1556.22       1528.83       471.02 o
 -20   6  18          0.82         35.52       320.91 o
 -18   6  18        390.20        279.95       242.52 o
 -16   6  18       6658.55       7382.67       551.38 o
 -14   6  18       3998.63       4251.51       412.92 o
 -12   6  18       3296.38       3351.91       259.80 o
 -10   6  18       5773.59       5953.41       295.36 o
  -8   6  18      13751.76      13687.02       417.17 o
  -6   6  18        842.53        774.70       103.67 o
  -4   6  18       7614.88       8336.56       251.13 o
  -2   6  18       7860.64       8256.47       361.10 o
   0   6  18       2504.43       2763.69       192.11 o
   2   6  18      19145.03      19377.28       569.92 o
   4   6  18      17365.18      17137.58       447.01 o
   6   6  18       3126.86       2781.06       207.86 o
   8   6  18       1039.00        887.95       179.44 o
  10   6  18      15101.02      16043.73       468.34 o
  12   6  18       1639.67       1378.24       272.29 o
  14   6  18        314.83        168.53       135.87 o
 -19   7  18       1604.15       1809.19       420.03 o
 -17   7  18       5054.76       5513.92       851.81 o
 -15   7  18         59.59        436.29       378.12 o
 -13   7  18      10151.35      11857.34       905.83 o
 -11   7  18       3394.92       3304.18       370.40 o
  -9   7  18        204.43        104.71       103.80 o
  -7   7  18      16584.88      17326.11       432.87 o
  -5   7  18       7061.72       7605.34       249.14 o
  -3   7  18        144.01        121.96        90.95 o
  -1   7  18       7696.99       7781.95       300.43 o
   1   7  18      29100.79      30068.25       556.71 o
   3   7  18          1.82         14.72        79.62 o
   5   7  18       3809.66       3587.73       236.02 o
   7   7  18       3965.16       4067.56       261.71 o
   9   7  18        600.88        531.56       140.89 o
  11   7  18       4297.57       4711.92       507.31 o
  13   7  18       3409.45       3190.88       330.73 o
  15   7  18       4091.42       4837.65       411.68 o
 -18   8  18        604.00       1159.29       457.07 o
 -16   8  18       4159.06       4470.97       801.95 o
 -14   8  18       2331.71       2127.45       602.50 o
 -12   8  18       1124.79       1696.10       454.99 o
 -10   8  18       6007.17       6474.47       451.62 o
  -8   8  18        321.76        352.14       182.92 o
  -6   8  18       1671.10       1991.51       330.04 o
  -4   8  18       3832.23       4463.17       247.98 o
  -2   8  18       4839.67       4845.16       297.66 o
   0   8  18        275.19        345.91       105.44 o
   2   8  18       5194.10       5204.37       254.52 o
   4   8  18       8484.77       8740.82       370.06 o
   6   8  18       1169.74       1070.70       159.11 o
   8   8  18        631.95        553.24       167.34 o
  10   8  18       2683.26       2147.41       333.78 o
  12   8  18       1433.90       1109.02       236.93 o
 -15   9  18        372.61       1022.17       502.78 o
 -13   9  18       3837.66       4695.35       822.72 o
 -11   9  18       7110.16       7437.93       822.72 o
  -9   9  18         68.14        -68.63       139.27 o
  -7   9  18       4886.92       4577.53       380.42 o
  -5   9  18       5650.60       6317.25       563.16 o
  -3   9  18        137.43        114.35        98.76 o
  -1   9  18       7411.31       8125.62       587.77 o
   1   9  18       1901.22       1914.50       329.40 o
   3   9  18        125.37        151.30       134.61 o
   5   9  18       6726.56       6282.51       392.71 o
   7   9  18       7936.49       7863.76       493.59 o
   9   9  18       1556.13       1638.47       296.44 o
  11   9  18         12.22        -46.14       158.85 o
 -14  10  18        942.70       1691.16       573.41 o
 -12  10  18        165.01        322.81       444.60 o
 -10  10  18       6759.11       7174.33       657.85 o
  -8  10  18       1460.18       1467.20       299.15 o
  -6  10  18        144.00        136.93       140.57 o
  -4  10  18       5185.53       5515.91       301.61 o
  -2  10  18       4608.43       4992.27       324.57 o
   0  10  18       1052.31        794.72       167.35 o
   2  10  18        604.50        687.22       214.01 o
   4  10  18       3994.24       3748.25       488.78 o
   6  10  18        104.84        147.82       189.98 o
   8  10  18       2513.25       2582.98       305.71 o
  10  10  18       2222.37       2126.87       343.38 o
 -13  11  18         60.79         33.22       234.49 o
 -11  11  18        503.24        351.40       598.35 o
  -9  11  18        414.31        -57.11       218.76 o
  -7  11  18       4110.52       3707.30       392.60 o
  -5  11  18       3463.80       3056.96       352.21 o
  -3  11  18        357.71        127.21       148.31 o
  -1  11  18       6221.69       6438.61       371.01 o
   1  11  18       2371.91       2221.41       243.19 o
   3  11  18        722.20        818.72       206.87 o
   5  11  18        131.12        229.12       178.58 o
   7  11  18        222.86         92.66       167.84 o
   9  11  18        395.36        460.54       304.48 o
 -10  12  18       1542.11        995.01       327.52 o
  -8  12  18       3501.04       3730.84       417.46 o
  -6  12  18        125.67         51.36       188.34 o
  -4  12  18       1749.01       1901.45       315.29 o
  -2  12  18       1929.06       2168.16       441.77 o
   0  12  18         14.39        180.50       137.86 o
   2  12  18       1560.10       1788.05       243.18 o
   4  12  18       1161.65       1115.14       244.60 o
   6  12  18          3.83       -184.31       184.31 o
  -5  13  18        897.57        593.98       338.65 o
  -3  13  18         70.49        250.26       256.97 o
  -1  13  18         67.71        -52.14       214.42 o
   1  13  18       1309.69        904.90       280.93 o
 -21   1  19        118.81        -23.33       354.21 o
 -19   1  19        128.60        163.32       345.36 o
 -17   1  19        166.98        -47.74       305.40 o
 -15   1  19        169.28         49.26       536.02 o
 -13   1  19       1449.15       1493.34       240.86 o
 -11   1  19        465.21        443.97       117.54 o
  -9   1  19         14.49        -29.78        77.66 o
  -7   1  19       2432.66       2535.11       139.58 o
  -5   1  19       1130.07        813.33       108.69 o
  -3   1  19        425.10        340.48        63.96 o
  -1   1  19      14810.14      14437.36       260.05 o
   1   1  19       1193.45       1212.48        92.20 o
   3   1  19       2724.13       2436.94       192.77 o
   5   1  19       1842.88       1770.66       124.07 o
   7   1  19        698.11        759.36        99.07 o
   9   1  19       2530.35       2764.13       170.55 o
  11   1  19        134.75        120.90        88.41 o
  13   1  19        227.67          3.18       137.57 o
  15   1  19         81.22        -74.97       206.75 o
  17   1  19        422.72        449.62       281.33 o
 -20   2  19        469.15        560.67       398.11 o
 -18   2  19        575.42        482.95       357.16 o
 -16   2  19        102.07        614.85       321.23 o
 -14   2  19       3697.63       3737.87       367.18 o
 -12   2  19        283.01        151.26       139.20 o
 -10   2  19         60.05        223.66       105.85 o
  -8   2  19       3787.41       3648.29       177.47 o
  -6   2  19        546.55        401.28        73.57 o
  -4   2  19       2483.84       2411.84       138.75 o
  -2   2  19        697.39        475.18        99.27 o
   0   2  19       3042.67       3141.67       137.69 o
   2   2  19       1635.96       1394.46       118.95 o
   4   2  19        636.74        533.64        85.63 o
   6   2  19         30.24         19.24        66.55 o
   8   2  19        718.22        386.38        90.53 o
  10   2  19       1396.48       1437.00       148.88 o
  12   2  19        899.70        994.73       139.52 o
  14   2  19        638.76        879.38       298.75 o
  16   2  19         13.21        -66.41       234.87 o
 -21   3  19        171.61       -130.96       363.81 o
 -19   3  19       1179.00        903.52       406.54 o
 -17   3  19       1151.12       1170.15       397.14 o
 -15   3  19       1364.68       1394.81       268.57 o
 -13   3  19       2802.28       2307.44       281.28 o
 -11   3  19       3461.27       3823.66       427.62 o
  -9   3  19        575.92        510.24       152.81 o
  -7   3  19         40.75        -57.70        57.70 o
  -5   3  19       1579.56       1593.68       157.64 o
  -3   3  19       2915.85       2995.63       155.95 o
  -1   3  19          0.17          2.25        55.92 o
   1   3  19       3318.34       3292.39       167.00 o
   3   3  19       4942.97       5306.16       238.94 o
   5   3  19       2561.50       2722.39       178.71 o
   7   3  19        188.23        229.18        78.08 o
   9   3  19          8.94        -43.13        79.48 o
  11   3  19        230.67        347.85       109.20 o
  13   3  19          2.03        195.65       147.69 o
  15   3  19        255.80        -32.46       216.40 o
  17   3  19        111.98        245.16       403.05 o
 -20   4  19        456.45        512.54       363.81 o
 -18   4  19        126.49         -2.48       309.88 o
 -16   4  19        276.82        381.76       210.58 o
 -14   4  19        364.25        218.39       189.43 o
 -12   4  19        827.35        674.09       174.12 o
 -10   4  19       4519.24       5099.78       297.20 o
  -8   4  19       4381.81       4457.29       196.15 o
  -6   4  19         58.14         99.01        69.49 o
  -4   4  19        121.67         41.33        65.11 o
  -2   4  19        747.16        614.56        93.33 o
   0   4  19        334.93        260.17        72.22 o
   2   4  19       1093.00        953.11       101.14 o
   4   4  19        265.53        315.90        79.45 o
   6   4  19       1531.12       1513.99       128.34 o
   8   4  19       1733.42       1841.36       175.39 o
  10   4  19        449.65        477.45       126.50 o
  12   4  19       3094.13       3209.98       301.27 o
  14   4  19        769.77        592.57       209.54 o
  16   4  19        237.98         99.72       369.81 o
 -19   5  19        434.23        492.47       350.88 o
 -17   5  19        457.57        429.23       217.87 o
 -15   5  19         83.94        106.53       197.64 o
 -13   5  19        135.15        290.42       194.32 o
 -11   5  19      10317.87      11015.31       405.32 o
  -9   5  19       2451.51       1873.73       178.25 o
  -7   5  19       5439.24       5607.46       224.58 o
  -5   5  19       1268.98       1393.35       115.34 o
  -3   5  19       7388.36       7191.51       290.70 o
  -1   5  19          8.38        -63.01        66.76 o
   1   5  19       7857.06       8327.57       332.38 o
   3   5  19       1067.57        958.38       115.00 o
   5   5  19        981.64       1010.15       175.23 o
   7   5  19       5041.18       4722.25       266.38 o
   9   5  19          9.39         48.58        93.53 o
  11   5  19       1084.01       1401.18       251.89 o
  13   5  19        257.61        283.70       182.12 o
  15   5  19        102.51        -65.90       249.42 o
 -18   6  19        198.67         16.68       424.06 o
 -16   6  19       1375.03       1003.69       267.46 o
 -14   6  19       3461.53       3502.25       381.53 o
 -12   6  19       3915.64       3816.97       368.84 o
 -10   6  19       1781.95       1798.77       226.39 o
  -8   6  19       1995.62       1954.20       190.55 o
  -6   6  19         79.34        134.22        86.71 o
  -4   6  19          0.64        -65.19        65.19 o
  -2   6  19       1559.24       1626.07       148.74 o
   0   6  19        930.98       1134.42       131.78 o
   2   6  19       2189.18       2025.69       155.51 o
   4   6  19       7160.08       6960.34       277.26 o
   6   6  19       5377.79       5148.88       280.57 o
   8   6  19        148.08         30.01       103.76 o
  10   6  19          4.49         76.23       154.43 o
  12   6  19        352.86        284.14       211.71 o
  14   6  19         36.01         23.31       174.69 o
 -19   7  19         22.50        436.29       340.72 o
 -17   7  19        948.04       1126.05       469.53 o
 -15   7  19       1506.10       1846.25       374.47 o
 -13   7  19       2231.56       2144.29       536.02 o
 -11   7  19       4284.35       4397.50       337.09 o
  -9   7  19         15.59         21.00       110.80 o
  -7   7  19       3460.61       3680.88       257.58 o
  -5   7  19        434.95        400.77        88.96 o
  -3   7  19         94.39        263.85        93.28 o
  -1   7  19        325.19        353.52       106.24 o
   1   7  19       5883.88       6160.68       289.23 o
   3   7  19      10106.73      10224.04       310.85 o
   5   7  19        248.18         20.98        97.51 o
   7   7  19       1309.44       1186.14       168.09 o
   9   7  19        531.39        627.63       165.96 o
  11   7  19         13.26        107.20       199.59 o
  13   7  19         17.36        111.42       185.55 o
 -18   8  19         29.45        452.91       398.90 o
 -16   8  19         35.71        -91.41       307.48 o
 -14   8  19       4394.01       4317.23       739.62 o
 -12   8  19       1723.46       1934.10       368.50 o
 -10   8  19       2818.26       3113.08       448.76 o
  -8   8  19      10282.67      10879.29       528.02 o
  -6   8  19        163.44         17.02       189.52 o
  -4   8  19          9.10        164.70        86.51 o
  -2   8  19       1467.92       1170.54       149.89 o
   0   8  19      10858.63      11009.43       406.65 o
   2   8  19        478.60        428.58       114.63 o
   4   8  19         66.31         71.28       114.86 o
   6   8  19         28.67        -77.30       107.73 o
   8   8  19        263.45        -24.69       126.87 o
  10   8  19       4456.21       3746.66       413.41 o
  12   8  19        127.51        -62.37       162.50 o
 -15   9  19       1356.85        556.79       390.59 o
 -13   9  19       1445.40        909.98       436.29 o
 -11   9  19       1659.42       1944.94       359.48 o
  -9   9  19        833.70        677.92       328.26 o
  -7   9  19       3287.82       3768.09       312.60 o
  -5   9  19       4566.70       4948.03       345.50 o
  -3   9  19       1382.59       1322.11       166.62 o
  -1   9  19       2496.43       2319.52       217.95 o
   1   9  19       3948.11       3712.02       273.83 o
   3   9  19       3263.46       3537.86       307.18 o
   5   9  19        267.10        401.88       170.71 o
   7   9  19       3204.81       3404.23       468.73 o
   9   9  19       2922.95       3701.94       360.30 o
  11   9  19          2.27         13.09       157.52 o
 -14  10  19       2008.25       2331.05       644.05 o
 -12  10  19        743.71        410.30       251.86 o
 -10  10  19       1271.88        925.67       312.82 o
  -8  10  19       3480.40       3672.75       461.18 o
  -6  10  19        129.37        165.46       213.73 o
  -4  10  19        706.76        417.97       129.61 o
  -2  10  19       3269.51       3381.21       245.16 o
   0  10  19       3256.23       3968.84       295.29 o
   2  10  19        429.03        706.43       230.55 o
   4  10  19       2701.66       2658.60       344.88 o
   6  10  19       5480.49       6132.93       542.55 o
   8  10  19        372.29        311.12       174.42 o
  10  10  19          0.33        -54.61       259.68 o
 -11  11  19       4864.26       5217.42      1381.60 o
  -9  11  19          9.64         26.32       228.27 o
  -7  11  19        662.77        432.69       209.85 o
  -5  11  19        906.05        685.01       218.53 o
  -3  11  19       4465.98       4579.29       360.04 o
  -1  11  19          9.41        112.45       131.60 o
   1  11  19          7.26        -83.86       139.41 o
   3  11  19       4543.90       5752.12       427.05 o
   5  11  19         82.73       -181.12       181.12 o
   7  11  19       1238.38       1111.69       238.22 o
 -10  12  19       4066.01       3528.07       654.44 o
  -8  12  19       2353.16       2366.19       554.72 o
  -6  12  19        292.14        -47.44       157.40 o
  -4  12  19         12.83        -67.87       167.35 o
  -2  12  19       3557.47       3403.31       474.40 o
   0  12  19       2653.70       2673.61       269.43 o
   2  12  19       1617.56       1258.76       208.78 o
   4  12  19       2441.18       1830.62       344.85 o
  -3  13  19       1711.70       2067.45       502.78 o
  -1  13  19        244.12        113.96       240.87 o
 -22   0  20        952.10       1479.24       702.22 o
 -20   0  20       1310.66        623.28       623.28 o
 -18   0  20        215.51         74.79       473.69 o
 -16   0  20        169.04       -145.43       407.21 o
 -14   0  20      17191.48      18768.92      1358.74 o
 -12   0  20      15125.33      15002.36      1330.47 o
 -10   0  20       8805.46       8344.73       446.49 o
  -8   0  20      14496.81      14436.86       433.63 o
  -6   0  20      61011.70      66025.66      1426.05 o
  -4   0  20         24.28         34.03       108.47 o
  -2   0  20        864.29        816.53       157.70 o
   0   0  20      46812.93      47551.70       916.88 o
   2   0  20       7929.73       7393.83       281.37 o
   4   0  20       1798.85       1672.14       180.10 o
   6   0  20      40063.92      37539.14       831.59 o
   8   0  20      46542.98      47833.86      1027.65 o
  10   0  20        327.88        390.27       131.14 o
  12   0  20       1396.05       1234.09       238.97 o
  14   0  20       1995.73       2480.64       623.28 o
  16   0  20         52.46        -99.72       324.10 o
 -21   1  20       1177.51       1496.00       500.17 o
 -19   1  20        577.50        679.80       423.06 o
 -17   1  20       2894.06       2117.57       471.57 o
 -15   1  20      11771.37      11394.65       849.95 o
 -13   1  20        692.73        543.21       189.43 o
 -11   1  20       8684.81       8841.10       466.42 o
  -9   1  20      16271.55      17050.64       380.53 o
  -7   1  20        214.08        200.03        85.79 o
  -5   1  20      17527.28      18165.47       393.62 o
  -3   1  20       2691.50       2880.54       174.20 o
  -1   1  20      10881.75      10583.61       248.31 o
   1   1  20       1666.64       1669.72       107.33 o
   3   1  20      23593.81      24475.57       449.72 o
   5   1  20      26638.08      27269.07       461.64 o
   7   1  20        186.22        317.64        84.05 o
   9   1  20      17638.62      18242.88       388.66 o
  11   1  20       4180.60       4251.05       251.77 o
  13   1  20        213.51        259.72       264.92 o
  15   1  20        902.92        530.07       407.21 o
  17   1  20       3122.21       2759.99       495.02 o
 -20   2  20       2288.47       2701.11       572.74 o
 -18   2  20       2497.65       2101.60       480.33 o
 -16   2  20        359.41        508.39       473.69 o
 -14   2  20       1854.27       2045.07       339.68 o
 -12   2  20      18562.42      19130.47       615.49 o
 -10   2  20          3.66         -2.45        87.62 o
  -8   2  20      18586.41      18199.24       355.77 o
  -6   2  20       7665.25       7693.65       235.46 o
  -4   2  20         76.71        131.92        65.12 o
  -2   2  20       3127.69       3182.52       173.29 o
   0   2  20      23182.65      23280.03       410.42 o
   2   2  20      42850.08      43862.93       631.18 o
   4   2  20       1151.26       1129.73       117.52 o
   6   2  20      20800.21      21114.29       402.04 o
   8   2  20       3858.38       3921.15       198.62 o
  10   2  20        109.44        123.50        97.34 o
  12   2  20       5051.59       5544.37       283.07 o
  14   2  20       3046.88       2507.71       556.79 o
  16   2  20        932.16        671.42       320.22 o
 -21   3  20       1017.40        791.28       428.22 o
 -19   3  20         12.01        370.77       359.65 o
 -17   3  20       4987.30       5073.55       628.27 o
 -15   3  20       3717.81       3177.93       358.76 o
 -13   3  20       6736.26       6768.97       426.08 o
 -11   3  20      33737.50      33274.25       849.80 o
  -9   3  20      24157.52      24046.26       476.26 o
  -7   3  20        688.18        626.37        96.68 o
  -5   3  20       1368.73       1286.81       102.89 o
  -3   3  20      22782.81      23135.26       422.19 o
  -1   3  20       1657.73       2006.42       137.74 o
   1   3  20        158.39        104.02        68.11 o
   3   3  20      46474.61      46884.02       694.08 o
   5   3  20      30170.24      29599.12       500.56 o
   7   3  20       7683.84       7961.67       288.55 o
   9   3  20       6154.64       6659.20       353.66 o
  11   3  20       8216.28       8310.78       333.32 o
  13   3  20          0.32        112.84       174.34 o
  15   3  20        668.05        869.02       330.68 o
 -20   4  20       2616.88       3431.97       619.12 o
 -18   4  20       2228.36       2615.48       502.32 o
 -16   4  20        279.65        212.72       211.80 o
 -14   4  20       4750.24       5831.08       464.64 o
 -12   4  20      26448.67      29369.02       806.91 o
 -10   4  20       1232.27       1070.79       162.58 o
  -8   4  20       7987.64       8469.46       280.82 o
  -6   4  20      10777.19      11432.79       264.71 o
  -4   4  20       1924.50       2130.19       154.70 o
  -2   4  20       2839.83       2885.26       206.62 o
   0   4  20       3488.09       3957.80       230.11 o
   2   4  20       4686.03       4738.30       198.98 o
   4   4  20       2423.32       2074.24       141.81 o
   6   4  20      35462.60      36825.96       765.10 o
   8   4  20       8494.49       8645.25       306.08 o
  10   4  20       1274.00        957.83       153.78 o
  12   4  20       4485.62       5161.65       443.64 o
  14   4  20       2522.80       3291.74       380.76 o
  16   4  20        440.37        103.88       361.50 o
 -19   5  20       1130.83        880.15       385.35 o
 -17   5  20       2474.29       2334.52       356.40 o
 -15   5  20       3942.43       4388.08       437.18 o
 -13   5  20        696.80        688.24       198.98 o
 -11   5  20       3145.71       3123.23       278.37 o
  -9   5  20      10545.67      10568.09       380.85 o
  -7   5  20        960.31        771.24       118.22 o
  -5   5  20      16516.34      17526.02       338.07 o
  -3   5  20      16674.07      16721.07       443.93 o
  -1   5  20      11461.60      11917.02       394.88 o
   1   5  20        224.99        194.35        87.76 o
   3   5  20       6904.28       7087.00       482.89 o
   5   5  20      10392.21      10171.51       302.03 o
   7   5  20         23.99        -13.31        94.22 o
   9   5  20       4832.12       5033.01       285.98 o
  11   5  20       2471.70       2769.27       259.74 o
  13   5  20         48.01        120.56       183.60 o
  15   5  20       1424.78       1693.13       424.77 o
 -18   6  20       3619.27       3942.02       491.36 o
 -16   6  20        863.85       1100.21       284.49 o
 -14   6  20       5662.59       6225.71       494.16 o
 -12   6  20       6709.38       6563.08       431.47 o
 -10   6  20       2322.12       2709.48       308.27 o
  -8   6  20       7035.81       7557.25       411.63 o
  -6   6  20      18797.03      20400.10       507.92 o
  -4   6  20        440.34        359.15        90.91 o
  -2   6  20       1579.57       1358.38       142.99 o
   0   6  20      23878.27      24736.44       529.75 o
   2   6  20       3917.54       3714.71       224.24 o
   4   6  20       1215.79        974.31       130.21 o
   6   6  20       6206.55       6248.73       313.73 o
   8   6  20       5868.33       5961.50       318.13 o
  10   6  20       2420.63       2178.98       243.86 o
  12   6  20       2848.13       2982.51       581.97 o
  14   6  20       2506.05       2227.03       346.96 o
 -17   7  20        984.84       1055.41       452.91 o
 -15   7  20       5158.20       4717.11       557.67 o
 -13   7  20         84.52        102.64       230.63 o
 -11   7  20       5741.38       5646.48       506.19 o
  -9   7  20      22514.96      26556.95       737.21 o
  -7   7  20       5295.80       5707.38       314.07 o
  -5   7  20       2435.99       2140.12       155.28 o
  -3   7  20        452.44        590.76       118.23 o
  -1   7  20       3822.53       4073.25       247.15 o
   1   7  20       4631.10       4663.81       260.78 o
   3   7  20      10583.85      10717.37       349.77 o
   5   7  20       3045.37       3002.74       296.95 o
   7   7  20         69.73        209.77       119.26 o
   9   7  20       8065.45       8881.96       496.78 o
  11   7  20       2236.73       2664.97       699.63 o
  13   7  20        847.69        889.18       267.04 o
 -16   8  20         26.52        -20.78       315.79 o
 -14   8  20       3002.93       4741.05       801.95 o
 -12   8  20       6190.85       5981.99       685.60 o
 -10   8  20        320.08        435.55       223.58 o
  -8   8  20       3055.94       3402.20       347.65 o
  -6   8  20       7604.14       8125.18       403.69 o
  -4   8  20       2043.78       2202.81       171.82 o
  -2   8  20        293.42        276.48       108.77 o
   0   8  20       8356.61       9084.20       344.60 o
   2   8  20       2597.94       2421.06       202.58 o
   4   8  20       1267.12       1549.05       193.34 o
   6   8  20       6974.14       7017.20       414.60 o
   8   8  20        843.41        776.51       206.15 o
  10   8  20        109.73        243.83       205.21 o
  12   8  20        778.18        739.93       341.86 o
 -15   9  20       2895.10       3074.83       681.45 o
 -13   9  20       2099.72       2966.79       652.36 o
 -11   9  20       1372.10       1172.27       323.86 o
  -9   9  20       1239.19       1482.63       388.51 o
  -7   9  20          1.42        -91.66       202.79 o
  -5   9  20       4882.05       5337.67       359.68 o
  -3   9  20      11415.10      12740.74       399.07 o
  -1   9  20       1035.30        960.00       162.04 o
   1   9  20       1103.13        829.98       209.53 o
   3   9  20       2818.89       2230.87       258.68 o
   5   9  20       1256.26       1230.29       217.59 o
   7   9  20       1850.01       1403.51       255.22 o
   9   9  20        937.16       1093.53       227.73 o
  11   9  20       1682.12       1246.57       248.36 o
 -14  10  20        511.26       1425.22       498.62 o
 -12  10  20       3978.10       3920.43      1088.66 o
 -10  10  20         26.74       -158.12       369.81 o
  -8  10  20        996.23        782.52       287.52 o
  -6  10  20       6354.74       6679.43       423.77 o
  -4  10  20       5808.90       5875.00       322.19 o
  -2  10  20       3034.98       3096.52       402.76 o
   0  10  20       3157.08       3733.20       300.82 o
   2  10  20       1548.35       1250.47       268.12 o
   4  10  20        222.71        396.37       220.07 o
   6  10  20       4355.16       4012.33       468.52 o
   8  10  20         50.43         12.07       167.43 o
  10  10  20        108.87        240.96       338.65 o
 -11  11  20       1144.45       1085.00       341.12 o
  -9  11  20       3844.67       3897.75       504.72 o
  -7  11  20       2175.28       2185.52       391.61 o
  -5  11  20         95.79        -34.46       166.24 o
  -3  11  20       2205.85       1802.77       281.28 o
  -1  11  20          0.81        117.18       135.85 o
   1  11  20       1834.55       1721.17       295.53 o
   3  11  20       3072.07       2814.59       428.35 o
   5  11  20        498.13        415.06       185.87 o
   7  11  20        280.53        192.45       200.73 o
  -8  12  20        473.42        291.86       267.26 o
  -6  12  20       1762.96       2158.82       329.58 o
  -4  12  20        106.17        -71.77       226.50 o
  -2  12  20       1080.68        970.13       208.56 o
   0  12  20       3157.46       3200.80       411.91 o
   2  12  20        528.35        622.28       178.63 o
   4  12  20        638.87        319.13       322.41 o
 -21   1  21        122.37        558.00       424.19 o
 -19   1  21        172.45        -36.19       348.37 o
 -17   1  21         33.43        177.62       312.08 o
 -15   1  21       3392.39       3490.58       525.90 o
 -13   1  21         46.89         73.82       142.02 o
 -11   1  21        892.36        823.54       138.63 o
  -9   1  21        173.69        248.02        97.19 o
  -7   1  21        655.99        706.95       113.81 o
  -5   1  21       5062.09       5205.60       269.45 o
  -3   1  21        502.69        542.34       101.52 o
  -1   1  21       1435.19        998.18       117.41 o
   1   1  21        149.71        102.19        62.77 o
   3   1  21       4523.34       3947.10       178.47 o
   5   1  21         96.48         61.96        64.42 o
   7   1  21       3566.94       3775.04       228.51 o
   9   1  21        188.19        410.06        93.32 o
  11   1  21       1922.13       1971.62       175.18 o
  13   1  21       1009.43       1408.94       259.00 o
  15   1  21         18.83        -34.57       232.90 o
 -20   2  21          5.94        428.56       378.48 o
 -18   2  21        146.88        453.33       364.30 o
 -16   2  21       1124.44       1367.58       414.12 o
 -14   2  21        606.17        702.98       214.17 o
 -12   2  21        405.77        449.87       166.45 o
 -10   2  21       2182.01       2066.55       183.68 o
  -8   2  21        667.56        555.08        92.75 o
  -6   2  21       4450.59       4701.56       209.31 o
  -4   2  21         54.81         77.85        81.72 o
  -2   2  21      10777.39      10225.07       359.14 o
   0   2  21       1391.59       1360.19       116.82 o
   2   2  21          4.23         69.77        59.92 o
   4   2  21        218.71        218.68        86.18 o
   6   2  21       1233.88       1071.71       115.03 o
   8   2  21       2191.00       2293.47       163.23 o
  10   2  21        357.90        600.12       118.56 o
  12   2  21        164.36        148.46       110.38 o
  14   2  21        334.30        595.62       235.66 o
  16   2  21       1366.19       1099.12       356.98 o
 -21   3  21        325.91       -317.16       317.16 o
 -19   3  21         70.59        334.23       358.41 o
 -17   3  21       1408.10       1309.57       422.82 o
 -15   3  21        340.93        479.16       265.10 o
 -13   3  21         98.11        327.28       156.47 o
 -11   3  21        438.71         45.05       135.23 o
  -9   3  21       8288.47       8373.59       305.20 o
  -7   3  21       9194.38       9103.43       300.11 o
  -5   3  21        510.78        536.82        99.28 o
  -3   3  21       1729.29       1418.21       139.90 o
  -1   3  21       3916.65       3761.37       175.99 o
   1   3  21       2398.65       2549.72       158.77 o
   3   3  21        247.05        283.83        81.27 o
   5   3  21        579.60        479.60        90.18 o
   7   3  21        153.10         51.90        77.95 o
   9   3  21       3436.27       3585.90       220.46 o
  11   3  21        764.75        706.45       133.62 o
  13   3  21        373.34        358.34       177.31 o
  15   3  21        135.89         58.17       365.66 o
 -20   4  21       1300.79        844.97       408.54 o
 -18   4  21        486.45        632.67       359.64 o
 -16   4  21          0.16        302.32       211.42 o
 -14   4  21        627.83        729.65       218.61 o
 -12   4  21       2242.42       2120.87       263.04 o
 -10   4  21       5643.13       6049.97       330.47 o
  -8   4  21         94.64        158.93        93.33 o
  -6   4  21       3531.93       3858.34       205.88 o
  -4   4  21        358.50        321.87        80.59 o
  -2   4  21       3573.51       3416.75       178.87 o
   0   4  21          8.29         17.75        80.97 o
   2   4  21         28.94         11.95        67.92 o
   4   4  21       4507.77       4957.52       231.09 o
   6   4  21         31.44         17.38        80.47 o
   8   4  21         86.48        155.73        94.49 o
  10   4  21        128.88        265.56       117.24 o
  12   4  21         71.75         42.77       161.89 o
  14   4  21        130.17        111.15       186.05 o
 -19   5  21          0.15        -49.59       318.29 o
 -17   5  21       1922.38       1786.21       323.45 o
 -15   5  21        136.36        114.22       217.90 o
 -13   5  21       7988.80       8351.66       490.44 o
 -11   5  21         87.40         86.97       120.98 o
  -9   5  21       2576.82       2564.48       227.07 o
  -7   5  21       1373.65       1208.12       153.93 o
  -5   5  21       1800.88       2037.19       152.99 o
  -3   5  21       6548.77       6505.37       272.02 o
  -1   5  21         25.37        -84.24        84.24 o
   1   5  21       4025.04       3861.06       291.75 o
   3   5  21       1096.79        845.73       131.49 o
   5   5  21       9033.77       9536.90       312.23 o
   7   5  21        363.54        377.86       121.56 o
   9   5  21        270.44        178.29       119.87 o
  11   5  21       1195.41       1175.65       230.42 o
  13   5  21         20.84         -8.76       176.34 o
  15   5  21        669.34        705.02       348.72 o
 -18   6  21        254.68         25.59       225.98 o
 -16   6  21        381.17        112.30       226.99 o
 -14   6  21        965.23        981.49       258.67 o
 -12   6  21       2490.61       3263.27       421.77 o
 -10   6  21       3712.66       4179.29       324.79 o
  -8   6  21       3122.68       2754.02       259.97 o
  -6   6  21       9513.02       9625.42       396.56 o
  -4   6  21      11471.28      11895.66       331.77 o
  -2   6  21         98.90        113.61        84.40 o
   0   6  21        119.98        101.16        88.21 o
   2   6  21       2918.80       2687.04       201.08 o
   4   6  21       2135.24       1681.04       169.60 o
   6   6  21        420.67        422.31       134.60 o
   8   6  21       1224.79       1113.23       165.41 o
  10   6  21       1218.42       1041.49       233.96 o
  12   6  21        270.75        200.30       175.96 o
  14   6  21        176.01        575.68       233.84 o
 -17   7  21          0.57        137.12       340.72 o
 -15   7  21       1277.26       1776.27       389.23 o
 -13   7  21       1335.05        890.62       392.40 o
 -11   7  21        247.90        151.05       147.43 o
  -9   7  21       7071.02       6516.79       405.15 o
  -7   7  21       3380.89       3462.01       289.14 o
  -5   7  21         18.41        -23.44        74.01 o
  -3   7  21          1.66        -79.97        79.97 o
  -1   7  21        772.49        605.88       155.78 o
   1   7  21       4563.84       5046.26       273.33 o
   3   7  21        167.33         33.56        97.24 o
   5   7  21        954.05        949.61       168.11 o
   7   7  21        634.43        701.42       158.81 o
   9   7  21       2152.90       2214.22       288.48 o
  11   7  21       1735.05       2486.67       353.98 o
  13   7  21        186.25        260.71       172.34 o
 -16   8  21       1342.20       1745.17       548.48 o
 -14   8  21         13.06         -4.16       282.55 o
 -12   8  21        757.98        668.90       273.45 o
 -10   8  21       3877.72       2868.15       395.17 o
  -8   8  21         59.77        -57.86       152.13 o
  -6   8  21      10874.25       9930.65      1281.87 o
  -4   8  21        504.22        457.55       105.45 o
  -2   8  21       1128.89        958.68       144.62 o
   0   8  21       1476.07       1040.99       151.06 o
   2   8  21       7230.15       7829.65       356.75 o
   4   8  21       5179.59       5126.69       330.33 o
   6   8  21       1103.13       1087.07       226.71 o
   8   8  21       6260.53       7383.01       731.69 o
  10   8  21         58.35        -41.85       217.97 o
  12   8  21         32.62        -73.99       206.64 o
 -15   9  21       1228.87       1109.43       531.86 o
 -13   9  21       1998.02       2472.33       639.90 o
 -11   9  21        453.37        625.41       617.04 o
  -9   9  21       3012.32       3109.43       424.09 o
  -7   9  21       5371.90       5879.03       689.76 o
  -5   9  21       2137.44       2090.55       246.06 o
  -3   9  21       1187.10       1196.01       160.27 o
  -1   9  21       3057.97       3173.89       357.28 o
   1   9  21       1561.63       1616.02       198.22 o
   3   9  21          0.56         68.24       130.10 o
   5   9  21       3099.00       3426.24       326.69 o
   7   9  21       5676.89       5584.91       422.78 o
   9   9  21        779.92        386.37       198.03 o
  11   9  21        273.64        592.11       298.22 o
 -14  10  21          3.97         87.26       332.41 o
 -12  10  21       1358.40       1280.31       606.66 o
 -10  10  21       2197.12       2620.26       428.22 o
  -8  10  21        111.56         15.36       270.09 o
  -6  10  21       4349.06       4979.28       539.10 o
  -4  10  21       4818.29       5337.84       374.38 o
  -2  10  21       1051.45       1048.74       168.76 o
   0  10  21        257.86        176.04       157.73 o
   2  10  21        829.55        861.70       237.60 o
   4  10  21       2046.32       1992.46       320.55 o
   6  10  21        393.06        657.00       241.41 o
   8  10  21       3502.45       3441.30       411.34 o
 -11  11  21        199.34       -119.48       245.58 o
  -9  11  21       2863.86       2624.38       469.10 o
  -7  11  21        676.01        827.47       286.45 o
  -5  11  21         52.44         73.43       168.99 o
  -3  11  21       4916.16       5387.20       394.42 o
  -1  11  21       1153.28        927.38       181.68 o
   1  11  21       2001.43       2159.97       316.46 o
   3  11  21         51.14       -173.73       173.73 o
   5  11  21       4373.48       4568.29       553.57 o
   7  11  21        927.33        885.44       285.43 o
  -8  12  21         13.62        -26.63       221.22 o
  -6  12  21         70.76        218.84       240.79 o
  -4  12  21       1623.46       1972.74       314.06 o
  -2  12  21          2.81       -140.14       140.14 o
   0  12  21        112.35        280.17       156.90 o
   2  12  21       4888.40       4821.34       365.59 o
 -20   0  22         10.74       -394.74       394.74 o
 -18   0  22        798.28       1354.59       660.67 o
 -16   0  22      16745.13      15660.85      1350.43 o
 -14   0  22       5922.88       5854.64       893.36 o
 -12   0  22       1034.33        797.08       202.76 o
 -10   0  22       9998.52      11143.91       570.07 o
  -8   0  22      23052.71      24570.53       855.84 o
  -6   0  22      26184.79      25330.87       715.77 o
  -4   0  22       7311.08       7035.65       562.39 o
  -2   0  22       1402.81        977.11       171.31 o
   0   0  22       2820.14       2403.64       234.61 o
   2   0  22       7533.80       8258.36       361.15 o
   4   0  22       4903.86       4825.02       350.35 o
   6   0  22      18984.96      20608.34       932.01 o
   8   0  22       6728.86       6555.86       369.10 o
  10   0  22       9574.57      10274.02       450.15 o
  12   0  22       1638.57       1963.82       279.37 o
  14   0  22        114.25       -228.53       303.33 o
  16   0  22       4753.52       6203.68       984.78 o
 -21   1  22       3165.12       2676.71       591.74 o
 -19   1  22        782.72        848.20       411.86 o
 -17   1  22        539.84        873.13       400.99 o
 -15   1  22       2613.93       2895.72       741.70 o
 -13   1  22       6608.81       7068.60       438.43 o
 -11   1  22      15830.74      15330.53       426.96 o
  -9   1  22        151.05        316.27        98.39 o
  -7   1  22      30367.67      30608.69       510.72 o
  -5   1  22      14992.73      15557.92       372.59 o
  -3   1  22         67.24        -68.60        75.57 o
  -1   1  22       2584.38       2491.53       173.75 o
   1   1  22      12529.90      12083.55       329.59 o
   3   1  22       3112.61       2771.40       153.13 o
   5   1  22       1627.87       1489.66       157.64 o
   7   1  22      32757.46      33336.75       565.02 o
   9   1  22       2040.35       2167.30       163.19 o
  11   1  22       3156.43       3703.20       233.64 o
  13   1  22       3911.10       3913.00       462.55 o
  15   1  22        953.54        992.54       619.12 o
 -20   2  22         72.73       -206.52       336.33 o
 -18   2  22       1265.51       2177.11       604.58 o
 -16   2  22       3531.63       3100.58       534.72 o
 -14   2  22       2919.97       2452.09       314.28 o
 -12   2  22        171.36        332.83       156.79 o
 -10   2  22      40445.55      42188.68       796.36 o
  -8   2  22      14393.40      15008.06       331.61 o
  -6   2  22          1.72          9.84        84.18 o
  -4   2  22      12922.65      12534.78       332.87 o
  -2   2  22         13.76        -25.74        79.20 o
   0   2  22         21.08         80.59        85.04 o
   2   2  22       2445.13       2254.78       153.98 o
   4   2  22      14038.42      14535.41       326.38 o
   6   2  22       1746.34       1802.31       140.96 o
   8   2  22       7070.83       7749.47       273.84 o
  10   2  22      17409.39      17614.22       436.64 o
  12   2  22       4514.10       4512.66       323.24 o
  14   2  22         87.35        193.33       183.51 o
  16   2  22        347.02        488.94       308.09 o
 -21   3  22       1815.62       2492.56       560.61 o
 -19   3  22       7319.07       6765.76      1572.73 o
 -17   3  22         49.28       -135.76       359.42 o
 -15   3  22          3.04        291.50       212.98 o
 -13   3  22      12374.02      13307.05       567.30 o
 -11   3  22      14578.25      14946.95       547.31 o
  -9   3  22       2690.14       3187.38       269.78 o
  -7   3  22       4106.70       3969.94       201.64 o
  -5   3  22      11651.55      12088.20       306.24 o
  -3   3  22       8735.76       9104.49       291.20 o
  -1   3  22       3073.50       3053.16       195.65 o
   1   3  22       6886.56       7641.97       247.90 o
   3   3  22       8884.70       8872.84       289.50 o
   5   3  22      13502.74      14492.84       331.81 o
   7   3  22       8657.11       8937.40       278.06 o
   9   3  22       3494.75       4098.80       304.03 o
  11   3  22       2409.86       2423.23       197.98 o
  13   3  22       5008.64       5834.66       428.54 o
  15   3  22        826.11        228.53       386.43 o
 -20   4  22        165.03        158.10       367.68 o
 -18   4  22       1564.18       1952.76       585.88 o
 -16   4  22       1957.61       1921.58       319.36 o
 -14   4  22       3223.29       3463.41       333.05 o
 -12   4  22          3.88       -185.32       185.32 o
 -10   4  22      19310.51      19737.68       535.15 o
  -8   4  22       7636.43       7526.66       408.91 o
  -6   4  22         23.02         -1.29        82.06 o
  -4   4  22      35766.94      37702.02       635.06 o
  -2   4  22      13748.38      14104.48       336.26 o
   0   4  22       4500.52       4312.80       210.64 o
   2   4  22       2138.73       2018.88       161.18 o
   4   4  22      21316.16      21224.85       450.26 o
   6   4  22       3054.50       2892.45       190.50 o
   8   4  22        874.22        536.22       127.77 o
  10   4  22       4367.73       4582.98       285.05 o
  12   4  22         48.11        -11.66       259.73 o
  14   4  22       2849.79       3192.24       390.97 o
 -19   5  22       1824.74       1890.19       870.51 o
 -17   5  22        654.26        572.96       351.49 o
 -15   5  22       1245.99       1642.16       297.96 o
 -13   5  22       4817.78       5193.14       398.74 o
 -11   5  22       7742.18       7886.05       465.84 o
  -9   5  22        108.14         92.33       120.59 o
  -7   5  22      13180.08      13638.83       376.98 o
  -5   5  22       7020.20       7238.57       288.15 o
  -3   5  22        518.11        313.77       166.00 o
  -1   5  22       2607.21       2517.54       212.90 o
   1   5  22       1454.08       1266.35       143.16 o
   3   5  22        298.56         52.59        87.78 o
   5   5  22       5326.46       6101.83       305.38 o
   7   5  22      17066.16      17751.61       529.65 o
   9   5  22       3586.62       3726.01       249.92 o
  11   5  22        445.51        395.54       174.18 o
  13   5  22       2491.20       2474.39       358.54 o
 -18   6  22        686.95        598.40       275.12 o
 -16   6  22       3765.44       3164.43       566.64 o
 -14   6  22         90.10        -29.03       186.10 o
 -12   6  22        126.81         15.31       181.47 o
 -10   6  22       8526.37       9054.56       438.63 o
  -8   6  22      19600.38      20524.04       626.79 o
  -6   6  22        490.48        479.53       147.09 o
  -4   6  22       3160.76       2979.14       228.27 o
  -2   6  22       7891.64       8788.23       343.30 o
   0   6  22        558.26        735.47       121.10 o
   2   6  22       5668.53       5737.78       291.02 o
   4   6  22       4395.17       4258.06       258.02 o
   6   6  22       3675.68       3744.41       294.25 o
   8   6  22       6428.04       6450.34       492.77 o
  10   6  22       5594.60       5505.40       418.36 o
  12   6  22        409.14        213.65       203.74 o
  14   6  22         21.75         -4.25       187.66 o
 -17   7  22       2814.63       2243.08       440.55 o
 -15   7  22        683.77        495.38       305.41 o
 -13   7  22       1214.18       1007.95       271.13 o
 -11   7  22       6076.02       6292.79       416.82 o
  -9   7  22        168.29         82.22       131.52 o
  -7   7  22      16460.06      17455.37       578.90 o
  -5   7  22       5057.97       5332.93       309.74 o
  -3   7  22        122.72         14.68       114.85 o
  -1   7  22      10092.66      10968.44       354.34 o
   1   7  22      19462.99      19862.89       496.35 o
   3   7  22       1476.32       1338.32       165.34 o
   5   7  22         22.02        117.30       122.01 o
   7   7  22       5263.90       5510.17       353.52 o
   9   7  22        200.44         64.60       164.53 o
  11   7  22       1568.15       1627.94       320.14 o
  13   7  22       1102.27       1288.72       307.48 o
 -16   8  22       2946.31       3000.04       698.07 o
 -14   8  22        939.06       1213.31       482.00 o
 -12   8  22         41.60        316.60       232.36 o
 -10   8  22       2496.28       2433.25       318.16 o
  -8   8  22       1429.49       1716.57       425.92 o
  -6   8  22         10.26        150.83       159.29 o
  -4   8  22       3610.47       3517.14       239.59 o
  -2   8  22       4526.43       5231.69       294.30 o
   0   8  22        453.85        518.63       128.28 o
   2   8  22       4901.59       5025.73       297.63 o
   4   8  22       8014.67       8660.79       435.03 o
   6   8  22        602.33        551.73       193.27 o
   8   8  22       2144.78       2300.56       300.79 o
  10   8  22       1736.25       1787.28       328.18 o
  12   8  22        539.52        115.12       266.23 o
 -15   9  22        525.35        644.05       407.21 o
 -13   9  22       3858.85       4741.05       822.72 o
 -11   9  22       1264.41       1298.68       319.21 o
  -9   9  22        503.21        825.41       281.88 o
  -7   9  22       3674.87       2808.54       421.60 o
  -5   9  22      10227.30      11917.54       704.26 o
  -3   9  22        802.86        550.96       150.26 o
  -1   9  22       1410.97       1494.76       195.12 o
   1   9  22       1536.01       1240.02       186.75 o
   3   9  22         25.51        -16.57       126.75 o
   5   9  22       5225.39       5743.95       422.32 o
   7   9  22       1604.24       1223.86       235.70 o
   9   9  22        287.12        428.19       205.71 o
 -14  10  22       1194.95       1986.17       573.41 o
 -12  10  22         60.72         -0.34       233.57 o
 -10  10  22       1955.65       1617.37       569.26 o
  -8  10  22        272.17        222.75       232.06 o
  -6  10  22        928.29       1410.16       333.47 o
  -4  10  22       7011.07       7333.05       537.49 o
  -2  10  22       3134.55       3500.27       374.64 o
   0  10  22        242.91        126.42       155.93 o
   2  10  22       2026.72       2577.45       350.17 o
   4  10  22       6126.72       6660.64       532.36 o
   6  10  22         55.02        110.18       202.39 o
   8  10  22        696.01        291.05       231.02 o
 -11  11  22       1386.45       1372.89       347.79 o
  -9  11  22          0.46        -78.60       209.69 o
  -7  11  22        640.15        357.53       301.25 o
  -5  11  22       1974.33       1444.34       533.94 o
  -3  11  22        298.64        152.01       155.34 o
  -1  11  22       3033.88       3309.21       415.27 o
   1  11  22       4915.73       5161.28       467.12 o
   3  11  22        922.38        905.30       256.99 o
   5  11  22        361.35          5.09       190.32 o
  -6  12  22          4.19       -177.63       202.60 o
  -4  12  22        837.31        744.83       313.16 o
  -2  12  22       1381.66       1411.18       245.69 o
   0  12  22        118.10        299.76       196.90 o
   2  12  22       1211.85       1400.26       388.65 o
 -21   1  23        664.03        997.24       464.20 o
 -19   1  23        156.94        362.37       361.36 o
 -17   1  23        549.49        402.72       371.67 o
 -15   1  23        339.07        238.41       322.03 o
 -13   1  23        121.16        -42.41       139.64 o
 -11   1  23       1102.21       1068.66       153.72 o
  -9   1  23        893.60        627.01       163.79 o
  -7   1  23        939.36        867.71       113.21 o
  -5   1  23         66.71        137.78        90.66 o
  -3   1  23       4196.21       3899.01       217.90 o
  -1   1  23      11802.06      11516.93       322.15 o
   1   1  23        748.83        635.07       110.49 o
   3   1  23       4222.13       3841.37       227.01 o
   5   1  23          2.28         28.22        71.17 o
   7   1  23        695.51        758.39       109.89 o
   9   1  23        101.54        172.09        89.11 o
  11   1  23         68.47        200.26       107.46 o
  13   1  23         15.97        219.98       160.92 o
  15   1  23       1523.54       1284.08       375.53 o
 -20   2  23         69.79        129.77       444.60 o
 -18   2  23       1577.00       1406.12       474.50 o
 -16   2  23          5.51         48.44       308.46 o
 -14   2  23         92.45        110.71       168.94 o
 -12   2  23         53.72        -34.38       119.18 o
 -10   2  23        150.19        351.39       117.13 o
  -8   2  23       8904.23       8552.47       363.44 o
  -6   2  23       1824.77       1701.58       146.43 o
  -4   2  23       1700.09       1731.02       158.03 o
  -2   2  23      10164.40      10429.03       316.21 o
   0   2  23       4067.37       4077.84       249.32 o
   2   2  23       2025.98       1817.65       165.06 o
   4   2  23        170.29         41.48        73.57 o
   6   2  23       4119.64       3990.50       222.63 o
   8   2  23        756.31        707.31       111.87 o
  10   2  23         80.83        210.87       102.33 o
  12   2  23       1124.06        932.40       181.38 o
  14   2  23        181.66        356.42       340.61 o
 -19   3  23        717.70       1072.63       430.44 o
 -17   3  23          4.80        -45.23       294.75 o
 -15   3  23         77.01        341.58       301.45 o
 -13   3  23         10.04        -54.59       142.70 o
 -11   3  23        533.34        520.49       151.33 o
  -9   3  23       7298.92       6955.87       280.99 o
  -7   3  23        943.59        889.38       116.70 o
  -5   3  23        305.19        337.57        92.55 o
  -3   3  23        358.96        188.61       126.05 o
  -1   3  23       1051.19       1079.79       133.31 o
   1   3  23       1397.76       1105.06       175.88 o
   3   3  23       4114.46       5229.95       270.06 o
   5   3  23       5583.49       5715.29       258.96 o
   7   3  23        797.57        724.27       122.40 o
   9   3  23       1685.30       1897.99       178.09 o
  11   3  23         40.02        -60.67       110.53 o
  13   3  23        558.86        998.32       234.14 o
  15   3  23        134.63          8.31       340.72 o
 -20   4  23        116.12        183.26       477.85 o
 -18   4  23        424.70        567.61       377.54 o
 -16   4  23        571.42        566.20       244.46 o
 -14   4  23        560.65        529.35       201.73 o
 -12   4  23        575.65        677.90       191.25 o
 -10   4  23        263.44        300.04       133.41 o
  -8   4  23       4387.31       4439.23       247.82 o
  -6   4  23       2154.72       2052.15       158.89 o
  -4   4  23       7178.08       7459.38       262.13 o
  -2   4  23       3513.35       3298.10       209.37 o
   0   4  23          1.11        -64.41        70.87 o
   2   4  23       3085.54       3101.14       177.71 o
   4   4  23        234.10        349.36       102.28 o
   6   4  23        714.00        832.10       133.50 o
   8   4  23        464.17        442.87       139.99 o
  10   4  23        246.82        200.17       130.99 o
  12   4  23       1677.14       2056.55       302.98 o
  14   4  23         14.07        -68.06       206.28 o
 -19   5  23       1931.88       2001.65       486.43 o
 -17   5  23        248.38        -30.48       288.27 o
 -15   5  23        867.07       1155.89       283.35 o
 -13   5  23        484.10        328.09       177.72 o
 -11   5  23        285.06         98.24       122.07 o
  -9   5  23        741.81        481.54       139.11 o
  -7   5  23       1431.17       1447.41       178.91 o
  -5   5  23      22018.07      22093.40       453.88 o
  -3   5  23       3230.17       3055.34       297.64 o
  -1   5  23        341.47        236.75       114.98 o
   1   5  23        473.10        315.91       104.26 o
   3   5  23       9997.45       9042.93       333.49 o
   5   5  23         27.72         50.60        92.92 o
   7   5  23          1.50         33.52       113.58 o
   9   5  23       3406.44       3446.28       368.82 o
  11   5  23        245.71         16.99       158.33 o
  13   5  23       1404.77       1412.16       286.38 o
 -18   6  23        302.24        481.63       263.08 o
 -16   6  23        742.36        620.63       362.02 o
 -14   6  23       1683.12       2085.07       341.06 o
 -12   6  23       5345.39       4705.63       462.73 o
 -10   6  23        107.15        169.07       149.16 o
  -8   6  23       1273.23       1218.93       197.45 o
  -6   6  23       3050.99       3285.42       305.87 o
  -4   6  23        930.29        643.29       135.84 o
  -2   6  23       1200.95       1206.07       176.91 o
   0   6  23        176.17        139.75       109.33 o
   2   6  23        195.01        101.52        95.58 o
   4   6  23       3286.99       3192.30       234.17 o
   6   6  23       3525.71       3327.12       275.19 o
   8   6  23       3342.19       2993.07       273.82 o
  10   6  23        594.60        413.65       164.96 o
  12   6  23        857.47        819.67       317.06 o
 -17   7  23        234.40         77.10       256.07 o
 -15   7  23          2.88       -199.00       199.00 o
 -13   7  23         30.47        269.95       217.49 o
 -11   7  23       1891.08       2011.26       264.55 o
  -9   7  23       1200.88       1227.59       208.82 o
  -7   7  23       1589.05       1306.12       244.46 o
  -5   7  23       2911.46       3367.19       258.56 o
  -3   7  23         48.65         42.35       101.25 o
  -1   7  23        909.28        666.24       146.06 o
   1   7  23       4144.79       4245.23       268.30 o
   3   7  23       5054.82       5037.47       286.21 o
   5   7  23       4380.97       4492.41       336.92 o
   7   7  23         33.03        -51.35       133.70 o
   9   7  23       2163.93       2251.87       295.39 o
  11   7  23        240.84        320.34       295.87 o
 -16   8  23        341.88         87.26       328.26 o
 -14   8  23         58.08        440.45       369.81 o
 -12   8  23         37.60        295.02       340.72 o
 -10   8  23        140.17        -74.99       171.06 o
  -8   8  23      14554.75      16347.26      1260.66 o
  -6   8  23         37.44       -148.58       148.58 o
  -4   8  23        411.21        316.01       137.05 o
  -2   8  23       3572.80       4014.22       285.00 o
   0   8  23       2830.69       3330.37       270.21 o
   2   8  23        750.92        575.24       133.03 o
   4   8  23       1256.42       1238.30       187.55 o
   6   8  23       3822.63       3742.83       355.68 o
   8   8  23          9.55         39.98       166.81 o
  10   8  23       3068.41       3012.39       560.23 o
 -15   9  23         53.71         87.26       357.35 o
 -13   9  23         77.07        232.69       403.05 o
 -11   9  23       1595.11       1677.55       351.13 o
  -9   9  23       5379.30       5598.15       572.13 o
  -7   9  23       3253.43       3336.92       504.85 o
  -5   9  23       6136.13       5960.27       559.67 o
  -3   9  23       1341.47       1522.10       190.85 o
  -1   9  23        255.74        326.81       159.21 o
   1   9  23        637.53        489.51       157.87 o
   3   9  23        423.64        699.66       205.59 o
   5   9  23       2547.41       2483.80       295.98 o
   7   9  23       2531.23       2473.09       306.66 o
   9   9  23       2704.88       2764.19       333.64 o
 -12  10  23       1160.71       1111.69       334.91 o
 -10  10  23         16.73       -150.58       214.24 o
  -8  10  23       1997.42       1976.03       368.31 o
  -6  10  23        804.52        706.13       284.52 o
  -4  10  23       1768.46       1335.73       295.73 o
  -2  10  23       2572.37       3017.31       391.77 o
   0  10  23        517.72        290.57       164.34 o
   2  10  23        360.02        319.93       208.71 o
   4  10  23       1071.56       1108.39       269.13 o
   6  10  23       5964.78       5555.68       506.17 o
   8  10  23       2718.32       2936.83       513.97 o
 -11  11  23       3335.33       3834.94       912.06 o
  -9  11  23        342.27        -28.72       233.08 o
  -7  11  23         50.18        -15.46       225.32 o
  -5  11  23       4567.55       6039.58       949.46 o
  -3  11  23        523.80        421.84       179.69 o
  -1  11  23        468.65        677.16       180.00 o
   1  11  23         11.76        -90.54       186.27 o
   3  11  23       3331.26       3461.98       681.48 o
   5  11  23          2.40       -202.02       265.93 o
  -6  12  23       1960.61       2526.35       619.12 o
  -4  12  23        814.74       1500.02       511.09 o
  -2  12  23       2091.51       1762.10       382.87 o
   0  12  23       1619.26       1933.43       270.35 o
 -20   0  24        576.66       1159.29       656.52 o
 -18   0  24        838.67        947.38       569.26 o
 -16   0  24        260.97        -49.86       386.43 o
 -14   0  24       8982.01       9041.66      1121.90 o
 -12   0  24      10513.34      10786.34       569.59 o
 -10   0  24      37626.46      36297.91      1353.91 o
  -8   0  24      30069.71      28944.06       726.89 o
  -6   0  24      55471.18      55876.65      1302.38 o
  -4   0  24      31450.93      31580.44       860.58 o
  -2   0  24        272.16        299.98       150.17 o
   0   0  24      11997.38      11861.00       473.98 o
   2   0  24        101.95        145.12       122.44 o
   4   0  24       1121.50        640.58       171.67 o
   6   0  24      12653.95      14311.29       570.49 o
   8   0  24      13294.75      13322.76       597.12 o
  10   0  24        288.30        295.06       145.90 o
  12   0  24       3631.19       4628.69       526.06 o
  14   0  24       5961.69       8102.59      1126.05 o
 -21   1  24       2880.68       3339.25       752.09 o
 -19   1  24        353.02          6.57       356.98 o
 -17   1  24       5568.50       6042.65       725.08 o
 -15   1  24       5096.62       4831.23       611.97 o
 -13   1  24         90.79        109.48       141.75 o
 -11   1  24       1679.46       1585.94       175.55 o
  -9   1  24      30275.16      30597.08       584.01 o
  -7   1  24       3310.31       3411.66       193.99 o
  -5   1  24      12451.06      12748.04       351.21 o
  -3   1  24      17023.49      16638.16       406.21 o
  -1   1  24       1596.29       1357.25       143.29 o
   1   1  24       3030.36       2774.17       221.84 o
   3   1  24       1214.49       1146.55       190.82 o
   5   1  24      13432.02      14146.76       396.88 o
   7   1  24        433.71        562.88       110.47 o
   9   1  24       7702.45       8144.54       337.07 o
  11   1  24       8472.45       9041.39       447.85 o
  13   1  24        671.53        663.08       192.26 o
  15   1  24       1740.37       1175.56       377.13 o
 -20   2  24       6058.21       6776.06       816.74 o
 -18   2  24       3182.41       3899.49       754.16 o
 -16   2  24          4.75         98.26       325.78 o
 -14   2  24       2152.76       1919.71       276.31 o
 -12   2  24      11604.78      12288.47       515.71 o
 -10   2  24       4357.83       4246.26       382.44 o
  -8   2  24       5698.23       5684.59       282.30 o
  -6   2  24      38553.98      38874.79       655.81 o
  -4   2  24       2970.36       2861.47       189.94 o
  -2   2  24      13691.09      13367.82       361.02 o
   0   2  24      12146.77      13011.32       358.74 o
   2   2  24       8185.94       8152.67       298.38 o
   4   2  24        581.51        532.84       118.04 o
   6   2  24       2268.12       2574.30       184.35 o
   8   2  24       6248.36       6978.75       384.71 o
  10   2  24         29.37         53.26       111.67 o
  12   2  24       5282.55       5397.72       362.98 o
  14   2  24       1648.39       1589.00       295.26 o
 -19   3  24        825.42       1012.13       446.34 o
 -17   3  24       1245.12       1152.72       418.68 o
 -15   3  24       3691.30       3400.66       509.69 o
 -13   3  24        535.79        595.99       188.00 o
 -11   3  24      10800.34      10745.52       468.44 o
  -9   3  24      20701.85      20792.01       464.11 o
  -7   3  24      27297.39      27011.91       516.92 o
  -5   3  24       3513.68       3324.75       193.19 o
  -3   3  24      27645.86      28819.03       581.20 o
  -1   3  24       1536.64       1312.92       154.22 o
   1   3  24       2027.15       2140.38       178.27 o
   3   3  24      13526.18      14435.27       396.98 o
   5   3  24       2915.61       2860.34       221.83 o
   7   3  24        120.06        155.46        94.16 o
   9   3  24       7784.22       8460.60       382.06 o
  11   3  24      11348.59      12877.53       500.91 o
  13   3  24         43.25        -81.90       218.12 o
  15   3  24        441.00        245.16       423.83 o
 -20   4  24       4586.54       4643.29       797.79 o
 -18   4  24       1727.29        802.91       384.95 o
 -16   4  24          0.04         66.10       197.34 o
 -14   4  24       3876.88       3608.04       356.33 o
 -12   4  24      11450.08      12066.94       552.28 o
 -10   4  24       1180.15       1230.12       205.65 o
  -8   4  24       2304.47       2137.57       176.85 o
  -6   4  24      24384.72      24767.71       572.32 o
  -4   4  24       3109.19       3206.17       192.57 o
  -2   4  24       4144.46       4333.02       244.09 o
   0   4  24       3119.43       3424.50       220.23 o
   2   4  24       3181.84       4064.01       248.20 o
   4   4  24       1820.76       1488.57       194.19 o
   6   4  24      11088.12      11830.16       378.52 o
   8   4  24      11798.17      13027.86       463.41 o
  10   4  24       1625.29       1241.71       223.04 o
  12   4  24       5446.34       5297.14       974.32 o
  14   4  24       2066.10       2485.77       383.69 o
 -19   5  24        511.66        136.19       340.79 o
 -17   5  24       2793.23       2832.15       395.22 o
 -15   5  24       4037.28       4566.07       467.26 o
 -13   5  24        725.73        746.19       208.82 o
 -11   5  24        502.21        482.87       176.40 o
  -9   5  24      14766.22      14882.38       477.24 o
  -7   5  24       2853.60       2879.34       213.70 o
  -5   5  24       6971.11       7258.12       326.50 o
  -3   5  24      19590.78      20169.25       477.81 o
  -1   5  24       6490.66       6766.82       618.90 o
   1   5  24        326.63         66.33       111.86 o
   3   5  24       4014.00       4103.00       282.20 o
   5   5  24       8506.39       8931.19       353.42 o
   7   5  24         99.21         73.18       114.77 o
   9   5  24       3274.90       3383.55       301.84 o
  11   5  24       1714.86       1645.70       263.67 o
  13   5  24        280.98        391.90       219.35 o
 -18   6  24       3080.45       3356.66       748.08 o
 -16   6  24         32.68        355.93       259.87 o
 -14   6  24       1589.47       1824.00       336.94 o
 -12   6  24        836.81        581.99       226.50 o
 -10   6  24       6777.32       8406.02       484.31 o
  -8   6  24       5532.45       5513.98       373.59 o
  -6   6  24       6417.33       6317.23       387.83 o
  -4   6  24       2938.25       2578.82       265.78 o
  -2   6  24       1433.63       1194.09       172.97 o
   0   6  24      11623.53      11687.26       492.51 o
   2   6  24       3101.00       3320.41       265.20 o
   4   6  24       1483.84       1118.31       178.62 o
   6   6  24       6043.54       5858.90       357.44 o
   8   6  24       9283.72       9611.92       538.51 o
  10   6  24         90.78        132.14       231.50 o
  12   6  24       1477.33       1889.74       354.79 o
 -17   7  24       2233.49       3208.17       515.59 o
 -15   7  24       2224.21       2443.08       463.09 o
 -13   7  24         35.50        105.36       210.54 o
 -11   7  24       1036.70        619.84       193.98 o
  -9   7  24      16560.42      17540.23       705.90 o
  -7   7  24       3023.51       3146.42       338.97 o
  -5   7  24       1017.83        947.26       188.67 o
  -3   7  24       6306.22       6385.38       350.49 o
  -1   7  24       3213.19       3536.04       271.07 o
   1   7  24       4422.90       4323.19       304.11 o
   3   7  24       3677.01       3554.59       318.06 o
   5   7  24       7906.53       8101.67       424.14 o
   7   7  24        222.21        306.14       174.25 o
   9   7  24       7145.15       8253.92       520.91 o
  11   7  24       2878.43       2779.16       387.70 o
 -16   8  24         16.80        344.88       365.66 o
 -14   8  24       3080.37       2700.86       652.36 o
 -12   8  24       1964.09       1446.00       494.47 o
 -10   8  24        367.95        513.99       206.67 o
  -8   8  24        688.95       1016.56       236.99 o
  -6   8  24       4436.18       4000.36       387.16 o
  -4   8  24       4094.81       4165.80       294.24 o
  -2   8  24         52.22        -94.15       138.64 o
   0   8  24       5030.19       5287.76       425.73 o
   2   8  24       3959.93       4060.57       309.11 o
   4   8  24         34.21        -26.47       136.12 o
   6   8  24       4654.11       4701.85       398.61 o
   8   8  24       1982.70       2125.60       296.61 o
  10   8  24          7.78        143.18       218.85 o
 -15   9  24       4485.86       4429.42       806.10 o
 -13   9  24        869.04       1188.38       457.07 o
 -11   9  24        211.86        297.31       246.44 o
  -9   9  24        272.18       -187.45       187.45 o
  -7   9  24         34.66        379.30       403.05 o
  -5   9  24       1032.32        933.55       351.11 o
  -3   9  24       5885.18       6225.84       371.68 o
  -1   9  24       1298.52        788.63       193.52 o
   1   9  24          1.85        -77.15       126.87 o
   3   9  24       7564.47       7629.37       489.13 o
   5   9  24       3080.69       3228.18       339.19 o
   7   9  24          0.62       -117.98       153.37 o
   9   9  24        705.47        580.93       271.34 o
 -12  10  24       3118.93       3308.97       698.07 o
 -10  10  24          1.27       -130.51       220.57 o
  -8  10  24         38.05         21.73       382.28 o
  -6  10  24       4979.25       4960.44       566.03 o
  -4  10  24       1471.86       2369.30       415.74 o
  -2  10  24        467.80        409.44       155.60 o
   0  10  24       2515.85       2257.29       273.86 o
   2  10  24       5759.65       5971.52       501.78 o
   4  10  24        505.56        466.67       244.02 o
   6  10  24       2992.48       3430.09       424.00 o
  -9  11  24       2521.45       3026.34       461.16 o
  -7  11  24       1311.38        947.62       409.28 o
  -5  11  24         89.14       -219.89       261.78 o
  -3  11  24        941.54       1123.72       287.97 o
  -1  11  24        342.41        401.81       159.74 o
   1  11  24         11.93          8.53       201.89 o
   3  11  24       2152.43       1726.36       316.15 o
  -4  12  24        213.47        103.88       319.95 o
  -2  12  24        221.71         99.08       175.03 o
 -19   1  25         35.45         63.58       378.88 o
 -17   1  25        403.18         40.03       320.10 o
 -15   1  25        653.45       1008.23       573.41 o
 -13   1  25         43.75         39.80       140.49 o
 -11   1  25        311.41        575.90       132.72 o
  -9   1  25        186.12         62.08        96.24 o
  -7   1  25        106.51         55.38        84.17 o
  -5   1  25          4.33          5.17        84.82 o
  -3   1  25       1644.94       1845.49       166.03 o
  -1   1  25        752.71        918.90       131.34 o
   1   1  25       2460.95       2383.74       187.76 o
   3   1  25        803.12        802.86       129.35 o
   5   1  25       2167.19       2292.09       288.03 o
   7   1  25       2235.89       2434.40       204.07 o
   9   1  25        605.52        494.56       133.83 o
  11   1  25       2292.01       2406.04       304.59 o
  13   1  25         19.98        185.76       165.26 o
  15   1  25         17.37        505.18       292.07 o
 -20   2  25          4.88        209.71       365.72 o
 -18   2  25        880.10        824.80       677.29 o
 -16   2  25        235.84        137.50       407.21 o
 -14   2  25        186.82        244.85       186.47 o
 -12   2  25       1631.10       1444.43       207.99 o
 -10   2  25        980.80        955.06       156.07 o
  -8   2  25        318.20        201.63       104.03 o
  -6   2  25        387.51        442.09       102.92 o
  -4   2  25         84.68         91.82        91.28 o
  -2   2  25       1459.20       1383.94       153.98 o
   0   2  25       1533.03       1644.93       159.83 o
   2   2  25        287.05        342.44       110.51 o
   4   2  25        124.64        148.80       102.34 o
   6   2  25          9.37        156.06       107.56 o
   8   2  25       2103.53       2021.96       202.36 o
  10   2  25         33.93        157.79       137.60 o
  12   2  25        222.57        175.38       141.90 o
  14   2  25       1739.14       2343.52       346.42 o
 -19   3  25        155.18        468.68       376.52 o
 -17   3  25         76.12       -149.35       353.19 o
 -15   3  25         63.78         50.87       203.76 o
 -13   3  25        373.48        267.34       173.88 o
 -11   3  25        120.67        111.81       137.90 o
  -9   3  25        236.34        220.60       100.99 o
  -7   3  25       1793.72       1577.25       151.48 o
  -5   3  25        224.75        184.51        88.70 o
  -3   3  25       4003.86       3815.75       281.02 o
  -1   3  25       4053.99       3878.37       233.75 o
   1   3  25         53.57        112.96        92.01 o
   3   3  25       1890.21       2259.65       195.27 o
   5   3  25         61.09        183.60       108.26 o
   7   3  25         66.22        152.46       112.39 o
   9   3  25         16.00         52.26       134.02 o
  11   3  25        863.40        872.85       184.49 o
  13   3  25       1114.49        755.76       240.29 o
 -18   4  25        506.85        276.97       498.62 o
 -16   4  25         55.55       -116.12       191.65 o
 -14   4  25         75.80        253.93       190.63 o
 -12   4  25          6.82       -120.20       149.70 o
 -10   4  25        543.33        500.78       143.97 o
  -8   4  25       5429.63       5343.00       266.60 o
  -6   4  25        371.35        307.28        99.60 o
  -4   4  25        771.08        704.32       117.93 o
  -2   4  25       1916.31       1706.12       244.11 o
   0   4  25        775.84        716.96       131.37 o
   2   4  25        150.19        141.97       100.42 o
   4   4  25       1364.35       1405.96       182.56 o
   6   4  25        167.31        226.50       128.24 o
   8   4  25        764.18       1065.04       215.06 o
  10   4  25       5173.72       5874.39       665.72 o
  12   4  25        120.69        320.76       206.61 o
  14   4  25        179.15        379.91       226.22 o
 -19   5  25        237.29       -109.29       324.42 o
 -17   5  25       1670.22       1464.35       315.21 o
 -15   5  25        289.60        491.69       251.81 o
 -13   5  25       1371.72       1308.73       255.59 o
 -11   5  25         67.07        199.24       186.58 o
  -9   5  25       1707.16       1589.28       186.20 o
  -7   5  25       1624.79       2231.70       220.33 o
  -5   5  25        130.08         67.50       100.46 o
  -3   5  25       4179.33       4311.94       312.36 o
  -1   5  25       1947.93       1919.06       178.78 o
   1   5  25         35.42        -33.86        92.08 o
   3   5  25       3260.81       3478.05       245.10 o
   5   5  25       1093.20       1027.93       182.22 o
   7   5  25       4002.07       3912.35       341.55 o
   9   5  25       2796.84       2928.88       318.59 o
  11   5  25       1202.01        965.86       214.60 o
  13   5  25         13.68        -70.44       198.65 o
 -18   6  25       1214.23       1277.46       331.68 o
 -16   6  25         23.94        -74.70       249.72 o
 -14   6  25        492.54        267.23       219.68 o
 -12   6  25        712.58        438.99       278.49 o
 -10   6  25        197.51        227.51       167.45 o
  -8   6  25        206.40        257.47       152.76 o
  -6   6  25       5278.05       5277.97       305.46 o
  -4   6  25       7238.80       7702.82       380.88 o
  -2   6  25         25.08        -92.74       112.32 o
   0   6  25        460.54        333.10       131.37 o
   2   6  25       2420.35       2076.27       248.35 o
   4   6  25        254.32        146.97       131.55 o
   6   6  25        658.92        522.18       200.99 o
   8   6  25        317.78         89.73       168.33 o
  10   6  25       1714.20       1790.90       270.53 o
  12   6  25         55.03        107.82       221.39 o
 -17   7  25        750.47       1179.74       366.95 o
 -15   7  25        490.44        751.25       304.05 o
 -13   7  25         85.66        -43.21       192.73 o
 -11   7  25        268.66        236.82       168.98 o
  -9   7  25         33.09        -67.82       141.69 o
  -7   7  25       2261.13       2770.78       336.55 o
  -5   7  25        126.51        139.09       139.14 o
  -3   7  25       1137.85       1088.22       173.62 o
  -1   7  25       4109.71       4543.75       307.57 o
   1   7  25        148.73         58.01       126.59 o
   3   7  25        179.74       -113.98       113.98 o
   5   7  25        179.63        218.42       164.68 o
   7   7  25       1437.50       1047.17       238.23 o
   9   7  25         42.43         68.87       139.40 o
  11   7  25       1721.38       2103.17       345.67 o
 -16   8  25         75.59        303.33       349.03 o
 -14   8  25       1531.16       1840.74       619.12 o
 -12   8  25        103.31         98.63       253.47 o
 -10   8  25       4560.80       5399.01       469.34 o
  -8   8  25         83.96         24.57       147.25 o
  -6   8  25        836.17        608.52       225.73 o
  -4   8  25        549.93        663.38       179.36 o
  -2   8  25        154.31         -7.64       125.44 o
   0   8  25       9174.41       8485.67       488.89 o
   2   8  25         44.62        262.61       137.53 o
   4   8  25       1973.42       1933.15       375.44 o
   6   8  25        811.18        797.91       215.18 o
   8   8  25       1894.37       2237.86       308.97 o
  10   8  25       1119.67       1014.64       373.91 o
 -13   9  25        116.07        490.31       398.90 o
 -11   9  25       1177.48       1618.67       357.16 o
  -9   9  25       1222.34        564.19       646.13 o
  -7   9  25       5443.20       5375.56       631.59 o
  -5   9  25         80.21        159.55       226.59 o
  -3   9  25       2561.95       2423.66       316.67 o
  -1   9  25       4415.89       4953.87       389.50 o
   1   9  25        349.48        537.56       197.94 o
   3   9  25        125.56        177.45       170.75 o
   5   9  25       2148.91       2136.53       346.65 o
   7   9  25       2855.18       2519.24       328.84 o
 -12  10  25        373.18        -20.78       315.79 o
 -10  10  25        617.55        840.90       306.22 o
  -8  10  25        209.48        178.38       244.92 o
  -6  10  25       3681.53       5028.49       562.65 o
  -4  10  25       5057.11       6508.36       641.58 o
  -2  10  25        313.35        456.15       162.29 o
   0  10  25        341.57        131.93       161.99 o
   2  10  25        567.93        408.07       227.14 o
   4  10  25       1451.86       1257.34       299.50 o
   6  10  25        133.26        108.24       290.52 o
  -9  11  25        285.79        144.99       247.64 o
  -7  11  25       2578.92       3444.56      1011.79 o
  -5  11  25          0.66       -222.62       222.62 o
  -3  11  25       5192.91       6921.49      1036.72 o
  -1  11  25        616.09        588.70       165.04 o
   1  11  25        999.03        559.98       252.27 o
   3  11  25        514.87        390.59       432.14 o
 -20   0  26       1925.30       2011.10       768.71 o
 -18   0  26       1892.49       2065.12       673.14 o
 -16   0  26      11604.46      15399.08      1599.74 o
 -14   0  26        491.32        278.13       342.06 o
 -12   0  26       2427.30       2684.50       330.76 o
 -10   0  26      18505.21      17739.88      1175.90 o
  -8   0  26      16244.51      14923.42       620.77 o
  -6   0  26       1096.04        961.50       194.31 o
  -4   0  26      33471.26      32050.62       974.90 o
  -2   0  26      49769.12      50520.40      1244.94 o
   0   0  26       1003.92        685.31       177.69 o
   2   0  26       5672.12       5578.50       416.68 o
   4   0  26      13319.51      14411.24       584.03 o
   6   0  26      15881.31      14883.20       606.58 o
   8   0  26       1828.53       2266.93       301.94 o
  10   0  26       3927.10       4423.33       415.66 o
  12   0  26       5794.70       7031.35       785.33 o
  14   0  26       2330.96       2613.60       677.29 o
 -19   1  26       5664.11       7025.83      1423.15 o
 -17   1  26        858.85        722.60       417.60 o
 -15   1  26       2749.81       4284.67       616.99 o
 -13   1  26       2168.16       1772.62       264.11 o
 -11   1  26       7588.60       8030.66       349.83 o
  -9   1  26        290.89        134.60       110.08 o
  -7   1  26      22634.17      21726.99       460.77 o
  -5   1  26      39412.83      39925.78       738.95 o
  -3   1  26       1525.01       1383.29       152.14 o
  -1   1  26      26361.76      26279.47       560.21 o
   1   1  26      10993.99      11405.27       479.43 o
   3   1  26        630.59        683.71       132.58 o
   5   1  26       1343.56       1312.24       162.09 o
   7   1  26      10363.99      11415.42       428.24 o
   9   1  26       2216.45       1959.57       214.38 o
  11   1  26        254.93        247.17       153.48 o
  13   1  26       5870.15       6165.21       445.91 o
 -20   2  26       2134.08       1784.27       501.78 o
 -18   2  26       1743.65       1613.93       462.50 o
 -16   2  26       2826.94       2657.70       508.70 o
 -14   2  26        328.73        292.86       275.31 o
 -12   2  26       3620.99       3920.90       319.25 o
 -10   2  26       9668.42       9698.23       383.92 o
  -8   2  26      21375.67      20151.17       462.03 o
  -6   2  26       3798.98       3806.23       216.24 o
  -4   2  26      24899.07      24345.83       532.35 o
  -2   2  26      18421.82      18190.97       445.53 o
   0   2  26        590.41        408.67       112.08 o
   2   2  26       6853.88       6671.44       320.74 o
   4   2  26       2979.52       3481.13       272.10 o
   6   2  26       1710.73       1758.17       207.58 o
   8   2  26        994.26       1084.33       161.97 o
  10   2  26      14947.32      16779.96       548.14 o
  12   2  26       6705.34       7619.61       474.42 o
  14   2  26          5.31        254.69       214.32 o
 -19   3  26       7214.53       6151.13       756.66 o
 -17   3  26       1132.94       1255.85       433.19 o
 -15   3  26        779.25        489.60       318.13 o
 -13   3  26      15449.95      17083.56       649.51 o
 -11   3  26       1575.22       1342.39       323.25 o
  -9   3  26        461.36        391.79       114.10 o
  -7   3  26      11683.07      10733.76       316.08 o
  -5   3  26      44688.52      44240.78       743.61 o
  -3   3  26       2043.73       2246.77       241.57 o
  -1   3  26      12692.28      12491.57       372.23 o
   1   3  26      33829.97      33539.21       674.64 o
   3   3  26        218.01        127.22       103.12 o
   5   3  26       1355.31       1353.20       164.91 o
   7   3  26       4432.24       4150.87       274.56 o
   9   3  26       6332.60       6565.21       392.06 o
  11   3  26       2199.49       2492.88       299.43 o
  13   3  26       5490.91       6168.47       658.61 o
 -18   4  26       2375.87       2495.76      1527.03 o
 -16   4  26       5323.44       5421.32       504.89 o
 -14   4  26       5639.80       5319.08       435.99 o
 -12   4  26        219.21        273.74       169.43 o
 -10   4  26       2811.99       2760.87       231.67 o
  -8   4  26      11120.62      10376.89       342.94 o
  -6   4  26        355.64        210.92        93.34 o
  -4   4  26      25129.34      25085.75       510.20 o
  -2   4  26      14843.73      14410.56       403.65 o
   0   4  26       2012.43       1913.81       269.14 o
   2   4  26       8208.55       8192.58       450.22 o
   4   4  26      10164.72      10615.80       418.59 o
   6   4  26       2940.30       3156.41       263.41 o
   8   4  26         10.77        -12.47       151.98 o
  10   4  26       7040.55       7834.13       497.74 o
  12   4  26        297.58        -29.72       272.42 o
 -17   5  26        468.18        412.67       251.29 o
 -15   5  26       1821.53        967.34       271.78 o
 -13   5  26       3593.70       4155.40       391.95 o
 -11   5  26       3560.81       3691.75       346.81 o
  -9   5  26        327.59        220.73       117.53 o
  -7   5  26      13680.85      14571.83       463.70 o
  -5   5  26      14036.28      14306.58       442.78 o
  -3   5  26        854.70        882.58       155.59 o
  -1   5  26       2631.37       2747.18       242.21 o
   1   5  26       1744.72       1466.16       189.30 o
   3   5  26        238.83        228.71       117.93 o
   5   5  26       1811.36       2188.50       230.47 o
   7   5  26      11369.31      12466.41       548.77 o
   9   5  26       4610.91       4868.05       393.12 o
  11   5  26        419.30        216.34       193.13 o
 -18   6  26       1037.35       1323.70       329.25 o
 -16   6  26       5766.42       5629.36       729.23 o
 -14   6  26        175.45        187.68       235.17 o
 -12   6  26         23.55        229.04       203.45 o
 -10   6  26      14368.65      15044.28       642.93 o
  -8   6  26      12720.32      13001.00       533.74 o
  -6   6  26        306.79        244.75       141.09 o
  -4   6  26       6921.06       7434.83       342.61 o
  -2   6  26      15467.65      15337.27       483.75 o
   0   6  26          1.40        139.30       117.52 o
   2   6  26       2110.61       2367.82       362.27 o
   4   6  26       3458.21       3317.77       280.21 o
   6   6  26       2519.07       2476.20       260.83 o
   8   6  26       5961.87       6434.94       466.67 o
  10   6  26       4150.45       4331.56       406.12 o
  12   6  26       2292.17       2842.16       522.96 o
 -17   7  26       2196.93       2282.81       473.36 o
 -15   7  26       1389.23       2374.32       456.71 o
 -13   7  26       2826.29       2211.00       358.34 o
 -11   7  26       6156.89       6449.48       446.57 o
  -9   7  26         53.75        -85.04       133.72 o
  -7   7  26       2606.62       2682.95       379.70 o
  -5   7  26       3074.03       3050.06       299.59 o
  -3   7  26         66.43         51.32       118.99 o
  -1   7  26      13204.71      13948.54       662.79 o
   1   7  26       6836.65       7030.10       391.02 o
   3   7  26       2803.42       3004.98       277.32 o
   5   7  26         46.55       -139.59       139.59 o
   7   7  26       6974.48       7302.35       496.99 o
   9   7  26        535.04        513.48       210.52 o
  11   7  26        290.48        527.87       448.76 o
 -14   8  26       1278.08        984.78       444.60 o
 -12   8  26        900.03        847.77       316.23 o
 -10   8  26       2764.45       3162.84       376.92 o
  -8   8  26       1458.53       1195.90       232.35 o
  -6   8  26         58.32         58.37       167.56 o
  -4   8  26       2767.04       2611.58       250.46 o
  -2   8  26       4452.38       4671.64       333.98 o
   0   8  26        338.78        370.10       167.90 o
   2   8  26       1893.69       1814.53       282.26 o
   4   8  26       3565.62       3842.11       642.33 o
   6   8  26        744.41        745.09       216.52 o
   8   8  26        776.40        454.54       206.84 o
 -13   9  26       4910.40       4587.31       847.66 o
 -11   9  26       1251.04       1089.58       311.49 o
  -9   9  26        419.68        187.75       253.83 o
  -7   9  26       4553.06       4779.10       654.44 o
  -5   9  26       7818.24       8237.56       690.88 o
  -3   9  26        476.61        304.50       163.02 o
  -1   9  26          8.44          2.17       137.16 o
   1   9  26       2680.94       2967.10       370.67 o
   3   9  26         12.04         53.67       164.46 o
   5   9  26       3391.33       3496.44       382.64 o
   7   9  26       3241.28       3033.92       363.13 o
 -10  10  26       1258.13       1382.12       356.54 o
  -8  10  26       2197.32       1267.75       344.09 o
  -6  10  26          1.67        104.79       240.71 o
  -4  10  26       2712.89       2077.72       567.18 o
  -2  10  26        276.46         22.47       157.85 o
   0  10  26        668.99        501.42       182.21 o
   2  10  26       2175.73       1961.17       345.71 o
   4  10  26       4692.13       5314.83       501.55 o
  -7  11  26        851.07        422.06       515.24 o
  -5  11  26        562.50        144.47       261.30 o
  -3  11  26        473.15        608.92       293.97 o
  -1  11  26       1160.69        868.95       214.14 o
   1  11  26       3402.44       3386.26       513.03 o
 -19   1  27         73.14         81.77       383.02 o
 -17   1  27        429.15        241.52       351.26 o
 -15   1  27        546.98        846.60       387.80 o
 -13   1  27        295.57        165.81       184.03 o
 -11   1  27        205.46        200.72       119.65 o
  -9   1  27       2144.24       2311.26       215.74 o
  -7   1  27       2866.90       2797.47       246.15 o
  -5   1  27        211.32        346.90       109.37 o
  -3   1  27       4534.72       4089.50       323.52 o
  -1   1  27        210.02        381.70       121.72 o
   1   1  27        236.94        131.95        99.61 o
   3   1  27        295.57        170.89       103.97 o
   5   1  27        111.78         57.46       135.34 o
   7   1  27        169.59        212.16       118.64 o
   9   1  27       1003.01       1010.34       168.64 o
  11   1  27        113.38        209.71       154.04 o
  13   1  27        251.06        371.90       184.32 o
 -20   2  27         95.68         58.04       375.77 o
 -18   2  27         86.18       -112.66       384.35 o
 -16   2  27       2582.29       2295.67       565.10 o
 -14   2  27        121.65        318.06       186.68 o
 -12   2  27       2033.71       1769.11       237.97 o
 -10   2  27         13.26        -92.58       122.03 o
  -8   2  27        327.74        359.23       113.03 o
  -6   2  27          0.11        121.98        91.14 o
  -4   2  27       1822.74       1796.96       173.29 o
  -2   2  27       1437.43       1209.10       153.77 o
   0   2  27        504.33        727.18       139.99 o
   2   2  27        653.43        452.40       123.82 o
   4   2  27        107.99        -25.02        94.94 o
   6   2  27       1284.55       1568.29       185.57 o
   8   2  27          4.87          1.30       114.87 o
  10   2  27       1685.14       1959.23       243.90 o
  12   2  27        243.56        577.63       176.36 o
 -19   3  27        270.49        746.57       402.20 o
 -17   3  27        467.02        401.12       571.34 o
 -15   3  27       1303.95        889.95       264.95 o
 -13   3  27       1005.55        944.99       240.58 o
 -11   3  27        743.55        773.81       198.94 o
  -9   3  27       2640.20       2499.54       201.14 o
  -7   3  27       2086.36       2187.11       173.72 o
  -5   3  27         39.42        -51.47        85.12 o
  -3   3  27        937.11       1067.27       152.30 o
  -1   3  27       1600.38       1471.17       166.97 o
   1   3  27       1238.66       1325.46       159.77 o
   3   3  27        302.12        157.54       110.57 o
   5   3  27          2.87          7.39       109.07 o
   7   3  27        179.18         12.86       111.91 o
   9   3  27        595.12        548.12       173.34 o
  11   3  27        822.04       1118.87       233.63 o
  13   3  27         75.38        511.12       223.66 o
 -18   4  27        113.00       -214.26       323.04 o
 -16   4  27        859.02        846.51       268.46 o
 -14   4  27        441.74        360.33       211.71 o
 -12   4  27        420.25        393.91       187.57 o
 -10   4  27        184.02        -15.58       115.50 o
  -8   4  27        730.48        930.13       143.18 o
  -6   4  27       1453.67       1531.35       151.31 o
  -4   4  27       1515.61       1422.51       151.55 o
  -2   4  27       1694.07       1579.61       170.88 o
   0   4  27         30.44         92.76       103.90 o
   2   4  27         47.10        146.35       116.39 o
   4   4  27        345.89        102.28       141.02 o
   6   4  27       1063.03       1064.91       275.78 o
   8   4  27       1454.60       1164.70       232.52 o
  10   4  27         18.96        240.35       175.87 o
  12   4  27        579.18        635.20       304.46 o
 -17   5  27        332.73        732.98       269.62 o
 -15   5  27        628.98        816.04       243.04 o
 -13   5  27        892.44       1044.77       246.38 o
 -11   5  27        118.00        227.28       174.35 o
  -9   5  27        425.70        368.51       156.09 o
  -7   5  27       1035.54        656.94       149.51 o
  -5   5  27       8477.53       8594.41       497.52 o
  -3   5  27        225.29        271.43       127.25 o
  -1   5  27        587.31        499.15       144.89 o
   1   5  27       1420.56       1337.94       190.80 o
   3   5  27         80.17          2.60       133.64 o
   5   5  27        313.63        108.83       131.45 o
   7   5  27        784.10        964.68       224.89 o
   9   5  27       1654.92       2202.88       293.28 o
  11   5  27         84.44        197.96       178.08 o
 -16   6  27       1743.87       2732.55       478.81 o
 -14   6  27       1947.64       1814.34       492.00 o
 -12   6  27         42.31        -27.72       203.87 o
 -10   6  27         15.39        160.02       163.09 o
  -8   6  27        397.70        574.76       176.77 o
  -6   6  27       4407.98       5092.04       371.57 o
  -4   6  27         85.66        165.01       124.22 o
  -2   6  27        583.31        423.21       130.85 o
   0   6  27        862.78       1404.48       175.62 o
   2   6  27       1190.68        957.29       165.49 o
   4   6  27        956.45        683.77       156.40 o
   6   6  27        703.99        678.39       211.06 o
   8   6  27       2903.78       2888.30       443.81 o
  10   6  27         12.76         -5.17       176.82 o
 -15   7  27        433.14        685.81       318.11 o
 -13   7  27       1277.67       1519.34       329.77 o
 -11   7  27       1116.66       1042.01       259.09 o
  -9   7  27       1119.79        954.68       218.64 o
  -7   7  27        444.69        127.38       165.99 o
  -5   7  27        926.06       1091.69       177.55 o
  -3   7  27       1966.86       2100.02       228.13 o
  -1   7  27       2006.53       2171.23       232.93 o
   1   7  27       4055.48       4324.35       321.33 o
   3   7  27        162.79         36.57       127.10 o
   5   7  27         45.44         20.95       161.84 o
   7   7  27          1.41         43.78       141.59 o
   9   7  27        452.97        543.40       206.27 o
 -14   8  27         43.74        145.43       344.88 o
 -12   8  27        168.68        612.50       299.18 o
 -10   8  27         13.65         -9.69       176.81 o
  -8   8  27        491.08        623.94       197.58 o
  -6   8  27        593.16        423.83       214.08 o
  -4   8  27        903.80        544.37       156.73 o
  -2   8  27       8887.51       9369.60       462.19 o
   0   8  27        598.66        455.60       161.48 o
   2   8  27         34.00         35.85       159.82 o
   4   8  27         28.47       -174.22       174.22 o
   6   8  27       1049.76       1342.55       263.41 o
   8   8  27          0.14       -106.92       204.51 o
 -13   9  27        131.16        797.79       452.91 o
 -11   9  27        784.89        403.17       260.01 o
  -9   9  27        912.86        911.28       339.12 o
  -7   9  27        127.66        222.90       268.54 o
  -5   9  27       2348.09       2029.49       608.73 o
  -3   9  27       4998.47       5239.17       451.01 o
  -1   9  27       1164.50        730.45       182.73 o
   1   9  27       1214.55        876.11       188.28 o
   3   9  27        834.21        468.28       197.94 o
   5   9  27        665.81        609.91       217.19 o
   7   9  27        100.54       -117.11       236.83 o
 -10  10  27         37.51        158.84       238.80 o
  -8  10  27        821.37        842.81       849.73 o
  -6  10  27       1997.36       1983.51       389.95 o
  -4  10  27        244.91        186.08       272.16 o
  -2  10  27       2514.14       2554.48       298.19 o
   0  10  27        352.27        214.43       175.92 o
   2  10  27        675.02        612.16       241.50 o
   4  10  27       2733.75       1949.45       461.22 o
  -7  11  27        223.44        349.03       394.74 o
  -5  11  27       2950.20       3698.10       735.47 o
  -3  11  27        101.34       -141.28       307.48 o
  -1  11  27         25.83         65.32       184.64 o
 -20   0  28       2577.71       3390.62       880.90 o
 -18   0  28       7806.05       7662.14      1184.22 o
 -16   0  28        444.32        565.10       590.03 o
 -14   0  28       1477.90       1499.78       462.45 o
 -12   0  28       2872.37       3198.97       372.14 o
 -10   0  28       1726.26       1272.45       246.83 o
  -8   0  28      13515.01      13224.52       496.72 o
  -6   0  28      11785.34      10886.27       501.64 o
  -4   0  28      28485.64      28293.11       853.00 o
  -2   0  28      11340.05      10703.18       545.39 o
   0   0  28      14853.51      14018.36       567.10 o
   2   0  28       1729.26       1404.01       234.62 o
   4   0  28        250.33        126.30       155.27 o
   6   0  28      12663.23      13025.56       588.06 o
   8   0  28       2410.92       2215.88       309.19 o
  10   0  28        428.47        448.13       208.88 o
  12   0  28       3856.55       3167.48       465.18 o
 -19   1  28          4.15       -163.50       394.74 o
 -17   1  28       8832.76      10896.57       966.64 o
 -15   1  28       3950.47       3875.24       953.61 o
 -13   1  28        115.17        107.88       149.45 o
 -11   1  28       1407.07       1037.46       179.01 o
  -9   1  28       8851.99       8838.37       437.77 o
  -7   1  28       3804.94       3326.98       207.46 o
  -5   1  28          3.06        -29.06        94.26 o
  -3   1  28      35825.06      33408.99       671.36 o
  -1   1  28       9074.57       8954.80       423.37 o
   1   1  28       2640.88       2761.29       272.54 o
   3   1  28      12763.40      12893.66       398.64 o
   5   1  28       7306.09       7397.81       356.20 o
   7   1  28         29.64         72.71       112.39 o
   9   1  28       3825.96       3944.19       311.09 o
  11   1  28       8217.68       8960.52       473.89 o
  13   1  28        586.86        562.90       209.98 o
 -18   2  28       6051.39       5150.47       696.32 o
 -16   2  28        163.65         88.28       311.28 o
 -14   2  28       8305.15       8498.84       542.22 o
 -12   2  28       3270.02       3648.04       322.46 o
 -10   2  28        206.76        305.31       135.83 o
  -8   2  28        149.27        163.54       102.84 o
  -6   2  28      10215.63       9808.28       316.60 o
  -4   2  28       7394.00       7360.03       314.41 o
  -2   2  28       6585.71       5939.06       299.99 o
   0   2  28      32128.41      32177.92       667.11 o
   2   2  28       8160.61       8717.46       373.90 o
   4   2  28       1342.49        868.66       148.58 o
   6   2  28       1250.46       1587.17       185.50 o
   8   2  28       5164.64       5521.95       333.23 o
  10   2  28        548.62        757.08       184.89 o
  12   2  28       1986.75       2110.22       363.10 o
 -19   3  28          0.38          1.08       336.01 o
 -17   3  28       1429.31        941.01       406.38 o
 -15   3  28       9169.37       9184.09       569.23 o
 -13   3  28       2135.20       2279.64       299.76 o
 -11   3  28       3482.82       3459.26       316.18 o
  -9   3  28       2423.71       2154.29       197.45 o
  -7   3  28       8290.76       8805.13       325.56 o
  -5   3  28       5022.69       5092.69       441.69 o
  -3   3  28      21175.32      21520.58       520.41 o
  -1   3  28      15549.40      15677.83       435.06 o
   1   3  28       2498.89       2229.42       203.36 o
   3   3  28      18328.40      18584.57       492.42 o
   5   3  28        110.31         48.27       112.51 o
   7   3  28        295.07        245.08       124.91 o
   9   3  28       5549.76       5839.07       524.07 o
  11   3  28       4976.28       4779.15       402.48 o
 -18   4  28       2065.88       2031.47       488.98 o
 -16   4  28         13.06         37.57       204.31 o
 -14   4  28      10168.96      11531.72       607.98 o
 -12   4  28       4951.31       4840.74       406.03 o
 -10   4  28        376.09        354.01       150.75 o
  -8   4  28       2705.16       2453.48       201.92 o
  -6   4  28      22554.60      23032.66       503.14 o
  -4   4  28       9757.15       9362.59       407.54 o
  -2   4  28        306.15        284.61       116.90 o
   0   4  28       9123.69       9101.17       374.54 o
   2   4  28       3733.86       3975.19       338.36 o
   4   4  28       2667.30       2791.00       262.75 o
   6   4  28       2599.57       2670.01       266.44 o
   8   4  28       8382.43       9613.92       762.88 o
  10   4  28         47.96        -78.47       166.59 o
  12   4  28       3932.22       4482.47       481.32 o
 -17   5  28       3238.89       3325.93       425.75 o
 -15   5  28       3906.67       4445.19       429.15 o
 -13   5  28        197.53        215.68       177.65 o
 -11   5  28        986.31       1029.62       240.59 o
  -9   5  28       7326.20       7531.08       515.40 o
  -7   5  28        579.85        665.24       163.07 o
  -5   5  28       3029.18       3196.04       332.49 o
  -3   5  28      18020.02      18855.85       679.82 o
  -1   5  28       2297.41       2244.95       228.05 o
   1   5  28       1184.42        942.83       169.16 o
   3   5  28       7054.17       7000.52       392.07 o
   5   5  28       4929.02       4860.97       338.83 o
   7   5  28        406.39        683.26       204.28 o
   9   5  28       1395.08       1355.25       256.26 o
  11   5  28       1569.38       1401.85       368.84 o
 -16   6  28        151.39        412.90       267.43 o
 -14   6  28       2154.11       1628.24       333.25 o
 -12   6  28       3381.11       3335.91       413.39 o
 -10   6  28        630.39        178.61       169.88 o
  -8   6  28       6041.57       5641.30       405.86 o
  -6   6  28       4188.61       4521.07       440.14 o
  -4   6  28       5739.95       6205.41       603.16 o
  -2   6  28       6909.05       6612.13       364.00 o
   0   6  28      11692.17      12207.22       842.32 o
   2   6  28       3515.59       3676.60       296.47 o
   4   6  28        430.75        453.32       160.85 o
   6   6  28       4724.56       5146.98       777.27 o
   8   6  28       2098.00       2047.85       294.16 o
  10   6  28        138.08        302.80       196.28 o
 -15   7  28       2662.74       2553.87       860.12 o
 -13   7  28         13.90         12.95       207.56 o
 -11   7  28       6710.77       6693.73       562.03 o
  -9   7  28      11811.70      12131.45       561.83 o
  -7   7  28        953.62        751.21       246.11 o
  -5   7  28         93.80         48.88       126.88 o
  -3   7  28      13139.66      12862.55       425.29 o
  -1   7  28       1986.07       1559.03       222.24 o
   1   7  28        629.40        596.04       172.38 o
   3   7  28        847.90        979.31       192.48 o
   5   7  28       1309.77       1007.72       200.24 o
   7   7  28        893.26        570.19       207.94 o
   9   7  28       2598.98       2342.92       324.83 o
 -14   8  28       2284.16       2582.49       521.83 o
 -12   8  28       1989.47       2163.75       745.85 o
 -10   8  28         56.38       -120.60       159.50 o
  -8   8  28       1899.03       1661.52       263.06 o
  -6   8  28       4707.69       5074.71       428.39 o
  -4   8  28       3901.74       3474.51       313.72 o
  -2   8  28        761.40        784.90       182.70 o
   0   8  28       5977.85       7302.66       417.68 o
   2   8  28       3176.64       2938.57       281.09 o
   4   8  28        270.78        -43.93       171.12 o
   6   8  28       2228.94       2034.89       300.77 o
   8   8  28       1533.95       1552.23       335.81 o
 -11   9  28       2050.99       1860.04       386.34 o
  -9   9  28       2905.33       2920.43       689.76 o
  -7   9  28         32.57          9.27       184.36 o
  -5   9  28       3610.15       3685.29       481.77 o
  -3   9  28       2771.29       2507.48       278.43 o
  -1   9  28        237.66        -80.86       136.43 o
   1   9  28        337.79        287.06       159.57 o
   3   9  28       4261.69       4125.32       408.43 o
   5   9  28       1182.72       1315.21       270.98 o
 -10  10  28        744.16        146.33       269.54 o
  -8  10  28        604.29        131.35       301.25 o
  -6  10  28       6087.12       5649.68       602.24 o
  -4  10  28        194.91        213.46       234.87 o
  -2  10  28        152.73        367.79       185.67 o
   0  10  28       1696.41       2016.07       361.65 o
   2  10  28       1851.99       2029.42       352.41 o
  -3  11  28       1769.57       1948.78       552.64 o
 -19   1  29        219.68        534.53       414.81 o
 -17   1  29        845.13        502.93      1049.18 o
 -15   1  29          0.57       -104.44       260.95 o
 -13   1  29         10.35         65.11       165.65 o
 -11   1  29          1.17        -18.04       127.19 o
  -9   1  29          9.84        -27.98       101.31 o
  -7   1  29        207.13        185.47       102.84 o
  -5   1  29       1614.64       1395.32       164.63 o
  -3   1  29        510.22        472.45       122.20 o
  -1   1  29        328.45        373.40       123.14 o
   1   1  29       3984.07       4086.80       260.62 o
   3   1  29        366.52        195.26       106.99 o
   5   1  29       2290.99       2333.00       219.10 o
   7   1  29        272.99        248.87       128.27 o
   9   1  29       1195.76       1215.81       191.63 o
  11   1  29       1095.79       1175.65       213.80 o
 -18   2  29        797.42        127.20      1094.89 o
 -16   2  29         17.55        165.81       442.53 o
 -14   2  29        194.17        152.77       183.25 o
 -12   2  29        447.86        463.79       181.23 o
 -10   2  29        808.16        418.98       144.41 o
  -8   2  29       1234.17       1196.77       154.82 o
  -6   2  29          5.58        -54.17        89.03 o
  -4   2  29       6092.35       6343.51       313.79 o
  -2   2  29        840.54        788.70       135.99 o
   0   2  29       1362.56       1664.19       281.52 o
   2   2  29         14.95        -19.68        97.85 o
   4   2  29        789.78        733.15       147.28 o
   6   2  29        683.38        826.77       156.95 o
   8   2  29        117.18        235.56       136.77 o
  10   2  29          0.11        -10.40       159.35 o
  12   2  29        107.54         30.81       159.25 o
 -19   3  29        703.20        779.36       695.99 o
 -17   3  29          6.34        400.42       356.98 o
 -15   3  29        717.41        294.06       213.27 o
 -13   3  29        119.92        301.38       192.39 o
 -11   3  29         34.70         70.48       142.78 o
  -9   3  29         31.60          1.56       103.33 o
  -7   3  29          0.21         28.33       103.13 o
  -5   3  29        424.78        434.30       137.04 o
  -3   3  29       1858.60       1738.81       183.13 o
  -1   3  29       6795.34       7155.27       342.05 o
   1   3  29       1789.11       1760.48       184.28 o
   3   3  29        113.56        156.18       110.71 o
   5   3  29          1.84         10.22       111.68 o
   7   3  29        415.31        287.25       136.86 o
   9   3  29         59.36         74.76       161.59 o
  11   3  29        114.81        223.36       180.14 o
 -18   4  29         35.41        253.18       335.39 o
 -16   4  29        226.35         79.67       224.34 o
 -14   4  29        784.00        625.09       225.54 o
 -12   4  29       1634.62       1415.69       273.87 o
 -10   4  29        178.23         71.13       150.01 o
  -8   4  29        330.43        354.11       124.64 o
  -6   4  29        319.28        135.14       102.59 o
  -4   4  29        175.23        208.62        98.69 o
  -2   4  29          1.41        -20.19       104.76 o
   0   4  29       1089.23       1066.01       159.71 o
   2   4  29       1936.31       2165.92       242.55 o
   4   4  29        188.68        301.72       145.90 o
   6   4  29          1.94         16.52       138.13 o
   8   4  29         31.38       -145.74       145.74 o
  10   4  29       1059.84        797.28       309.92 o
 -17   5  29         17.59       -190.91       190.91 o
 -15   5  29       3419.34       3212.35       463.61 o
 -13   5  29         36.95        -52.96       158.90 o
 -11   5  29        776.31        531.00       243.93 o
  -9   5  29          3.30        -39.94       132.21 o
  -7   5  29       7715.15       7366.89       472.00 o
  -5   5  29       1065.44       1155.22       182.48 o
  -3   5  29        278.13        219.29       131.29 o
  -1   5  29       1367.06       1101.68       184.10 o
   1   5  29        630.18        401.93       152.19 o
   3   5  29       5339.08       6081.18       375.13 o
   5   5  29        383.45        301.08       208.81 o
   7   5  29       2244.69       1789.64       265.52 o
   9   5  29        241.77        264.11       200.96 o
  11   5  29        144.29         45.03       231.04 o
 -16   6  29       2546.42       2033.53       976.47 o
 -14   6  29          5.30        -12.00       221.17 o
 -12   6  29       1333.82        631.24       265.75 o
 -10   6  29         13.60        267.56       177.78 o
  -8   6  29        596.28        517.40       185.33 o
  -6   6  29       2004.50       2363.01       277.79 o
  -4   6  29       3838.29       3883.91       289.50 o
  -2   6  29       1915.23       1943.00       220.13 o
   0   6  29       2531.50       2518.02       251.75 o
   2   6  29       3621.03       3811.22       331.68 o
   4   6  29          4.40         67.91       135.66 o
   6   6  29         98.79        -24.39       169.60 o
   8   6  29         55.26       -200.92       200.92 o
  10   6  29        146.75       -210.67       210.67 o
 -15   7  29       2000.79       1942.05       382.13 o
 -13   7  29         11.25        249.56       232.28 o
 -11   7  29        730.18        891.60       383.50 o
  -9   7  29         21.25        288.49       181.51 o
  -7   7  29         83.93        -56.71       148.75 o
  -5   7  29       1520.43       1575.69       376.04 o
  -3   7  29        435.10        195.65       134.13 o
  -1   7  29       7467.33       7765.10       425.69 o
   1   7  29        671.62        749.14       162.97 o
   3   7  29        197.61         37.50       134.76 o
   5   7  29        516.65        492.13       205.01 o
   7   7  29         42.89       -219.13       219.13 o
 -14   8  29        956.80       1113.54       351.89 o
 -12   8  29       2656.81       3177.71       512.20 o
 -10   8  29       3867.14       3974.95       374.71 o
  -8   8  29         83.98         -5.92       155.91 o
  -6   8  29       2129.99       1869.01       277.08 o
  -4   8  29       3879.70       3612.71       296.77 o
  -2   8  29       1172.40       1078.96       207.40 o
   0   8  29       2052.11       1758.23       239.56 o
   2   8  29        764.26        797.06       191.31 o
   4   8  29        636.20        352.21       209.99 o
   6   8  29       1451.15       1687.74       375.44 o
 -11   9  29         44.68        382.02       264.29 o
  -9   9  29       1423.35       1458.51       415.52 o
  -7   9  29        641.17        565.60       225.88 o
  -5   9  29       1770.18       2292.18       502.08 o
  -3   9  29        850.56        718.26       188.53 o
  -1   9  29       3176.99       3517.12       391.14 o
   1   9  29          3.01       -130.59       140.57 o
   3   9  29        872.03        899.08       333.31 o
   5   9  29       3888.40       4146.63       594.32 o
  -8  10  29        159.28         36.21       239.34 o
  -6  10  29        429.30        223.02       369.81 o
  -4  10  29       2479.67       2840.00       858.04 o
  -2  10  29       1951.84       2127.91       294.16 o
   0  10  29         49.39        -90.40       169.02 o
   2  10  29       1647.45       2580.36       689.76 o
 -18   0  30       4484.76       5376.80      1059.57 o
 -16   0  30      11167.94       8218.94      1221.62 o
 -14   0  30       5753.89       5909.18       700.52 o
 -12   0  30          1.57        -21.37       185.65 o
 -10   0  30      11602.69      11254.45       726.25 o
  -8   0  30        231.23        144.95       132.16 o
  -6   0  30       1227.51        631.82       188.83 o
  -4   0  30       7689.42       8363.02       684.27 o
  -2   0  30      17891.17      17611.75       664.63 o
   0   0  30          9.39        301.13       157.38 o
   2   0  30       2561.10       2255.62       292.16 o
   4   0  30      19030.24      20288.29       839.98 o
   6   0  30       1265.40       1523.42       285.16 o
   8   0  30         56.02        205.16       194.84 o
  10   0  30       1020.59        420.15       246.92 o
  12   0  30       2141.34       2033.14       409.23 o
 -19   1  30       6346.61       7707.59       866.52 o
 -17   1  30       1206.72       1031.52       509.01 o
 -15   1  30       1524.62       1512.59       369.81 o
 -13   1  30       6647.85       7726.18       472.91 o
 -11   1  30        519.00        356.55       137.68 o
  -9   1  30       1583.22       1683.48       197.34 o
  -7   1  30       2519.47       2358.44       193.21 o
  -5   1  30       8138.00       8269.90       354.06 o
  -3   1  30       3295.09       3183.63       231.12 o
  -1   1  30       9181.38       9383.77       547.67 o
   1   1  30      10528.30      10327.61       392.60 o
   3   1  30       1591.95       1584.77       199.08 o
   5   1  30       5012.02       4976.26       307.35 o
   7   1  30       2493.73       2781.24       243.46 o
   9   1  30        586.80        354.02       158.83 o
  11   1  30        137.83       -121.08       145.00 o
 -18   2  30        384.56        218.50       370.21 o
 -16   2  30       5482.55       6759.68       789.79 o
 -14   2  30       1993.63       1847.17       298.51 o
 -12   2  30      10443.89      10667.45       545.03 o
 -10   2  30       6060.25       6295.94       538.71 o
  -8   2  30       4776.43       4282.42       300.34 o
  -6   2  30         32.44         45.09        94.51 o
  -4   2  30       2648.94       2812.70       222.56 o
  -2   2  30      19252.25      18983.93       495.68 o
   0   2  30       3165.96       3158.71       240.64 o
   2   2  30       7240.30       7121.69       354.96 o
   4   2  30       2750.17       3199.89       331.70 o
   6   2  30         32.19         55.41       127.08 o
   8   2  30       1703.79       1723.85       214.86 o
  10   2  30       3137.70       3056.22       296.55 o
  12   2  30       2076.38       2474.12       334.79 o
 -17   3  30       4371.80       3599.93       600.94 o
 -15   3  30       1786.03       2052.23       316.80 o
 -13   3  30      13421.14      13438.70       656.94 o
 -11   3  30         87.73         69.18       170.63 o
  -9   3  30        619.87        464.94       129.64 o
  -7   3  30       4136.18       4003.66       293.94 o
  -5   3  30       2458.02       2319.30       190.64 o
  -3   3  30       1325.46       1660.76       185.16 o
  -1   3  30       5751.61       5709.13       314.38 o
   1   3  30      27780.88      28041.65       641.55 o
   3   3  30         48.05        -10.06       109.12 o
   5   3  30        716.53        578.26       157.56 o
   7   3  30       3301.03       3126.23       263.26 o
   9   3  30       1637.06       1828.69       280.96 o
  11   3  30        139.03       -162.68       169.66 o
 -18   4  30        388.19        -30.26       328.38 o
 -16   4  30       5801.82       5967.27       539.11 o
 -14   4  30       4444.76       4873.82       447.92 o
 -12   4  30       1214.16       1469.18       271.32 o
 -10   4  30        578.02        355.19       196.76 o
  -8   4  30       3534.45       3358.28       283.10 o
  -6   4  30        638.64        600.37       130.19 o
  -4   4  30       5778.47       4653.62       326.19 o
  -2   4  30      13498.38      13583.52       423.04 o
   0   4  30        861.23        595.79       152.34 o
   2   4  30      12400.04      13206.21       710.02 o
   4   4  30       6665.37       7044.49       405.99 o
   6   4  30       1453.74       1554.09       218.18 o
   8   4  30        217.19        325.55       190.26 o
  10   4  30       1939.16       1901.79       299.43 o
 -17   5  30        867.90        949.10       435.42 o
 -15   5  30        681.27        331.55       278.28 o
 -13   5  30       5235.03       5717.97       530.18 o
 -11   5  30       1291.57       1413.26       301.86 o
  -9   5  30       1574.96       1674.03       359.79 o
  -7   5  30       9412.64       9794.51       527.83 o
  -5   5  30       8875.96       9243.62       419.36 o
  -3   5  30        736.94        667.69       160.73 o
  -1   5  30       4377.69       4495.15       318.09 o
   1   5  30       3553.18       3598.30       293.66 o
   3   5  30        193.57         43.39       142.20 o
   5   5  30       2048.15       2092.91       246.27 o
   7   5  30       2637.63       2477.57       314.19 o
   9   5  30        748.06        769.08       260.89 o
 -16   6  30       1000.73        853.02       546.41 o
 -14   6  30       1054.19        744.54       466.99 o
 -12   6  30         54.47        168.22       215.95 o
 -10   6  30       5636.77       5437.36       416.52 o
  -8   6  30        889.65        616.58       175.91 o
  -6   6  30        379.18        145.66       228.50 o
  -4   6  30       3633.89       3339.26       279.99 o
  -2   6  30       7634.40       7454.38       518.57 o
   0   6  30         29.55         78.46       132.15 o
   2   6  30       1369.62       1277.65       207.28 o
   4   6  30       6217.88       7303.50       431.59 o
   6   6  30        141.74         68.70       177.82 o
   8   6  30       1078.48       1044.12       266.89 o
 -15   7  30          2.62       -201.07       201.07 o
 -13   7  30       5072.23       5497.30       546.76 o
 -11   7  30       4102.17       3362.32       431.55 o
  -9   7  30        378.92        139.87       158.61 o
  -7   7  30       2097.70       1697.96       269.40 o
  -5   7  30       3402.26       3124.86       464.20 o
  -3   7  30         25.73        -31.54       154.74 o
  -1   7  30      13691.01      13811.05       546.08 o
   1   7  30       6850.71       7117.38       425.85 o
   3   7  30       1886.79       2057.83       245.34 o
   5   7  30       2470.31       2522.77       316.68 o
   7   7  30       1479.34       1782.94       428.22 o
 -12   8  30        473.42        568.47       267.70 o
 -10   8  30       1786.76       1846.26       275.42 o
  -8   8  30       1041.56        722.59       213.17 o
  -6   8  30        123.80         50.52       154.56 o
  -4   8  30       2777.14       3110.48       289.74 o
  -2   8  30       4066.79       3373.87       265.62 o
   0   8  30         16.90        -55.27       119.89 o
   2   8  30       2506.88       1958.46       216.93 o
   4   8  30       2471.02       3212.36       363.03 o
   6   8  30        199.68        177.62       235.49 o
 -11   9  30        351.53        565.10       386.43 o
  -9   9  30          6.44       -118.16       224.75 o
  -7   9  30       4222.71       4721.79       459.76 o
  -5   9  30       3292.55       2974.22       499.28 o
  -3   9  30         33.01        -17.17       141.29 o
  -1   9  30        856.66        910.30       199.74 o
   1   9  30       2141.68       1999.67       259.00 o
   3   9  30        249.80        131.49       190.76 o
  -6  10  30        326.55        300.54       282.78 o
  -4  10  30       2289.20       1976.68       422.36 o
  -2  10  30       1760.05       1578.36       299.39 o
   0  10  30        202.01        268.94       211.38 o
 -17   1  31         38.36       -312.90       312.90 o
 -15   1  31          0.70         -5.13       248.66 o
 -13   1  31         91.02         14.97       161.28 o
 -11   1  31        304.46        265.08       140.75 o
  -9   1  31       1779.44       1961.56       218.46 o
  -7   1  31         26.10        -81.71        92.69 o
  -5   1  31         25.60        -95.38        95.38 o
  -3   1  31       2191.67       2221.86       202.47 o
  -1   1  31        272.39        491.33       132.15 o
   1   1  31          0.04        134.34       110.03 o
   3   1  31       1200.72       1278.79       184.04 o
   5   1  31        150.22        142.06       129.28 o
   7   1  31        118.86         51.75       131.30 o
   9   1  31        553.56        701.71       175.74 o
  11   1  31        111.70        245.47       191.36 o
 -18   2  31        106.65        754.09       392.24 o
 -16   2  31        270.77         42.75       371.89 o
 -14   2  31        322.17       -177.43       240.50 o
 -12   2  31       1354.59       1214.54       237.77 o
 -10   2  31       1212.64       1060.19       181.69 o
  -8   2  31        269.53        411.22       128.13 o
  -6   2  31       1375.55       1218.25       155.78 o
  -4   2  31        637.14        499.09       138.35 o
  -2   2  31       1156.09        884.41       145.78 o
   0   2  31        103.44        154.37       117.57 o
   2   2  31         47.90        376.43       127.43 o
   4   2  31       1891.89       1941.40       299.32 o
   6   2  31         91.89        250.65       131.51 o
   8   2  31        417.95        515.30       155.45 o
  10   2  31        207.51        216.47       165.39 o
 -17   3  31        114.72        858.70       430.06 o
 -15   3  31        140.65         68.02       192.00 o
 -13   3  31        666.48        562.97       211.13 o
 -11   3  31       1676.15       2150.73       274.08 o
  -9   3  31          5.56         26.37       111.71 o
  -7   3  31        179.56        233.10       121.46 o
  -5   3  31         24.56         57.31       100.40 o
  -3   3  31        651.59        567.96       159.19 o
  -1   3  31         50.16        158.60       122.95 o
   1   3  31        874.56        922.97       156.84 o
   3   3  31       1962.79       2062.26       219.49 o
   5   3  31        616.48        503.15       215.19 o
   7   3  31       1274.23       1420.30       227.64 o
   9   3  31        959.23        647.08       233.30 o
 -16   4  31          3.21        -17.99       212.28 o
 -14   4  31       1267.16       1034.12       362.25 o
 -12   4  31        257.85        280.68       187.88 o
 -10   4  31          1.33        -13.86       139.82 o
  -8   4  31        423.12        233.17       127.21 o
  -6   4  31         29.32         83.75       103.85 o
  -4   4  31        102.07         42.26       114.57 o
  -2   4  31         35.68        153.00       114.93 o
   0   4  31       4065.45       4401.24       320.87 o
   2   4  31         98.12        112.77       132.48 o
   4   4  31       1082.86        817.55       177.00 o
   6   4  31        347.42        217.64       156.08 o
   8   4  31         22.51        277.44       187.12 o
  10   4  31        625.53        639.35       321.62 o
 -15   5  31        343.10        257.55       215.23 o
 -13   5  31       1607.21       1260.75       299.17 o
 -11   5  31          2.18         60.90       214.98 o
  -9   5  31        260.62        404.98       154.46 o
  -7   5  31        670.45        589.73       257.89 o
  -5   5  31       1002.46        827.06       173.18 o
  -3   5  31        373.70        468.69       156.38 o
  -1   5  31       1746.48       1845.63       233.03 o
   1   5  31       6295.05       6278.95       389.49 o
   3   5  31        244.79        454.40       161.27 o
   5   5  31         36.14        247.23       146.14 o
   7   5  31        138.16        -73.41       176.30 o
   9   5  31        147.57        226.60       199.22 o
 -14   6  31       3160.82       2084.11       374.64 o
 -12   6  31        152.06        -23.11       212.92 o
 -10   6  31        277.77        270.29       187.04 o
  -8   6  31        874.84        725.00       180.97 o
  -6   6  31       1418.60       1152.57       219.33 o
  -4   6  31       1162.41       1287.08       208.99 o
  -2   6  31        276.98         72.08       132.21 o
   0   6  31       4085.61       3810.50       310.90 o
   2   6  31        626.79        542.70       240.01 o
   4   6  31       2471.18       2300.44       270.84 o
   6   6  31       2946.25       2998.35       484.60 o
   8   6  31        268.12        210.44       254.97 o
 -13   7  31       1619.11       1916.56       515.89 o
 -11   7  31       2512.81       2401.27       591.45 o
  -9   7  31        312.39        -97.29       167.58 o
  -7   7  31        722.36        693.42       202.98 o
  -5   7  31          3.04       -123.58       157.26 o
  -3   7  31       3523.68       3558.51       307.48 o
  -1   7  31        315.52         81.31       147.33 o
   1   7  31       1565.80       1242.68       216.60 o
   3   7  31       1170.68       1223.28       220.72 o
   5   7  31        405.60        413.49       206.31 o
   7   7  31       1445.43       1022.82       342.94 o
 -12   8  31        166.93        207.33       226.54 o
 -10   8  31       6023.30       5506.70       449.56 o
  -8   8  31          8.67         -6.15       160.13 o
  -6   8  31        363.01        409.79       193.63 o
  -4   8  31         70.68         49.23       163.62 o
  -2   8  31       3294.27       3266.60       291.04 o
   0   8  31       2794.22       2565.73       276.91 o
   2   8  31       1501.98       1279.23       216.70 o
   4   8  31       1536.96       1463.10       274.86 o
  -9   9  31        127.07        276.71       244.13 o
  -7   9  31          0.14        141.93       194.93 o
  -5   9  31        678.02        450.91       210.49 o
  -3   9  31       2647.41       2652.85       275.88 o
  -1   9  31        168.60        103.87       130.73 o
   1   9  31        567.72        513.47       158.52 o
   3   9  31       4036.26       3078.59       851.81 o
  -4  10  31        396.51        718.61       345.59 o
 -18   0  32       6606.26       6108.11      1101.12 o
 -16   0  32       1013.42       1865.67       710.53 o
 -14   0  32        308.64       -138.11       504.85 o
 -12   0  32      17881.48      16347.07      1023.60 o
 -10   0  32        829.46        685.57       238.85 o
  -8   0  32       4398.98       3636.71       398.62 o
  -6   0  32       7544.10       7824.18       880.46 o
  -4   0  32      10230.66       9611.24       557.19 o
  -2   0  32       1159.66       1071.29       231.60 o
   0   0  32       4817.15       4707.25       453.32 o
   2   0  32      14966.46      14971.51       655.62 o
   4   0  32        586.59        404.23       220.32 o
   6   0  32      10152.04      11662.15       709.24 o
   8   0  32       2115.55       2306.91       356.66 o
  10   0  32        468.67        251.10       268.83 o
 -17   1  32       3856.69       4740.09       715.45 o
 -15   1  32       6852.25       6527.56       630.24 o
 -13   1  32        813.23        632.58       210.52 o
 -11   1  32      11220.30      12003.97       501.68 o
  -9   1  32       6524.92       6024.37       356.36 o
  -7   1  32         38.35         29.96       104.30 o
  -5   1  32        698.35        620.84       142.67 o
  -3   1  32      10450.70      10667.62       406.15 o
  -1   1  32       5632.96       5869.35       328.29 o
   1   1  32        285.63        158.87       116.18 o
   3   1  32      11271.26      10816.87       459.33 o
   5   1  32       4266.58       4343.87       316.16 o
   7   1  32          5.62         90.34       132.92 o
   9   1  32        109.41        188.75       156.23 o
 -18   2  32       3518.79       3742.81      1161.37 o
 -16   2  32        971.69       1154.37       452.22 o
 -14   2  32       6522.21       6453.09       507.14 o
 -12   2  32       8158.77       9390.57       558.11 o
 -10   2  32        258.23        242.34       141.09 o
  -8   2  32       2204.70       2002.19       201.76 o
  -6   2  32        861.25        538.72       129.99 o
  -4   2  32        206.51        215.16       125.74 o
  -2   2  32        304.42        242.01       127.05 o
   0   2  32      15868.58      15925.87       472.23 o
   2   2  32      11702.00      12249.42       425.56 o
   4   2  32          4.77        -71.50       116.90 o
   6   2  32       3290.52       3526.38       346.67 o
   8   2  32       2925.38       3092.83       275.85 o
  10   2  32        279.50        410.27       189.09 o
 -17   3  32       1675.04       1055.59       451.76 o
 -15   3  32      11474.92      12073.33       650.71 o
 -13   3  32        121.48        223.82       192.97 o
 -11   3  32       2017.55       1574.08       218.96 o
  -9   3  32       8126.99       8262.76       421.31 o
  -7   3  32       1058.62        689.32       158.83 o
  -5   3  32       2012.56       1993.03       256.38 o
  -3   3  32       4385.16       4222.85       284.16 o
  -1   3  32      19549.78      21147.92       554.34 o
   1   3  32       1772.98       1775.37       210.81 o
   3   3  32       9192.88       9915.71       446.13 o
   5   3  32       3052.32       3312.62       271.71 o
   7   3  32         71.51        303.34       163.37 o
   9   3  32       4138.20       4957.25       699.91 o
 -16   4  32        635.23        472.57       299.27 o
 -14   4  32       5539.43       5087.87       448.23 o
 -12   4  32       4266.02       3727.64       343.24 o
 -10   4  32        130.98         64.25       143.17 o
  -8   4  32       6214.28       6722.95       340.53 o
  -6   4  32       8554.63       9142.63       466.08 o
  -4   4  32       4810.53       4795.18       299.56 o
  -2   4  32        569.30        453.15       144.21 o
   0   4  32       7643.05       7939.26       508.05 o
   2   4  32       4117.88       4983.35       436.01 o
   4   4  32        132.86        -53.90       163.31 o
   6   4  32       1325.60        901.20       204.16 o
   8   4  32       2106.13       2228.31       313.20 o
 -15   5  32       3383.84       4146.51       414.23 o
 -13   5  32       1756.73       1476.19       333.43 o
 -11   5  32       1112.96        769.95       258.94 o
  -9   5  32       1986.83       1220.40       206.87 o
  -7   5  32        268.67        -23.00       148.58 o
  -5   5  32        157.35        114.51       132.14 o
  -3   5  32       3680.04       3489.69       375.98 o
  -1   5  32       1370.57       1202.83       205.05 o
   1   5  32        770.14        610.63       207.74 o
   3   5  32      11153.40      11602.13       528.24 o
   5   5  32       5523.37       5478.62       387.33 o
   7   5  32        145.35        235.24       200.32 o
 -14   6  32        837.85        978.46       296.94 o
 -12   6  32      12939.71      14012.08       808.91 o
 -10   6  32        886.24        672.28       254.32 o
  -8   6  32        375.93        316.36       170.76 o
  -6   6  32       3084.60       3215.65       338.74 o
  -4   6  32       2937.76       2816.05       273.54 o
  -2   6  32       1894.98       1545.50       216.01 o
   0   6  32       4843.44       4835.19       353.41 o
   2   6  32       5979.13       5900.87       388.68 o
   4   6  32        149.01       -131.58       155.68 o
   6   6  32       4441.16       5078.83       443.82 o
 -13   7  32       1107.02       1343.81       341.22 o
 -11   7  32       2966.42       3068.56       420.44 o
  -9   7  32       3002.80       2501.04       380.24 o
  -7   7  32        617.08        591.01       198.77 o
  -5   7  32        197.19         97.38       162.47 o
  -3   7  32       7388.60       7749.42       439.85 o
  -1   7  32       2225.78       1983.03       255.86 o
   1   7  32        548.53        487.28       178.07 o
   3   7  32       2610.30       2555.88       305.45 o
   5   7  32        888.72        650.06       250.16 o
 -12   8  32       1364.77       1772.37       390.24 o
 -10   8  32        600.17        114.89       187.03 o
  -8   8  32        118.45         69.12       180.18 o
  -6   8  32       2228.05       2266.02       297.95 o
  -4   8  32       1886.28       1993.46       288.80 o
  -2   8  32        274.15        241.08       155.63 o
   0   8  32       3485.02       3352.07       309.16 o
   2   8  32       1229.38        925.82       408.95 o
   4   8  32        901.97        934.04       356.90 o
  -9   9  32       3089.00       3633.85       434.82 o
  -7   9  32       1967.23       1689.30       313.34 o
  -5   9  32        200.38         14.11       163.66 o
  -3   9  32        992.13        885.44       199.58 o
  -1   9  32       1251.95       1480.78       233.36 o
   1   9  32        911.17        443.73       197.05 o
 -17   1  33        221.05         80.03       349.31 o
 -15   1  33        224.29        215.81       273.03 o
 -13   1  33        434.47        740.53       198.52 o
 -11   1  33        357.68        244.23       191.40 o
  -9   1  33        120.19         51.27       125.00 o
  -7   1  33        103.01         10.84       108.22 o
  -5   1  33       4158.67       3785.75       265.61 o
  -3   1  33        272.80        244.22       124.13 o
  -1   1  33       1459.90       1313.32       184.36 o
   1   1  33        933.18        851.07       162.24 o
   3   1  33       1437.07       1270.43       183.63 o
   5   1  33        792.14        652.00       168.88 o
   7   1  33        361.03        441.92       175.69 o
   9   1  33         28.68        147.04       164.36 o
 -16   2  33         90.16        204.71       344.02 o
 -14   2  33         71.73        128.02       170.05 o
 -12   2  33        996.71        853.49       189.08 o
 -10   2  33        886.78        683.99       175.09 o
  -8   2  33        747.42        595.29       150.16 o
  -6   2  33        142.35         65.71       104.26 o
  -4   2  33       1348.68       1074.39       171.73 o
  -2   2  33        235.83        211.42       121.97 o
   0   2  33        652.03        645.44       152.52 o
   2   2  33        735.14        684.11       153.09 o
   4   2  33       2346.41       2604.89       248.48 o
   6   2  33          7.21        173.44       143.80 o
   8   2  33        413.63        687.62       195.82 o
 -17   3  33          1.71        -18.84       679.37 o
 -15   3  33        207.50        383.66       215.89 o
 -13   3  33       2047.62       2442.44       374.88 o
 -11   3  33        421.64        140.38       150.56 o
  -9   3  33        182.80         44.53       133.02 o
  -7   3  33          1.88          2.88       120.13 o
  -5   3  33         77.19        131.05       118.86 o
  -3   3  33         74.57        126.51       119.30 o
  -1   3  33        406.92        164.27       165.05 o
   1   3  33       2661.85       2430.87       242.19 o
   3   3  33          0.29       -100.58       100.58 o
   5   3  33        369.68        185.99       153.00 o
   7   3  33        264.69        128.71       162.31 o
   9   3  33        884.74       1086.52       273.52 o
 -16   4  33        117.90        102.74       206.79 o
 -14   4  33        751.02        466.86       279.48 o
 -12   4  33       2106.29       2162.19       291.19 o
 -10   4  33       2346.75       2046.10       245.72 o
  -8   4  33        207.92        267.86       130.00 o
  -6   4  33        270.45        271.75       147.57 o
  -4   4  33        352.67        513.55       143.57 o
  -2   4  33        672.54       1007.10       186.28 o
   0   4  33       1122.50       1079.51       197.81 o
   2   4  33        329.40        236.86       166.62 o
   4   4  33        198.19        207.91       150.25 o
   6   4  33         41.00        146.07       156.30 o
   8   4  33       2100.78       1999.37       299.37 o
 -15   5  33       1053.48        944.02       274.76 o
 -13   5  33         31.81        -38.80       223.63 o
 -11   5  33         14.24        230.77       218.66 o
  -9   5  33       1558.38       1646.43       235.63 o
  -7   5  33       1435.23       1498.39       244.56 o
  -5   5  33          2.04        -24.67       125.94 o
  -3   5  33       3502.90       3421.72       362.95 o
  -1   5  33       1529.98       1320.48       211.13 o
   1   5  33        550.29        311.12       160.13 o
   3   5  33        111.11         -8.71       134.92 o
   5   5  33       1395.09       1222.26       224.47 o
   7   5  33       1521.55       1742.40       302.61 o
 -14   6  33         13.82         58.63       224.32 o
 -12   6  33       1342.86       1532.23       390.04 o
 -10   6  33       1070.79       1053.38       292.47 o
  -8   6  33         42.03        -15.51       145.01 o
  -6   6  33        297.07        328.36       224.33 o
  -4   6  33        148.97        196.30       146.42 o
  -2   6  33       2666.26       2960.88       362.99 o
   0   6  33         18.69        -47.13       142.16 o
   2   6  33        811.20        721.37       187.04 o
   4   6  33        393.40        247.65       222.97 o
   6   6  33        173.01         14.81       258.49 o
 -13   7  33        482.76        455.85       253.75 o
 -11   7  33        996.63       1043.15       335.88 o
  -9   7  33       2206.99       2281.57       297.30 o
  -7   7  33         60.33        149.30       172.82 o
  -5   7  33        222.45         32.23       170.54 o
  -3   7  33        159.14         90.04       146.48 o
  -1   7  33       2250.90       2085.90       264.64 o
   1   7  33       3678.42       3696.01       324.53 o
   3   7  33         31.41        192.90       154.65 o
   5   7  33       1328.75       1414.51       402.28 o
 -10   8  33       1155.88       1050.22       254.17 o
  -8   8  33         40.51        -16.49       172.96 o
  -6   8  33         42.97         24.03       158.31 o
  -4   8  33        854.18        762.59       220.92 o
  -2   8  33         31.94        180.69       154.26 o
   0   8  33        510.05        428.28       179.61 o
   2   8  33       1263.22       1033.45       238.60 o
  -7   9  33        911.85       1124.98       344.88 o
  -5   9  33        377.85        452.66       229.73 o
  -3   9  33        253.88        284.24       216.57 o
  -1   9  33        102.82        190.91       174.67 o
 -16   0  34       5167.85       4820.00      1001.40 o
 -14   0  34      20016.76      20652.60      1251.00 o
 -12   0  34        861.34        708.74       266.87 o
 -10   0  34      19518.27      19794.93       828.28 o
  -8   0  34       4650.26       4202.46       443.30 o
  -6   0  34          7.51        -32.51       170.93 o
  -4   0  34       6562.92       7573.28       545.90 o
  -2   0  34       1315.08       1106.29       243.88 o
   0   0  34       1167.69       1385.63       268.21 o
   2   0  34       2015.40       1812.28       438.91 o
   4   0  34      19179.88      20529.77       826.42 o
   6   0  34        747.56        800.01       253.38 o
   8   0  34          2.42        117.17       205.94 o
 -17   1  34       2323.30       2725.69       781.17 o
 -15   1  34        992.91       1111.46       371.25 o
 -13   1  34       6647.57       6200.71       397.56 o
 -11   1  34       7828.93       7731.03       435.45 o
  -9   1  34        171.36        178.85       142.16 o
  -7   1  34       4885.06       4898.74       355.25 o
  -5   1  34       4380.22       4087.97       283.45 o
  -3   1  34         10.45        -14.77       116.13 o
  -1   1  34       3780.08       3568.04       269.68 o
   1   1  34      15748.61      16112.78       496.48 o
   3   1  34       5127.88       4928.25       324.94 o
   5   1  34       7056.05       7910.97       624.37 o
   7   1  34       8833.80      10351.82       788.33 o
   9   1  34       2630.67       2798.50       337.30 o
 -16   2  34       4395.28       4561.79      1045.84 o
 -14   2  34       5425.65       5855.06       758.78 o
 -12   2  34        270.70        401.57       171.87 o
 -10   2  34      10017.95       9648.52       578.81 o
  -8   2  34       7346.51       7288.32       362.52 o
  -6   2  34       1240.07       1045.44       163.40 o
  -4   2  34       2561.73       2321.39       226.15 o
  -2   2  34       8545.92       8525.80       409.11 o
   0   2  34       2218.58       2115.61       261.30 o
   2   2  34       1104.43        804.73       165.89 o
   4   2  34       7475.22       8335.05       431.92 o
   6   2  34       1493.05       1494.53       215.56 o
   8   2  34       1819.73       1744.57       264.85 o
 -15   3  34       1659.90       1490.32       306.42 o
 -13   3  34       8635.31       8645.80       537.46 o
 -11   3  34       8461.10       8500.90       448.52 o
  -9   3  34         86.17          0.08       137.08 o
  -7   3  34      12578.45      12382.29       475.69 o
  -5   3  34        829.97        597.15       140.16 o
  -3   3  34       2552.11       2346.75       228.82 o
  -1   3  34       5511.90       5450.46       396.43 o
   1   3  34       8813.27       8690.30       423.75 o
   3   3  34       1494.68       1470.51       203.59 o
   5   3  34       1218.38       1556.07       343.42 o
   7   3  34       7472.65       8886.81       576.17 o
 -16   4  34       5304.76       5829.71       512.05 o
 -14   4  34       5645.99       6056.99       512.16 o
 -12   4  34        372.92        376.27       203.37 o
 -10   4  34       3457.43       2887.62       280.18 o
  -8   4  34       4590.62       4838.30       310.55 o
  -6   4  34        463.29        640.76       184.23 o
  -4   4  34       1085.98       1030.58       230.75 o
  -2   4  34       7948.90       8346.20       525.78 o
   0   4  34        483.34        391.86       161.45 o
   2   4  34       7618.62       7002.51       418.03 o
   4   4  34      14520.74      15194.92       609.73 o
   6   4  34       5335.34       5917.78       499.79 o
   8   4  34       1070.39       2839.74       543.46 o
 -15   5  34         50.14        308.75       264.87 o
 -13   5  34       7195.52       7427.24       669.38 o
 -11   5  34       4567.42       4628.05       917.88 o
  -9   5  34        850.51        512.77       187.65 o
  -7   5  34       6605.11       6799.27       478.19 o
  -5   5  34       4794.89       5114.49       357.88 o
  -3   5  34       1299.64       1407.73       216.45 o
  -1   5  34        205.44        151.03       155.75 o
   1   5  34       4247.99       4036.28       331.30 o
   3   5  34       2337.60       2738.09       388.11 o
   5   5  34        857.99        678.16       202.30 o
   7   5  34       1965.35       1945.91       477.39 o
 -12   6  34        491.12         48.19       240.34 o
 -10   6  34       6151.13       6367.91       703.67 o
  -8   6  34       3351.28       3600.14       322.58 o
  -6   6  34        127.52       -106.20       156.60 o
  -4   6  34       4208.43       4168.10       338.69 o
  -2   6  34       4427.61       3720.12       318.26 o
   0   6  34       1829.57       1596.93       230.53 o
   2   6  34        485.47        199.74       164.41 o
   4   6  34       8292.46       8355.76       488.62 o
 -11   7  34       4184.68       3918.48       638.59 o
  -9   7  34         76.50         50.92       245.90 o
  -7   7  34       1192.74        804.68       213.82 o
  -5   7  34       3131.19       3002.43       339.64 o
  -3   7  34        103.18         74.01       159.90 o
  -1   7  34       2072.00       2377.32       333.00 o
   1   7  34       5007.56       5281.29       392.06 o
   3   7  34       2281.84       2607.93       299.44 o
  -8   8  34       3451.26       3942.83       389.05 o
  -6   8  34        514.94        501.77       261.78 o
  -4   8  34       1004.26        929.81       238.66 o
  -2   8  34       4040.17       4278.37       352.86 o
   0   8  34        903.80        746.53       206.46 o
 -15   1  35          5.94        -51.88       239.19 o
 -13   1  35        243.66        458.85       176.09 o
 -11   1  35        115.25         27.47       140.63 o
  -9   1  35       1890.69       1873.33       235.48 o
  -7   1  35          0.51         95.11       126.40 o
  -5   1  35        185.60        205.43       134.43 o
  -3   1  35          6.85       -110.20       110.20 o
  -1   1  35         64.97         39.65       127.53 o
   1   1  35          1.98        118.47       133.17 o
   3   1  35       1672.30       1802.95       215.09 o
   5   1  35        443.64        278.02       152.45 o
   7   1  35       1712.76       2026.63       245.01 o
 -16   2  35        197.19        821.28       357.50 o
 -14   2  35       1503.26       1338.21       257.40 o
 -12   2  35        488.00        459.55       175.31 o
 -10   2  35        577.59        365.72       165.36 o
  -8   2  35         29.23        -33.20       117.38 o
  -6   2  35        876.25        544.57       142.80 o
  -4   2  35        317.75        161.09       140.21 o
  -2   2  35         17.28         19.51       126.46 o
   0   2  35        131.91         44.01       131.59 o
   2   2  35         43.87          9.08       126.81 o
   4   2  35       1449.57       1671.12       215.96 o
   6   2  35         33.82         58.48       137.84 o
   8   2  35         23.41        -11.71       219.99 o
 -15   3  35        139.13        103.34       203.29 o
 -13   3  35        389.77        604.37       214.99 o
 -11   3  35       1259.06       1215.92       209.35 o
  -9   3  35          4.67        -15.69       130.32 o
  -7   3  35        343.98         38.79       153.93 o
  -5   3  35       1083.42        902.71       158.16 o
  -3   3  35        278.87        316.14       139.85 o
  -1   3  35       2008.31       1648.88       220.20 o
   1   3  35        533.67        649.91       161.45 o
   3   3  35        779.02        602.63       170.08 o
   5   3  35        319.93        266.90       179.60 o
   7   3  35        201.60        543.85       228.94 o
 -14   4  35        133.32         59.42       205.69 o
 -12   4  35        157.37        314.64       195.13 o
 -10   4  35        886.88        551.28       190.78 o
  -8   4  35       2131.07       1823.43       294.95 o
  -6   4  35        796.30        685.14       193.34 o
  -4   4  35       1048.15        838.61       182.16 o
  -2   4  35          1.76         -4.83       132.42 o
   0   4  35        477.43         96.57       151.95 o
   2   4  35        875.28        905.14       197.86 o
   4   4  35        698.23        674.43       191.42 o
   6   4  35        581.72       1201.76       257.63 o
 -13   5  35          0.21        -67.06       202.62 o
 -11   5  35        759.76        487.17       349.40 o
  -9   5  35        924.94        870.64       300.20 o
  -7   5  35       3119.84       3089.80       401.23 o
  -5   5  35          7.49         33.60       158.32 o
  -3   5  35        328.28        328.12       162.77 o
  -1   5  35        154.72         19.29       148.43 o
   1   5  35        477.15        456.22       163.33 o
   3   5  35        879.54       1194.86       222.32 o
   5   5  35       2496.20       2728.46       361.32 o
 -12   6  35          3.74        266.83       300.46 o
 -10   6  35       1877.53       1121.18       304.53 o
  -8   6  35       5091.79       5386.57       396.75 o
  -6   6  35        113.94        -65.41       171.36 o
  -4   6  35        198.66       -100.46       139.12 o
  -2   6  35        114.98        121.31       155.57 o
   0   6  35       1028.31        777.96       194.46 o
   2   6  35        789.57        791.35       230.84 o
   4   6  35          0.65       -189.62       235.60 o
 -11   7  35       1531.52       1389.08       328.20 o
  -9   7  35         90.48         36.32       170.83 o
  -7   7  35        450.04        118.34       193.72 o
  -5   7  35        804.34        744.46       242.10 o
  -3   7  35        101.80        160.97       162.67 o
  -1   7  35        166.11         95.35       150.37 o
   1   7  35         24.90        179.01       164.95 o
  -6   8  35        579.91        705.21       221.87 o
  -4   8  35       1441.66        825.15       244.91 o
  -2   8  35        389.43        428.02       189.87 o
 -16   0  36       1592.11       2759.04       831.03 o
 -14   0  36         27.78        -87.91       241.28 o
 -12   0  36      14309.90      14000.90       794.24 o
 -10   0  36        283.70        322.42       311.84 o
  -8   0  36       2651.28       2436.90       513.66 o
  -6   0  36      23558.29      24230.46      1307.09 o
  -4   0  36       1266.63        993.60       257.36 o
  -2   0  36         84.97        264.12       218.83 o
   0   0  36       2803.58       2218.43       344.22 o
   2   0  36      13187.01      13947.04       708.10 o
   4   0  36        289.35        107.89       192.40 o
   6   0  36       6543.38       7322.29       656.39 o
 -15   1  36       4536.31       4921.28       511.32 o
 -13   1  36       3831.84       3573.86       312.85 o
 -11   1  36       5021.94       5596.99       381.70 o
  -9   1  36      11557.49      12239.28       526.09 o
  -7   1  36       4736.93       4596.45       323.47 o
  -5   1  36       2767.98       2940.96       259.63 o
  -3   1  36       2102.45       2067.19       228.26 o
  -1   1  36       1346.42       1296.38       196.00 o
   1   1  36        147.82        215.00       141.35 o
   3   1  36       6057.74       6289.67       377.90 o
   5   1  36       5569.61       5865.22       375.34 o
   7   1  36         31.50         25.90       179.44 o
 -14   2  36       3000.77       3386.47       437.54 o
 -12   2  36      11856.19      12214.97       536.06 o
 -10   2  36       6518.04       6562.41       402.80 o
  -8   2  36       1519.16       1344.54       210.50 o
  -6   2  36       6409.37       6138.42       325.89 o
  -4   2  36        397.50        192.51       137.36 o
  -2   2  36       1561.87       1460.15       196.08 o
   0   2  36       6613.89       6968.95       387.46 o
   2   2  36       3356.92       2979.37       271.12 o
   4   2  36         45.07        160.17       151.54 o
   6   2  36       8131.37       9401.14       484.67 o
 -15   3  36       1767.43       1671.43       314.59 o
 -13   3  36        994.87       1077.88       237.04 o
 -11   3  36        607.70        655.47       278.89 o
  -9   3  36      13219.42      13323.84       623.44 o
  -7   3  36        816.08        759.74       185.83 o
  -5   3  36       1610.99       1461.15       192.50 o
  -3   3  36       7502.64       7283.99       391.22 o
  -1   3  36       6127.69       7308.98       617.87 o
   1   3  36        389.94        131.63       138.10 o
   3   3  36       1962.65       1773.42       242.81 o
   5   3  36       8553.69       9562.50       525.91 o
 -14   4  36       1484.65       1490.37       300.39 o
 -12   4  36       7067.52       6811.73       479.39 o
 -10   4  36       1707.26       2143.52       253.37 o
  -8   4  36       6072.50       6379.81       443.12 o
  -6   4  36       8339.05       8653.08       470.07 o
  -4   4  36       2322.59       2159.28       313.99 o
  -2   4  36         12.23       -124.46       124.46 o
   0   4  36       3439.66       2966.94       293.31 o
   2   4  36       1826.50       1580.45       251.70 o
   4   4  36        259.48        220.73       208.54 o
   6   4  36       4758.32       5672.95      1323.42 o
 -13   5  36       1681.69       1630.46       354.48 o
 -11   5  36       3331.93       3218.23       545.04 o
  -9   5  36       6731.21       6224.33       492.09 o
  -7   5  36       1221.68        697.02       236.81 o
  -5   5  36       2445.34       2098.36       297.52 o
  -3   5  36       2134.74       2239.99       337.85 o
  -1   5  36       1108.95       1128.91       216.69 o
   1   5  36        416.35        248.98       168.23 o
   3   5  36       8483.92       9248.36       515.97 o
   5   5  36       7263.92       7956.88      1047.10 o
 -10   6  36        381.78        222.37       218.63 o
  -8   6  36        356.56        141.50       166.83 o
  -6   6  36       5496.28       4843.74       524.78 o
  -4   6  36         71.38        -34.32       151.46 o
  -2   6  36        617.77        821.12       199.87 o
   0   6  36       1765.23       2021.97       264.75 o
   2   6  36       5918.32       5751.39       488.17 o
  -9   7  36       2996.28       2872.89       348.82 o
  -7   7  36       1758.06       1289.12       268.07 o
  -5   7  36       3306.12       2870.76       348.62 o
  -3   7  36       5584.76       5555.78       440.96 o
  -1   7  36       1953.42       2303.31       288.95 o
   1   7  36        101.05        -96.02       185.97 o
 -15   1  37         45.39          0.14       253.68 o
 -13   1  37          0.52        -44.15       153.65 o
 -11   1  37        273.44        283.72       216.80 o
  -9   1  37         13.28         21.91       134.81 o
  -7   1  37        490.06        307.00       147.68 o
  -5   1  37        105.72         75.79       137.60 o
  -3   1  37         13.06         24.86       124.89 o
  -1   1  37        771.19        640.11       228.60 o
   1   1  37          1.59         25.89       124.40 o
   3   1  37        346.59        407.99       158.96 o
   5   1  37          1.99         77.99       149.11 o
 -14   2  37        168.24        258.98       201.14 o
 -12   2  37        503.85        646.58       185.05 o
 -10   2  37         33.15        126.85       140.08 o
  -8   2  37        175.35        182.74       139.98 o
  -6   2  37        851.88        951.03       177.66 o
  -4   2  37        315.17        110.73       136.47 o
  -2   2  37        239.15        261.35       153.58 o
   0   2  37        192.62        124.03       139.33 o
   2   2  37        887.72        728.41       176.00 o
   4   2  37        157.68        225.29       176.22 o
   6   2  37        215.01        101.61       192.83 o
 -13   3  37        703.15        494.56       215.39 o
 -11   3  37        214.15        218.21       160.70 o
  -9   3  37         93.00        226.39       188.29 o
  -7   3  37        313.03        261.53       154.90 o
  -5   3  37       1051.95       1065.49       171.37 o
  -3   3  37       2461.58       1821.71       221.91 o
  -1   3  37        180.19        228.46       145.01 o
   1   3  37        171.28        149.13       141.35 o
   3   3  37          3.32       -142.33       142.33 o
   5   3  37          0.40        -72.04       184.53 o
 -12   4  37         20.86         64.64       188.41 o
 -10   4  37       1648.41       1826.12       272.95 o
  -8   4  37         90.98         96.93       153.21 o
  -6   4  37       1060.26        927.02       201.70 o
  -4   4  37        174.17        112.28       147.71 o
  -2   4  37         16.78        162.48       146.63 o
   0   4  37          0.34       -107.73       142.55 o
   2   4  37          2.37         39.33       149.08 o
   4   4  37       1082.59       1234.51       295.06 o
 -11   5  37        628.79        712.43       289.76 o
  -9   5  37       3909.04       2994.59       353.69 o
  -7   5  37        695.71        774.39       240.13 o
  -5   5  37         65.26         71.28       178.75 o
  -3   5  37        134.88        340.65       164.10 o
  -1   5  37        305.36        375.27       193.76 o
   1   5  37        212.27       -101.60       144.06 o
   3   5  37        499.52        464.35       244.07 o
 -10   6  37       1978.75       1514.71       418.65 o
  -8   6  37        210.22       -121.95       149.70 o
  -6   6  37       1965.14       1750.65       286.47 o
  -4   6  37       1173.16        889.92       277.68 o
  -2   6  37          4.50         46.76       156.15 o
   0   6  37        468.08        578.58       217.83 o
  -7   7  37       1316.88       1307.43       276.48 o
  -5   7  37          1.68       -171.40       171.40 o
  -3   7  37       1369.75       1280.89       488.48 o
 -14   0  38       4052.95       3761.61       727.41 o
 -12   0  38        405.46        211.38       227.72 o
 -10   0  38       5012.57       3952.88       458.81 o
  -8   0  38      12311.14      10868.69      1223.94 o
  -6   0  38          1.35       -125.82       183.42 o
  -4   0  38       5826.41       5932.27       517.43 o
  -2   0  38        179.04       -167.41       174.46 o
   0   0  38       1145.44        843.30       261.88 o
   2   0  38       1973.44       1535.05       315.31 o
   4   0  38       6981.67       7153.01       596.50 o
 -13   1  38       3066.64       2513.89       284.18 o
 -11   1  38       4569.16       4368.32       348.02 o
  -9   1  38         52.25        -26.02       135.25 o
  -7   1  38       9033.36       9521.93       478.91 o
  -5   1  38       8525.67       8864.21       435.96 o
[truncated: 8,116 more chars]
